# Supplementary material for: Tissue-specific transcriptome analyses reveal candidate genes for stilbene, flavonoid and anthraquinone biosynthesis in the medicinal plant Polygonum cuspidatum
Source: BMC Genomics. 2021 May 17;22:353. doi: 10.1186/s12864-021-07658-3 (PMC8127498; doi:10.1186/s12864-021-07658-3)
Supplement: Supplementary file 1 — Additional file 1: The unigenes of Polygonum cuspidatum. [file 12864_2021_7658_MOESM1_ESM.txt]

>c0.graph_c0
GTACTTTTCTGTGGGAATTATGTATTATAAAGCTTTCTTAATTTTGAAGATTCATGCACATTCTTCCTTGGTGGTTCATGATATATTATGATAAATATAACTGAACTCATCAAATATCTTTGTAAATGGATTTGCTACTTTTCGTAGTTAATTTTTATCTATCTTAGTGCCCTGATAGTGTATTACTGTATTATTAGTCTAAGTCTCTAACTTGAAGCTGAAAGAAAGGGCAAAACTTTGGTTTCTATTTTGTTCCCCTTAATTTGTCTATGTTGCCTTAGTCTTCATGCATTACAGCTGAAGACTTTTTTCTGTTCTATATCTCCAATTACCCCTTGAAATGTGG
>c1000.graph_c0
GAAATTTTTTTACTTTCTTTATGATAACTAGTGTTCTTTTTTCAAGTGTGAGGTATTAGTTTAACACATCCTTAGATTTGTGGAATTGAGCTTGATGTAAGAAGATGGGTGGCCTCCTAAAACAGATAAATTTGTCACTTTTTATGTATTAGATTGATTTTGCTTGGCTATTGTGTTGTGGTTGATTGTGGGAAATGATTGGTGATACTTGTGCAAATATATATAAATATATAGGGAGAATTTGGATATAAATGAGTACTCGTAAAGCTTGGAAAATTCGTTTCTTAAAGTGTATTTAATATCTCGGTTATTAGACCAACCGTGATATATGCTATCATTATTCACGAACCATATTTATGTATATATCACGGTTGTGATATAAACCCAAATTTTGATCCCCGTGCTCTATATTTTATGCCGGTTTTGCCAACCTTTTATCCCGGTTATTATTCATGATATGTAGTATTTTTTATCATTGTTCTGTCCCCTTATTCTTTTGGGAAATTCTTGTTGGTACCCTTGTAATTTGGTTAATTTCGGATGGTGCCCTAAGCTTTTAAACATTCCGGATGGTGCCCCTCAACTTATTTCATTTTCTTCACTGTGACCAAAACATCAATGGTTCCCTTTTGCCTGTTAACTATTAACGCTTTTTGTTACATTAAAAGATAAAGTAACCACAATACCCTTTGTTGTAAATCAAAATTTCAACCAATAGCCATCAATCCTAAGGCTCCATATGCCTCTCCATTTCACCCCCAAAACCACCCCCTTGTACTGCTACTAAA
>c1000.graph_c1
CCCGGTTCCATTTCACTATATATCCCGGTTTTGAACCGTGATATCTCATTTCCATCCCACGCAGTTTTGACGAGTTCGGATGGTATCCCAAACTTTAAAAAATTCTAAATGGTACCCCTAAGTTTATCTCATTTCCATCCCGTGACCGTAATTCATAGTTTCTTCCACTCAATTAACTCTTTCTCCCTTTTCTTACAAAATAGAAATAGAAAGGAAAGGAACTCAGCCTCCGAAGATGGAGAGAGATCATTCGATCGACACTGAGGAATTCTATGGAGGTGGGAGACAGGTTCGTGCACGGAGAGCCATGGGGCGGCAATCTTGGCCTATTCAGGGGAGAAGACCTTGACACTAGCGCTATCTCGGAAGATATAGGCTAGTCGACCTTGATCAAGAATGAAGCCTTGGGGTTCTTGTTGCCCGAGTCGTTAGTGACAATGGTGTTGTTGTACAGCATCAAGACGTCATCTTCCTCCATATTTAAATTGCACAACAGAGGTGCTTGTAGGAATGTCACACACGCAAAGAGATCAGAATTATAGAGAGTGGAGAACTTCAAAAAATTATTACCTACCTCACGACATTAAAACTTAATTTCGACTTTGTGGTGTCAATTTCATTGAAGAATGGTATAATTTAGCATCTGATTGTTTATTTCTCATGCTTAATTTGGGGTTTTTGGTGTCAATTTTGTGCTTTAACTTTCAATTTAGATTAATTTGTAAATTTAGGGTGTAATTAGTGTTTGAGGTTTGTGTACATATTTGTGCATCTAAGCAAAGGAGAAGGCTTCCATAGTGTCGTGCAAGTTTAGTAGCAGTACAAGGGGG
>c10000.graph_c0
AGGACATTTGCGAGTTAATTTTTTGTGGAAATGTGTTGGAGAGAGATCAATTCATCTATTGAGCGTTCATGAACATAATGACAATCAAGGTCAATATGTTTTGTGCGCTCGTGAAAAACAGGGTTCCGAGCTATGTGTATGGCGGCTTGGTTGTCACAATAAACAACTATAGGAGTTATTCCAGGTACATGAAGTTCAGCAAGTAAGCGGCTCAACTAAGCCAATTCTGTGCAAACTCGTCTTAATGACCTATAT
>c100000.graph_c0
TGGTCTTCCAGTAGACCGGCGCCCGCCCGAGCTCGAACTCCGCCCACGTCGGCAGCGACACCCCCTTGTTCTGCAGCTCTACGGCAGCCGGCGCCGCCGCCGTGGCAGCGGCTGCGGCGCGGACGGTCGCGGAGGAGCTCCGCCTGCAGGTGACGACGAGGACGGCTCCAGCACGGGCCGGCTGCCGGTGGATGGCCGCGGCGCCGGTGCCGCTACTCAGGCGGCTGCAGGAGGAGAGCGTGGCCATCGACCCGTTCGTCGTCCTTGGTCGGTTATTGCTTGCAACTTGTTGCGAAATTGGAGTAGCTGAGCTGAACGCGGACGAGCGA
>c100001.graph_c0
CTTCCCTGTTAGTTGTAATTGTTATAGATGACACTTTATATTTTTTACAAACTTTGAATCTTTTTAATTAGAGTGTTTTTATGTAGGAAACTTGGATGGTCCTTTTAGTGTTGCAAGAGTTCATGATATTATTAAGATATAGCAGAGTAAAAATATTTAAAACTTCATTTAATTATTTTATAATTACTACATTTTGATTCCATTTCTTATTAAATTGATAGAGGCAATTGTGGAATATATACCATCAAATACATTGAAGCCTTGTTATTTAGAAATATTGCAAAATTTTGCTTTAGATGAGTACAATGTCCAAGCATACATAGAGAAAGTGTCTATTGAGCTACACAAGAGGACTTGAGTTTAGGATTAATGTAATTTCTATGCTTCTTAATTGGGTTTAGAACTTGGTTTTGTTATTGTAGTTTCAAACATTATGTAAACTCTGTGCTGATGACATTTTGACTGTGTTGATGACAATGTAATAATGATGACAATTTGCTAGTATATGATGATACTTTGCATTTTGACAGTTTAATTTGTGTTGATGCTCTTTTAACAATGATGACAATTTCTTTTTGTTGATTTTATATAGTAAAGTGACATTTTATTCTGTGTCGATGACTATTTAAATTATTGATGACAATTTTGCTTAAGGTAATGTTAAATGGCTATATAGCGATAATGTGTTGACTATACAATTTTATTTTGTCAATTTTTTTGTAACACTTTGATATGATGACAATTTAAGAATGGTAACAATTAGTTTGCGGTAATGATAATTTAACATTGATGACAATTAGTTATATTGATGACATTTTGAGAATTGTGACAGTTTTGAATGACATTTTTTAACATGACAATTTAACAATTTTGATGGCACTTTGCTATGATAACAATTTAACTAATTTCATGACACTTTGCTAGAATGATAATTTAACTAATTTCATGACACTTTGCTAGAATGAT
>c100002.graph_c0
GATGGATACAGGACATGTAGGCAGGCTCGATATGAGAACCAGCAAATGGTGCTGCAACTGCCACGCTTGGTTGTGGTATAGTGGGTGTAGCTTGAATGGGAACAGCTGCTGGTGGTGCAGTTGGAGTTGCAGTTGCAGTTGCAGTGTGTTGAGGTGTTAATACCGGATACATGTGTACATGTTGTACATGTTGTTGTGTTGGTGGTTGTACATATCCTGGAGCATATGGTGCAGGTGCATATTGAATGCTACCATGACGTTGATCATCAAGACGATGATATGACATAATCAACAAAAGGAGGAGGAGGACGGGAGGAGGAGGAGGAGGGGAGGCGGGAGAAAGAGAAAAAAAGGAAAGGGAAACGACCAACACAACCTGCTCCTATTGATCACTGGACCGTCTTG
>c100003.graph_c0
AAAACCCAATTTTTTTTTTCAATTGTGTGTGAGTGAGAAATCAGGAGCGGGCCCCCCTCCTTCTTCTTTCATTTCTTTTCCCTCCTTCTTTCTTCTTGTTCGAGCAGCCCGTAGCCGGCTCTCTTCCCACCTGCCTCGTCCACCACCAACCGCCACCATCAACTGCTGCTACCGGAGCCACCTCTCCTCCGCCAGCTCACTGCGACCGACTGCCCGCCTGCCCAGCCAGCCAGGCGCTCGTCCGCACCAGCCGCACGCCGCACACCACCGTCGATCGCACCGTAACGCCACTTCGGAGTCACCGTTGATCCACTCGGAACCGTTACGCTGCCCACCGTTAATGCCACTAGACTCGTGACGTTGTCCCGATG
>c100004.graph_c0
GGGAGAGAGGGTATGGGTAGAAGAGGCCTGGGGTTGTTCAACTAAGTCCGGGCTTTTATCTATTTGGTTTCTTTCCAATTTCTGTTCTATTCTGGTCAGTTGAAATCGAAACAAATTTCCATTAGACATGAGTTATCATGCATTCAGGTTGAAATCAGATTTGCTATTATTTTGGATAACTCTCCAAACGAGCGCCCCCACCTCCTACCCTGCCCTGGGCCTAGTGGAGGAGGTAAATCGCGAGTTATGCAGTGCCAACGGCAGGAATCGAACCTGTGGAATTATACACGCAGAGCATGTCCTT
>c100005.graph_c0
TTCCAAAAGAGAGAGAAAGGAGATATAAGGTTTGAGAGGCTTAGTCACAAAAGCTTAAAGCGCTAAACTTGCTTTGTGAGTACCACAAGCTGGCTTATGTGACCAAAATTGGCCTCAAACACCCTCAATTTTCCGAAAACCCTAACCTGGAAGTTCAAGAAATTGGCCTCAAACACCCTCTAGTGACGGAATGTCCATGCTGCAGCCACAGCGTTGGTCCTATTCCGCTCGCTTCTCTCAGACGCTGTCATACTTGGCCCCAGCCTGC
>c100007.graph_c0
GAAAATCGAAACAGAGAGAAAATGGCGATAATGAGAGGCGAGCCACTGGTGGCGAAGCTGGCTGCTTTGGCTAAGTACGTGGTTTTACCGGGATCTATGGCTGCTGCTTTAATCTATTCGCCTCCCCAATATGGATCCTCCACCAAGTCCCAGAAATCTCCTAAATAGGGGCATTTTGAACGCTTCGCTCTGTAATTGCAGATGGTGGGCAATGTTATAATATCAGCAGCCAAAAATAATTGCTGGATATGTTTTGCAGGCATTTGTACTTCAGTGTTCGTTGCATTCTGATGAAGAACTCGTGTTGTGAATCTTCTTTATGAATAGACTTTGTTGGAAATAAACTGTTACTCAATTGGTTCAAGAAGGTCCTGTTACTCAATTGTGAATCTTCTTTATTAATTAAATTGATCGCACATCAGTGCTTCAAATTGGAA
>c100008.graph_c0
AATGAGCATATGTGGAGCCATACGTGAGCCAGCATTGGTGCCACTTCCGAGTGGTACACCTGCACCTGGTGCTACAGTTGTACGAGGACGAGTAGTAGTGGGAGGACGAGTAGTTGTACCAGGACGAGTAGTCGTAGCGGGACGAGTAGTAGTTCCAGTGGAATCGGTTGGAAGTGTTGTCCCATCATCTGTGGGTGGTTGATCTGTTGGTTGTTCATCTGGTGGTAGTATGACTGGTGGTGGTGTTTCAGTTGGTGGCTCAGTTGGTGGTTCTGTTACTTGAATCATACATGCACATAATCGTTGTCCATCTTCTTTGGAATTTTTTCGCGATTCACAATCCATTTCCATAGCAGCACGTGGTGGTTGTACAGGTTGTTGTGTTGTTGTAGATGATGATGCACTAACACATGCACCAGCTTTTCTCCATGCATTATTATTTTCACTTGGTTGTTGACCTTTTTGATAATAATTGGCACACCATTTTTGATTCTGA
>c100010.graph_c0
AGATGACAGTAGAATTTGATGATAAAAATGGGAAGCACGTGACCATACAAGGAGATCCCACATTAGCTTTTACAGCAGTACCAATGAACTCCTTGCACAAGCTGTCAGAAGTTGAGTATGAGGCCTTGGTTTTGTTGGTTTGGGAGGTTGAACCAGATAAATTGCTTTCTGGCACAGCTGAAGCAGTAATTGAGCACCAAGAGGGACTAGAGAGTTTCTTGTCAGAATTCCAAGGTGTCTTTGAAGAGTTAAAGGGATTGCCTCCAGCTGGAACAGTGGACCACAAAATTACTCTGAAGGAGGGGAGCGATGCTATTAATGTCAAGCCCTATCGATATGGGTTTCACCAAAAGATGAAATTGAGAAATTGGTGACTAAAATGCTGAAAACAG
>c100011.graph_c0
GTTGGATCAGGTAATTAAGAGAAAAACACTTTGGTTTCAAATCTTTCCGTGGCTTAATCGTCAAGTACTTCTACGAATTGTGACAAGGTTTTCTATTAATTAGTATTAGTAGACTCACACATGCAAGCTAATTACTGTATTTTTATATCTTAAATTAGTTTTGATGCATGTTGATTTCTCTTTATTACTTATTCTTGATCTTGATATATAAGAAATTTTGTTAGATATCAAGAAATTTTGTTATCAGGCTATTTCAGCATTATAGATCGATCAAAAGAATTATAATGATATAAATTGAGTGTAACTAACGTGCCTAGGTAATGGAAAAGTCGGTAAATCAATTAAGTTCATATTTTCCGTGGTAATTAATTCGTCCAAGGGAAAATGCGAATTTTCATAAATTTTAAGGTTGACCGTAAGAACACTTAATTACTTTCAGGTATTTACTATATGAGATCTCCATTTTAACTTGGGCACTTGATTCTTCCACTAGGGTCTTGGTTGTTTTTCTTCCTTTGATACCAAGGATAAACGCCACCTTTTTCATGTTATTTTTTCCTTTTGTGTTTAATAATTATATTGATCCAACAAGAAGGTTGTGG
>c100012.graph_c0
TTGCATTAGCGGCTTCACCTTGCAACGTCAACTAAGGTATAAGAAACCTTAAATATCTCTTATTGGATTTCTAAATTCCTTCCACATGGCAGGTGGTTAGTTTTTTTAAATAAAAAGGAAACCAATAGAAGAAAAAAATAGGTGGTTAGTCTCTTAATAGATGAGTAGTCTCAATCCATTGTCAATGTGTACAAGTCTTCCTAAATTAATTGAAAACTACTCATGTTCTCTTTGCAGGTAATTAAATAGCAACCCCTGTCATTTTTGACAGCTTTGATTCCTCTGTTCAACATTGTAAACTTTCCATCAAGTAAAAATTG
>c100013.graph_c0
TTACCGCTCTTTTAATCTATGTCGATGATGTAATTATTACTGGTACTAACTTGCAGGCAATCAAAGACACAAAGGCATTTCTGGCAATGCAATTCAAGCTCAAAGACATGGGATCTCTCAAATATTTTCTCGGGATAGAAGTGGCACGATCCAAAAAGGGGATCGCTTTATGTCAATGCAATTATGCCCTTGAGATATTAGATGACACGGGTTTTCTAGGAGCCAAGCCTGCTATCGTTCCACTCGACCAAAACTTGGTACTCACCGACAATGATGGCGACCCTCTATTGGACCCTTCTGTTTATCGACGCCTGGTCGGGCGACTTATTTACCTCACCATAACACGACTAGATCTTGTCTATGCCGTCCATATTCTCAGTCAATTCATGGCCTCTCCTCGGCAACCTCACCTTGACGCCGCTCACCACGTCCTCCGCTACATCAAAGGGACACCCGGCCAAGGTATCCTGCTTCCCGCCAATGGACACCTCCAACTTACCGCATATTGTGATGCAGATTGGGCCCGATGTCGAGACACTCGCCG
>c100015.graph_c0
TTGAATCTCTAATTTAAATACTGACCTCAATAATTATTAGGACATTAAAGCACGTACAATATTAAGCAACATATGTTAGCTAGGGATGAATGTGAACCTATTTTACATATGTAGCATGTTTTCAACGGGAAAAATGATATTGCTCTTTCGAAACTTAGAGCGTACGTGTTTAGCAAAGTTTCGTACCTATTATATAAACATGTAGACCAAACACGTCCTTATTAGCGCGGTCCCTATTAGTCAAAACCAACATCTTGGGTACGGTAGTAGTGGTCCCAACCTCCAAGCGAATAATGGTCCACCAATGAAAATATTGGTTGTTTGACAACTAAGTGATTGGTAACCAATGGCCGTATATATTAGAAGCAATAATATAAAAGACTTGGCTTAATTAGGACCACTAGTTTTCTTTGAAAAATCTTATGAACCACTAGCTAGCGGAGTATTATCCTAAGTTTAATTAATCCCTAACTAAAAAAATATTAGCGTTAATACTTGG
>c100016.graph_c0
GCAATTCAAACCAAGCGGAGCAGTTGATGAGAATGAATGAGGGTAGCAATGCACTTTTCATTCTGCATAGATACAACTTGAAGTTATCCAGGTGAATAGCCAGGGAAAAACTCATTCCATCTTGTCTCGGGGAAAATATAGTTATTTATTAGCAAAGATATAACTGATGCTTGAGACAGACGTAGCATGTTCCAACATTCAACAGCACATCAAATGAATGAAAACAGACAGAAAAGTAGGTTAGAGAAAGAATTACCTAAAAATCCTAAAGAGCTCATCA
>c100017.graph_c0
CGGAAGCTAACGACTAAGAGGGAACGTAGCTAGTGTGGTTTTGTGGCGAGGTTTCAGTCCTGATAAGAATACAGTCGTCATATAAAGCACCATCAATAGGAGCCAAATTTATGGGAAATGCTACACTTTTGATACATCTGATTTATTGCCAAATAAATGCCATGAATCAGTCAGCAAAGGAATGGACGCTCAAGGAGTCAGTAAGTAAGGCATTAACGGTGGGAGAAGCTCAAAGGACAGCGCGGAAGTTGCTCAATGTCAGAAGTTGAAAGATCATCTCAGCCTTATAAATAGGGGTTCGATCTCAAAAGCAAGACACATCCTACAATATACCACACAATACAGAG
>c100018.graph_c0
AAATTTAATAAAATCAAGAGTCAAATTTATAAACTATGATTAAATTTAAATTTAATTACTTTCGCAACAAAATGAAAAAGGTTAAAAATAACATAAACATGACAGAATATGTAAATTAGTCATAAAATTAATATATCTACGGTCCAACCCAATCAAACATTTATAATATAATAAATTTGCAAATTAGAACATTACCTTGGTCACCTCTTCAAATCCACTACATTGCTCTCAAATGACAATTTTCGTTACCGTGCATATATATCACAAATCCCTGACTATGGTCTGATAATTTGGATTTCAATTTATGCTTTCATGCTCTTATATATACTCACTTAACCTACACCACCACTCATAAATCAATTCATTACATTAATTATTTTTGCGGTTACATGGGCATTAGTTATTTTTATTATTTACCATTGAATGGACTTTAATTGGATTGTGATTGTAATTAGAGGGGAAATATAATGAAATAACGATGGTCAAACTGCTTTTAATTAATTTAATTTCTTATATTAGATTAATATAAATGTGTATAATACTCTAACATGTAACCGTTTGTAATTTTAATAGGTGATCATAGTACAATAAAAGTAATTTATAATATATATGTAACTCCCATGTATAACTAAGGGTTGTCTTTTTTTGAGCAAATTAAGGGTCATCTTAAATTGTAATAATTTGTATTGATGGTTAATAAGGGAACGTTTTGTGAATTACTTTGCTACCAGTCGAATGTTTAATTTGCTGAGTTATTTTTATACCGTAGTTGTGTCCAAACTTCTTTTTTTTTTAACATACATGAATGCATTCGTACTCAATTCAAGAAAATAATTAGATTAAAAGTTTTTTAGGTTTTTTATTATATTTTTCTTGTTGTAATTTTGACTTACAAAGAGAAAAAACTTTACGTATAACTATATAAGTATAAAAAATTATAGATAAAGTTCAAAAAAATAAAATAATTGTATGTAATTTCATAGCTCTGTTTTATATTGATGAAAAAACACAAAGAATTATGTAAAGCACATCAAAAGTTGTACTGTAATTAAATATACAACAACAAAAATTTACGCCACTAACTGTTCAAAATACCGAATTGTGAAGACGTATGGGTTGATGAGAAGCCCTATGACATATTTCTCCAAAACCCTTTTTATAACATAATTAATATAAAATAAAAATGTTGCCAATAAGGTTTGAACCTAAGACATATTCATTATTAGGCAATGTTATTACCCCTATGATATGCATGGTTTTTTATTTTTATATGCAAAGTTAAGTTGGATTTTTCATTGACAT
>c10002.graph_c0
TCTATTTCTCTCGAATTCTCTTTGATTAAAGAAGCTTTGCTTGTTCATATGGTGTCAGAGCTGGCGATCGCTTTTACCTAGGGTTTCGATCATTTTTCAATTACGAGAATTGTAATCTGAAAAAGAAAAATGGAAGAAGAAGAAGGATCGATTGGTCGAAGAGGCTCGCATGATCGACGATCAGGTGTGGATCCGATTCACAATTTTGGAAAGGCATCTACATATCCAACCAATTTATCGAACTCGGATCATCCGGAAGCACAGTTGATTGCAACGCAATTCAACGAGAAGAATTACATGAGTTGGAGTTGTGGAGTCAAGCTTGCACTCGAAGAGAAGAATAAACTAGGTTTTATCGAGGTAATGCTTTCAAAACCTTCAATTGATTCTGAAGAATTCGAGTTCTGGAAGAGAGCTGATTATATGGTGAGATGCTGGCTTCTCAATTCTATGATCGG
>c100020.graph_c0
ACGCCACGGCCATACACCCACCACCATCCATCGACACAAAGATGAAATTCTTTTTACCTTTGATTGCATTGTTGGCAACATTGTTCCCCGTTCCAACGTCTGGAGTCATCTATCTGGGTGTATTCTATAATTTAGCACTCAAATCAACATTACGATCCTTGTTCTATTCTACAAATGTCCTTGGCACTGCAGACAATAGTGCTAAAGTTCCAGCTTATGATCATATCACCATTTATTTTAATCCATCACAAGATTTATTAACAAATCAATATAATGCACGATTTGGAGCGATACAAACAGCACATATATTGGGTTATGCAATGGATGAACATGGTCAAGCATTA
>c100021.graph_c0
ACTATTGATGTTGACTTTTTCAACACTTTTTATTACTTTTTGTTTATGTGTTAATTTGTTGTAATTAGTAAGCGAGAAATTGAAGGTTTGATGCTTAGTCTGTGAGTCGGGAAAGAGTAGTCGTTTTATAGTAGTAATAGCAGTAGTGGACCTAGTGATGGCAGTGAAGGAAGGAGAAGAATTCTGTGCTTTGTCTTTTCTTTTGGTGATGTGAAAATTTCAAGGAAGGTGTAAGAGAGATGATGTAGGTTGCCTCCTCTGTCATTAAGTGTGCTAGAAGCTTGTTCTTTCTTCTTCAGAAGTTTTTCAAGGGAACAAAAATGGTTAATTTTCTAGGTTTGATGGAAATATAATTGAAAGCAGTTACAAAATTCTTTATGATGCTCTTCATATTTACAGCAACAGTGGAATTTTAGGATATCCCTGAGCAAGGTTTGATATCTGTATATCCTTGTCAATCTTTATGATGGG
>c100022.graph_c0
CTATCTAGATGTCTTAAACCAAATTCCACATTAGACCAAATGAAATATCGTAAAATAATCAAATCTGAGGCAATATAACCCCCATTAAACATCAAGTTCAAGTGGGATTACTTGTATAAATGAAATTATGCAAGTATGAGTAAACTTTTCAATATATTAAAGTTAATTAGCACATGAATAAGTAGATAAATGGGAACATTAACATTTATTCCTTGAGTAGAAGAAATAATGTTCAGGCAAGGAAAACACAATAAATCGTTCACACTTGATGGGAAATGAGAATGCATAGTTGTATATCCTTGTCAGATTTTGGTCCATATAAATAGCTAAACATGGAAAAATGATAAGACTAAAACTCTATATTTCTTGGATGTTCAATGGTTAATTATAAGTTTGAGAACAAATCCGACACTTACCAAACTGAACTGTCTAAGGAAAAAAGGCCCATCATCTTTGGATTTTTTTTTGACTAAATTAAGGCTTTTTTAACAATATCATATCCATATGAAACAACCAAATGAAATCAAGTTGACTCCACTAAAGGAGAAGCCACTAAAAAGAGCAGCAATTACAACCTCTTAGACAAAAA
>c100024.graph_c0
GAAAAAAATTACTGTTGCGAGTATTCGATTTTGCGCATGTATGACGAACCCTAAATAATAGTGTATATGTATTACAACAGTTCCAAATGAAACATATACTTAGATGAGCTCAGTTGGCGTTAAGTGTGGTAAGCCTTAAAAGAATCTCGTGTTTGACTCCCCATATCTACTATTTCAAGCTCGTTTTGTCTACACCTTATTACTGTGCACTTTATTCACTTCCCTTTTATACTTTATAGCATGCATTTATGGGCATTTTAGGTCTTAGATTTGGGTGATTCATGCATTTCTTGGGTGTTTTATAGCATTACTAATATTATCTTAGTTTCGGATGTCTATACCCGAGTTATGCATAATTTCAGG
>c100025.graph_c0
AAACAATAAAGATGAGCATTGGGCTTTATACGCAAAGTCCGTTCTGGATAGGACACGGTTATCACTTTCAAGCAAGGCAGAGCGGTATCAAAGCATCTTGCAGCCATCTGCAGAGTATCTGGGTTCATTGCTTGGTGTTGAACAGTGTGCTGTAAGTATATTTACCGAGGAACTCATCCGTTCTGGATCTGCTGCATCATTGTCCTCACTTCTTAATCACCTTGATCCTGTCCTCAGGAAAACAGCAAATCTAGGAAGTTGGCAAGTTATCAGCCCAGCTAAAACTGTAGGATATGTTGTTGTTGTGGATAAGTTACTCTCTGTTCAAGATAAGTCCTTTGACCAACCTACAATTTTGGTGGTGAAAAATGTGAAAGGGGAGGAAGAGATTCCCG
>c100027.graph_c0
GCAACTTCAAAGCAACGTATGGATCATTTAAGTAACTAAAACAAAGTTGTATCTTGAATATCCTAGTTTAATATACAAAAATCTAGCTCTAGCTATAAAAATGATAATCAAGTCTGAAACCGTAAATATAAGTAGATCGAACCCGAATCCACTTCAAGCTAGCAAAGACTTGGAGACCAATCGAGTAGGCAAAACATGTTAGATCTAATTAATAATGTATATGCATCTCAATTCTCAACTTTCCATCCATCTTAAAAATTCAATAACAATTGAAAATACCTTAGTTAAAACTTAAAGAAAAGATGTTTACCTAATTGTCAGTAATTTCACTGAAGAATTCCATCCACTCCACTCGAATTTGATCAATTTCTTCTTAGCTAAATGTTTCTTGTTTTGTGTAATACTCTTCTGGAATCAAATTTGTGTATCGTTTA
>c100028.graph_c0
GCAGGGTGCAAGGAGGTGAACAGAGGAACGAGCCGCCGCGACCGGAAACGATCGGAGATGGCTCCTGAAACAAAAAAAATAGGGCTACGGCCGTGGACCTTTGTGGGTTGCGGCGACAGGGAAAGCTCCAACCTTGCAGTGACGCCGGGGACAAATGAAGAAGACGATGCCTTCCGCTTGAAAAACAGAGGCGATGGCATCCCTGGTGACGCGAGAAACGACTGGATCACTGAGGACGATGTCGGGATTGCGTGGGACAGGGGCGACATCGGGAGTTCATGGGACCAGCGAGGGAAAGAACAGAGGCTACGCGTCGAAGTTAGACAGGAATAGCGGTGTTCGATCGGCGGCGAAGTAATCGGTGCGGCAGAGTTTCTTCGTCGGAAACGGAAGGGATGATGAATAGTAAAAGGGCGTTGGTCTTGCTGGCAGACCCATT
>c100029.graph_c0
GGTAAGTTGTTTGTGGTGGAGTAAACTTGATTTGTGGAATCATGTACTTGAGTACTGGCTAAATAGTAAGGATGAGTCACTAATTTTGGTGCATTTTGAGGGCAGTCTTCAGTTCGAAGTGTACGGCTGTGATTGCATGTCAGGAATCATTCTTCCATCTTGTTTCCATCTCTTGCTTTAAAGAGACATCTTTTCTTAAGCTCAAAAACATTTTCAGCTATTATTGATAGTGAAATCAGTGAGCATTCTGGACAAGATAGCTAGATTTGATTGGGTTTTAGTCTCCTTGTCTAGCACGCTAATTTGTTTGCGTCTCCTCGTTAAGATACAATAGGTAGGGTGGTATTTTGCTACTTCTGTAACATACTCCTAACAAATGATTGTCTATTGTGTTTCCTGCAATTGCATGTAAAGTTCAAGGAAAAGCACATGTAGTTGCTGATAGGGGATCATTTGTAATGTTTATTTTAAGCTGCCACTTTTTCTTATTGTTTTTATGCAG
>c10003.graph_c0
AATGCGGAAGACATGAAAGTAGAAGAGCAAGCTTCATTCAGAGAATGACACACTTAACTATTTAATTTGACCAATTACTAGAGACAAAAAAATAATAACAAATAAAAGTACCCAGAATAGCAAAACTACGAATAGTAGTAAAATTGTAATTCTATCATGGATAACCCAAAAGCACGCAATCAATGAAGCTATGGGTTCTACATGGATTGCACAATAGGTTGTACACTCTTAACTTGGTTTACCTTAACCAGTACTGATCTTGCATAGTTACAAATACCTGATCATGACTTTCAATAATGCTGAATAGTAACTACTAACTAATACTAGGGCAGTTATACGAGAATATATCATTATTGATAGAACCTGTAACTTCAAGAGCGATCATTACAAGTGACATCAAGAAATGACCAAAACTGGATAATAAAACTCAATGACCTAAGCAAATTTCACTCATTTGCTTGCAGCACAAACGCAATGTCCCCGCTCTAGCATAAAAAAATTCGGACAATCGATTTGCAAGAGTCCAATTAAACACGAACTCCACAACTCGTACAGTAATTTTAACTATTCAGAAACTGTAAACTGCAATAAGAGCCCTAAACTTCTTGTCATGATGGACCAGAAAGCAGATGAACAGCCCTAGAATTCACCTTGATAAGCTCTGCAAATGGAAGAAACCGATTGGAGGAGAAAAACCTCGACGGTAGGTTTTTTTTGGGGGGAGATCTTCGAATTGAGCTTGGAAGGCGGAGCGTTTCGAGTGTTCG
>c100030.graph_c0
TGGTTTTGCAAAATATTAGGAGTACTAAATTACTTCGTGATACACAACATGAAATTCGTGCTAAAAGAACTACATGAAATCATTTCTACCCTTTATTTATTTATTTATTTATTGATATCTAAGTAACCATATTTGAAGACAAGAATTGGACCTATACTTGATCCATTGGTGAAGGCAAATAGAGAGAATGGAGATAAGCCAACTTGGACAATGAAGCTTGCAGACCTTATTCTTGTTGCAATCATGAGCCATACACCTTAGAGGCTTATAATTAACAGGCTGAAGGATAAAGTTCAGAATATTGAGACAATTATATGTGAAAAATATTAAGGTAGTGTTCAATATGTTTTTATTTAGAGATAAGCGGACTGGACTAAAAATCTAATTTGCATGCTATATTACTCTCGTGCTTGTTATGTCAATCTCTTTTCTATCCACCTGAGACTCTGCTTTGCATTTACCTGATTTAGAGAGAACAAATCATACTTTTACGTTTGTAGGAGTATATTTTGCTTTTTGAGGGGGTCATGCAATATGCCACAAAATGCAGGGAACTCTACTGACTGTTATGTGACAAATTAATAAGCTAATGTCATTTGTGTCCGAGG
>c100031.graph_c0
CTCCAGTCTCTTCATGTATCCAACCTTTACTTCATTCACAAGTACCAAGCTTAATTTTCCTGGATTAATTTACTTTGAAGTTGGTTGGTATGAGTAGCATGCTCTAACATCAAATTTTTGTTCAGTTGCTATACAAGAAGTACGGTGAAATTTTCTTTGTCAACTGGTTGGGTATTTTAAAGGAGTCTGAATATTGTGGCTAATCTATTTACGTTGGTGGTATTACATATTTTGTAATTGTACCCACCAGGTAATTGAGTTTGTCCTATTTGTCCATACTGAAGTTGGAACATGGTGTACTTGGCTAATACTTCCTCTTATTGTCATTAAACTTTTAGATTGGCAGACACAACATAACATTTGTTGCATGCTCCATTTTATGTAGTTTTCATGGCTTTCGGCGTGTGTTGTGTTTTCCAAAACATGGATTGAGG
>c100032.graph_c0
GGTACATCAACTCTCTCCATCCTCTGAAATTCGAAATGATTCTGTTTTAATGGAAAGATTCAAGTTGATTTTTCAATCCTTTACATAATTTTATAGCCGGTAAATCTGTAAAACCGCCGGAGACTATTGTGTGCGCTCCGCAGAATCTACGGTCCGTTTAATACGGGCGATTCCGGCGATGCTAAAATTGTTTATTCTTCTGAATATTTATTTATTTGAAAAAAAAGAAAGCTGTCGAATATAGCCGTTGAGTGCAAGATGGCGAAA
>c100033.graph_c0
GGAAACGTACTGTGTTTAGAGTGCCTAGTTGTTGTATGTACAGTCAAAGATGTTAAAAGCGTATATCTTGCATTAAACTTTTTCGTTTGTTGGGATTTAGGATTAACTTCTGGATTTTATTACCTAAAGATTCAATGTCAGCAGTATGATGACCATTCTCTCACTTTGAGTTTCAGTAATATAGCTTTAACTACACTATGTTTTATGTATCTGTTGGAACTTCTGCCATTGTAAATGGAATTTTTAACCAGTAGTTTTCAAATGAAATTTGTAAC
>c100035.graph_c0
GGGAATCTGAATTGCTGATGGCAACGTGTAGAGTTCTTGATTTTGTATTTGCTATTTTGGCATTTTGATTTATATGTGCAGTTTTTGTTGTTCAATTGTGGCCTTGATTAATGCAAGGATATTTCCAATATTCCCCCATTTTGTTTCCTGCCTCGTAACCCAGTCTTGAGCAATTTGTCACTAGTTCACCAGCTTGTACTGTTGTGTGTTAAGAAGTTTGGTCTTTGTCATTTTAGTTTTCAATTGTTCATTTCCTTCTGAGGTGAGTTTTC
>c100037.graph_c0
GGAAGACCTATGTGAAGCGTTTTGATGTGCTCATGGGCTCCCATGGTCTTATCAATTCCACTTAATCTCGTCTATAAGCTATGTCGATTTATACAAAGAATCTTGTTCCTTGAAAATTATGGTACGGAACCGAGAAGAATGTAGCAGCAACAACCAGTTTTATTATTTAATATAGTTGAAGATTTAGTTCACTAGGGTGTCTTGGACAGGTAGCTATGGACATACATTTGCTAAATATTTTTTATCACCTAAGTACATTTTCG
>c100039.graph_c0
ATTCTTCAGGAACTTGGCATCCATCGTTGACATAAGGATTTCCTTGAGAAGTTATACGGGCTTCCCCTCAAGTCAATGCTGCTTAGACGTATACGTTGCGTACTAGCTGTGCACACCTTCATGGGAGGTACACGTACTGTTATATATAGTTTGGTTGTAATAAGAATCCATCACTATCTCCACTACCTCAACGTCGAACTTGGATAAGAAGGGTTTTGGGAACCCATTAGATGCCTTGCACTCAATCTCATACTGAGTGTCTAGCAAGCAATTGGGGCCAATCCCGAACGAGAAATGGATCTTGACATATCCGCAGGTATCGTTGCAACCGCTCCTTGCGATAATCGGTGCAGCATCTGCTATAAGCGATGATACCAGTATCACTATCATCAGCAGCAGGTTTATGGCCAGTGACTTGAATAATTTTGGGATCAATATCAATCGGTTTATGATTTAA
>c100040.graph_c0
TGATAACAAAGTATAACTTCAAAACTAGAGAACTTGATCCTATACTGGACCAAGATGATCAGGTAGTGCAGAATGATTCTTTCAAGTGAAGCCAGATATGACCTCTAAACTAAATTTAGTGTAAAAATCTTCTTAACCACAACACAATTTCCAAGTTAACAAAAGTACACAGTGACCTCTAATCTGAACGCAGTGTAAAATCTTCCATCTACAACAAACCAAAACCCAAACAAAAAAAAAAAAAATAGCAATCTCAAACTTTA
>c100042.graph_c0
TTTTATCTGCAAGTAGTCAAACGTTAACAGGATGGTAAATTAGGAATAGTGTCTATGTATACAATGCTTATAGAAGTAATCTGTTAGTTTGATCTCTTTGAATTCGATAAATGACGATCATCTTGCTTTTCTGTTTCTAACCGTTATTTGGTTAAATTACATTTTGAAACCATACCGTTATTTCTTCTAATCAGCTTTCTATTTTTTTTTATTGAGCTCCCATATTAGCCTTTGAGATAGGCCATCAAAACCTTTGTAAAATGATGCTTAAAAGCAATGATGAACAATCCTAACAGTATCCTTTTTGGAAAAAAGAAAGTATGCTAAAGGTTTAAATCTCCAATAAATGAAATATGTTATAAGAGCAATTGAA
>c100043.graph_c0
GGCATGCTCTAAGAACCGCTTACTTGGCTATCTTTGATGGACTTTAAGAGCCTGGTTTTTTTTTCTGTTGGTGAACTCTGGTCCTCTTGAAGACAAATGGTGGCATTAATTGATGTTGAAATATACTGCCCGGTGCTACCACTATGGTCAAACTTTGCAGTCTTTCAAGTTGTTTTATGGGCTTCCTATGTGTTGCATTTGTGGATTCCGCTGCTTGATGGAATAGCAGGATGAAGTTGCCATCTTGTTTTTCAAGGTTTCTATGGTCTGAATGATCTAAACTTTCTATTTTTTTGAAATTATTGGTAGAACTTCAGTAATGTACCATTGAATCAACTTCTCTTTCACTTTCATGAATATGATTTCTCTTTTCATGTTTGAAAACTTGGTGTACATTGTCACTTGCCACTATTTGATAACTGATCATTTTTACTACAGATGCATAGTTGACATTTTCCTCAACTTTTTTTCTTGGTTTAAT
>c100045.graph_c0
GCCGATGATTCGATTCCAGTTCCCAACTACAAGTACAAAAGCTCTCATCCCATGGATCTCATCTTCACACCTTATCACAAGCCAACCACTACCACTCGTTCCTATCTGAAGAACTTCTGTGCTTTCAATGCTTTTCTTTCCCTGGTCGAGCCCAAGAACTACAAAGACGCTCTCACCGACCCTGACTGGATCAATGCTATGCAAGAGGAACTCCATCAATTTGATCGCAACAAAGTCTGGTGCTTAGTCCCTTGTCCTCCCAACAGGACCATCATAGGAACTAAGTGGATCTTTCG
>c100046.graph_c0
AACCGTACTGCGTAAACAACGATGTCGTCGGAGCACCAACTACACCACTCGAAACCACCGTCGGGACCACCGATCAGTCCGGAACCACCGGTTGAACGCCCCCACTCATGACGCCTGCTACAGACGCGTCCGTGCAGCCGCCACCACCACCAACTTTGTACCGCCGTCCACGAGCTTGGTCATCTCCGGCATCCACAAATTTTGGGGTTTTCGACATTTAGTCAAATCTGGTACAAGAAGGACCGAAGAAGAGAAATTATGGGAGGAGGGGGATATCGCTTGAAATTGTGGGAGGTTAGCGAAATCGGAAAGAATGA
>c10005.graph_c0
TGGAGGTCTAGATAAAAGGAAGGTATAAGAAAGCACATGTTATCAGTATAACTATTTCCAATAATGTTTTTTCTCGCTCATTTGAGATCGAAGAACTAAGTACGCACCACAAATAATTAGTCATCAATCGATATGAATTGGGGACCCTGTATAGGTTTTGACCTCGGATCAGGAAAAAAAAAAGTACGAAGTACCATACCAAAATCCACAATCATTTATAAAGTCAAACAAAAAACTTGTGGCTCACTCTTTAGGAAACTGCAAAACTACCTGATGAGTTTGTAA
>c100050.graph_c0
GATCTACAAAGCCGAGAGCTTCCTTTTATGGGGAAAAATTCACAACGTTCAAGATAAAAAGAAGAGATCAAGGAGAAAGCAAGAAGAATGGAAGACGCCTTTTCAGTGGGAGACTCGCAAAAAGCTCCAAAAGGGACACCAGATTGACAGGAGGGCGAGGCGACTAAGTGGCGTTTTGCTTCGATGGGACGCGCCGACGAAGAAGATCTTGACTTCCCCTTTTCGATGGCCTGAAGTTTGGCCAGCCTGGTTGGGGGTAAGAGAAAAGCCTGCTTTCGCCGTCTGCAACCCAGGAAAAGGTATTACCAACAACAGGTACTTCACTTTTATCAACCCTAAATCCTTGATAATGCTGCTAACTGCTTTCAAACTCCGTCCATTTCCACTCTATTTAAGCAGTGAGGGAAGAGGA
>c100055.graph_c0
AGACATATTGAATTATTGGAAGAAATAAGATCTACCCTAACTATTGAATAACTCGAGGATCTCACATTCTCGTGGTGAGGTCTATGGTACCAAAAAAACCGAAATATCTTTCGAATGGACAATGACATCAGCGTGGATGCTAACCAAAGCCACAAATTTATCAAAAAATCAAAAAATTGAATGGTATGATGCGAGAAATCCTAATAAAAGGGGCTAAAGGAAAAAAATGAGCCCAATAGGCAACTAGCCCTATGATGACAAGGCAAAAAAGAAAGTTAATAGGAAAAATCTCATGCAAATTTTCTTAAACTCAATTTTGATGGAGCCAGAAATAATGAGGGGTGGAGCTCCTCCGGCTACATTCTCCAGGATCACAATGGAAGCCATGTGAGTATGGATGGCGGGCTATCAAGCAAACACTCAACCCCTATGGTGGAGGCACTTGCGTTGAGAGGTGTTCGGGACGCAATCCGTTGAGGTGTCTCTTGTCTAGCCATTGAAGATGATTGTATTAGCTTGGTGAACATCGTTAAAGGCGTTTAGAATTGTTTGTGGGAAATTGAGATGGTCATGTCTGACATTTGATGTGGTCTCGCTTGACTTTAGTCTTGGCACATCACCCACG
>c100056.graph_c0
ATTATTGATGGATCAATTGATAGAACGACTGAAAATGCATCACAATGGGATAGATGTAATGATATAGTGTGCTCTTGGATTCTTAACACCGTATCCAAAGAGATTTATAACACTATTGATGAATATGAGACTGCTAGAGAAATTTGGGAGGATTTAGAGGAAAGTTATGGCCAGAAGAATGGACCACTGATTTTTCAGATCAAAAGAGAAATTCAGGAGTGCAAACAAGGTACTATGACATTGACTGAATATTTCACAAAGTTAAAAGGTCTTTGGCAACAGTTGGCTGTGCTTGTTACTCCTG
>c100058.graph_c0
GAGAGCCCAGCTTATTCCTTCCGCAAACCATTTTGAATTCGACAAAGCTCTTTCTCTTGACTTGACCATCAACGGCAAAATCCAAATCCATCACAAGTTAATTAACAACAGCCAGAGATGGGATTGACGTTCACGAAGTTGTTTAGTCGGTTATTTGCGAAGAAGGAGATGCGAATTCTAATGGTGGGTCTCGACGCCGCCGGTAAGACCACTATTTTGTACAAGCTTAAGCTCGGTGAGATCGTCACCACCATCCCTACAATCGGTTTTAATGTGGAGACAGTTGAATACAAGAACATTAGCTTCACGGTTTGGGATGTCGGAGGTCAG
>c100059.graph_c0
GACAAACAAATGCAGAAACAAACATAAAAAAATGATACCAGACTAGAGGGTAACTGGAGACAAGATTTTCTCAGTTACTGGAGTCAACATTTTTAAAAACAAACATTAAAACATGATACAAGATTAGAGGGTAACTATCCAATCCTCACAGCAATCACAAACAAGAAAAAGCATTATAAGCAATTTTTGTTACCAGCCTTCCTTAAAAAAGGTATGTTCAGGTTCAGTAAGGAATAGTATCAATGTTTATGTAAGCATATATCTCTAAAGCATATGAGATATCAAACCTCATTGCATTCATGGAGTCTAAAAAAAATTCAGCTCTATTTCAGTTCTTACTGTGAAAATACATTACGCATGAGACCCTCCATATAACACTGTTTCATTTGTCTAATTCATATTTCATATTATGC
>c10006.graph_c0
AAAAATAAATCTAGATTCTCTTTCGATCTAGATCTGACGCAGGGATGGCTTGTGTATTTCAATATTTGTGGGTGGTTTGCTGAAAAAATTACCTAATTTAAGGGTGGAATTGATGCAATTTACATCTATCTAGGGCATATTACATATACTACTATTCATTTTGTCTAAAATCAAGTACTCAATGTTTTCTCTTAAAGTAGAAATACTATAAAAATAAGCATTGCCAATTTGCCATGCACTTGATGTGTTTTCATACTTGATGTGTTGAATCTTTGCAGGCCTGCAATGCTCAT
>c100060.graph_c0
GAAACTTCCAGATCTACTATTATTATTTTTTATTAATCCATTTGCAAGCAATTGTTAGGTATGCAGCTGTGGTGAAAACAACCTTATACTTGCTAAGATGGACATATCTTCTACATAAAATGTACAGAACTAAGCCTATTGTAAGCTGAGCCAACATGATTTTGGTGCTTCACATCTCAGGTTATTAGCAATCAGGTAAGCTTGATGTACCCGTTGACTATGCAGATATACCGAAGCTCTCCAGGCAAAGTTCAAAATTTGTGTCCTATATATTGCATACCAAATAAAAAAACATAAACATTCATAAAAG
>c100061.graph_c0
GTCCCGGCCTCTGGATAGTACATGCCCGGTAATTGGGAAGTCCCGGTCTCTGGATAGAAAGTTCCCTGGAATTGGGAAGTCCCGACCTCTGGATAAAACGTGCCCGGTAATTGGGGAGTGGCCGATTGTGGTGGAAACGGGTTTGGAGAGATCACCGGACGATAACCTGTCATTAAATCTTCTACAGAGATAGTGTAATCAATATCAGGTATATTCATCGACGTTGGTACTGTCGAGTTCTCTGTGTTGGGATAGGATGGACCTGTGATAGTTACATCTTCAGCCTCCTCTGAAGATGACTCCACATCGTGCCTCTCTTGCATGAAGGAGGCGCGTCGGTTCAAATCAAATGTTTGAGGCTCAGCCGGCATAGAAGAACGGGATGAAGAACGGGATGAAGAACGGCCAAACATTGAGGAGAAACCCGCCTTTGCCTTATTGAGCATTTCCTTCCCTTTTGGCGCCATCTTGTTAAAATTTAACTAAAAAAATATGTGGCAAACTAATTATATTGATAGAGAGTTGAAAGAGATAACTGATTATGAGTTAAACGTTTGCACAAACATTCGGTCGAATTTATAGGATTTTGCATTTTGGGGTGGCCGAAGCCGGACGCCGTGTCCGGCCTTATATTGGAACCCGTGACTCCATTTCATGGCAGAATTGTCCCGTGACTATATTTTGGCAGAATCCCTTCATAAGTGGCCGAAGCCGGACGCCGTGTCCGGCCTTATATTGGAACCCGTGACTCCATTTCATGGCAGAATTGTCCCGTGACTATATTTTGGCAGAATCCCTTCATAA
>c100063.graph_c0
GGCAGAGTTGAGCAATCAAAACGCAACCCAAACTCCATTAAACGGCGAAACCCAAATTCCAGATGAGAACAAGAACTTTCCTTCATGGTACTCCCCTGAAACCGGGGTTTACAAGAGCAAATTCAGCCCAATTCAGCTTCCCACAGACCCAAATCTTGATGTTGTTTCCTTCATCTTCTCTCACAAACACTCTGGTCATTCTGCGTTGGTTGATTATTCATCTGGCTCTTTCATCTCTCACTCCCAACTCTTCCCTCTTGTCAAATCCATGGCTTTCGGACTCCAT
>c100064.graph_c0
AGGGATCTGAGTACGGCAGCGACTCTCGGTCGTGGCACGCTGCAGCGTTGCGAGGGAAGGCGGCGCGTGACTAGATCTGGCACGGTAGGGCACATATTTGGCATGCGATGGTGATGCAGCGGGAGAGTCGGCCGCTTACGGAGTCGAAGTCTCGAACCTGCAGGTGGAGTCGAGTCGCAATAGCAGCGCCGATCGACTAGAGTTGCGGCCCACAGCGTAGGGACGGCGCGACAAGGGGACTCGAGGGTGAGTCTCGACAGCCGGAGAAGGTTGACACATAT
>c100068.graph_c0
AGGGTGGTCAGAATGGTGGAGGTAAAGGAGATTATTTGGGTCTGTAATCACATCGACTTCCCGATTTTGACCTCGAACTAGAGAGTTATCACCCATGGAGATGATTTTCATGAAAAGAAAAAAAAATTGTGTTTAGTGGGTCGAAAACCTTGCTCTGATACCAAATTACAATTTGCAGAGATAAGGAATTGGTGATTAGGCTTAGAGATAAAGGGAGTTGGGGAGCTAGCTCAGAGATTCAGTGACCACCATTCTCAGGCGGCGGGGATTAGGTTTTT
>c100071.graph_c0
GTCATGATTACGGGATGAATATGCTTACAAAACCTGGTCTAAAAGAAGAAAATTTGTTGATTTTTCCTAGTAGTAAAAAGGAGGAGGCAGGTGGGTTGATAGATTAAAATCTTACAACTCTTTTCCACTTCTTGTTTGAAAGGAATGGGTCGAGAAAATGGGGCTCCACTTATCATGATTTCCTCAAACTTTATGGATCTCGATTCAAAATCGTCATTTTTTTTTCTGGAGGGTTTCAATTCATAGGAGCAATTCATTTCAGGAGGGAAATTCTTGTCAAAGAAAGAAAAATTCTCAAAAAGAAGACAATAGCTCAACAAAAGGTTCACCTAGTCAATGGGTGTGCAAAACATTATGTCTAATTCATCTCTCTGTTCTCGTTCTATGGTGAG
>c100072.graph_c0
GAAAGTCAAAAGAAGATCAAATTAAACAATGAAAGCAGAGGTTGTTCACGAGAAAAGCCTACGTGAAACCGGAAAAACCAAGCCGAGAATAACAAGGTTCATGGTCAAGCCATAAAACTGATTCACAAGCACTGCTGTAAGTATGTTAGCAGAATCATTCAGCTTATTAGCAGTATCTTTCAGCAAATCAGCACAATCTCTTGTCTTCTTCTCATCAGTGTCTCTCATCTCCTCTGCTGTAGATTTCATCTCAGCCGCATCTCCTCCGCATAGACTTCCATCTCCTCAGAAAGAGAAGAAGAACCCATTTTATCTGCAGATGCTCTCATTCTATCAGCCGAATCTATCATCTTCGCAGCCGAAGCTCTCATCTTTTTGGCGAAAGCTCTCGACATCTCTGTTTTTGC
>c100073.graph_c0
GACTATAAATTCATTAGTTGGAGAAAATGATAAGTTTCTGCTATTATACATTGCCCAAGAGGGCTTTATTAAGGCCTTGATAGACGAATATAGTAAAATAAGGTTCTCTCGCGGTAAATTGTATTCTCGAGTGAACAGCCAGTTATACCTCTATCTATGACAACAATCTGCACTGGAATGAACAAGAATCCCAAATCATCAGACTCCTAGAAAGGCAGATTTCCCTTGGGTTCAATTAAAAGGAATTAAAGAATAAACCTATTCATAGAACCACAAATTTCTAAAAATTTTCCATTTAAAATTT
>c100074.graph_c0
TTAAAGCAGAAGACATTTACAAGGCCAGTCTTTGTTTCATTGGTCGTGTAAATCACCCTGTAGACAGGCCTTATTGTTGGATACATAGAACTTGTAGTTTCTCATGTTATGAGGAATATATTTCTTTCTATTCCTTGACATCTTGGTCACTTCGTTTTTCCATTTATGCATAGTCTCCCAGATATATTTTGTTGGTGTTTGACTTGTCATCATGTTTGTTTATTTTATATTTGTTTGTGCAATTCTATGTAGATTGTCCCTCAGATCTATGGGTTAGACACCTTTTCTGAAAATTTGCCTTTTGGTGTTGCACAAACTGTATATTGTTGTTATTTATCAGAAAATTCTGAAACATTGCTGTTTTTTCTGTGATAGTTAGTTATGTTTTACATTGCTTGTCAATAATGATATATTTTTCCTTTCTTTTGTTCTGATCTATAATTCTATTCACTAAACATGCCATTGTTGTG
>c100075.graph_c0
GCAGAGCTAAAATTATGGAGGAATCGGACGTTTCTTCGGGGTTGGTCCGTTGTGCAGTTGAACTTGGTAGATCGATTATGGACTCCACGGCTTCCACGTCCAAGATGCACAAGCACAAGATGAAGTCGGAGAAAGGGGAGAAGCTCAAGTGGAAGAAAACAAAGAAGATGAAGAAGTTGAAGAGTTCGGAGAAGAAAATCAGAGCACTGAAGAAACCAAACAGCAATGACTGTGTCTCAAGTGCTGAGAGACAAT
>c100076.graph_c0
GTTGACGACATGATGGGAGGCACCGCTGTCGACGAGGTAGGATGTGGATCCGGAGCTGGAGGCAGCAACATTGGCCTGGGGATTTTGTGTGTTTGCGGGACGAGGGGAAGGGGGTCGGGCAGTGGGGTATTGTTGGCGGAAGAGCGGGCAGTAGCTGACCACATGTCCTTGTTCACGGCACCATTGACACTTGCCGAGGTAGGTGCGTGGCGGGGTTGGTGGGATCATGGGTGGGGGGCGAAAGTGGGTGGGAGGATGAGGCGAGTTCGGGCGGGGATAGTCGGCGGATGGCTGGGGTGGGCGGTTGCGAGGAGGACGGGCACGTGGTTGGACGGTGAGGGCGGTGGCTGGGCCGACAGTGGTGGGAGAGGCAGTGCGTAACTCCAGCTCCTTGATTAGGAGCTTCTCATGGAGCTCGGCAATCTGGATAGTCGTGTCACGAGCCTTGATGGCATCGACAACGGGCTGATATGCAGCGTCAAGACCATTGAGAACAAACGTGACGAGGTCGTCATCGTCGACGGGTTTCCCAAGTGACGCGAGCAAGTCGGCGGTCGATTGGACGGACTGGACATAGTCGGAGATAGATAATGTGCCCTTGGCGGCGCGG
>c100078.graph_c0
GCTTTCACTCCCAAATTTCATATGTCTTGTTGATGGGGACTTTCCAACATTTTAAATCCTGTTATAGCTGGAGTTAGGGGATTTGTTCTGGCTTTTCAATTTTGTGAATCAATTTCTTATTGGCTGATCAAGTTTCCTGTTATTCAGGTTTTGTTTGGATTTTTGTTGGAGGTGTGATGAGATCCTTTCCAGGACAACCGTCCGTCCTTGTAGCTTTACAGACACGATAGGATTCATGGACAATTTTTTAAGTCTTTGCATTTTAAGTCAATAAAAGTGAAGTATGAAGACCTGCCCATTCCTTTCTACGATTTGGCCTAGTCCATATTTTCTTTATTGTTTT
>c100082.graph_c0
GGATAAGTGCAATGTGTCGCTGGAATCTCAAACGTTTATCCGCAAGATACTATAGGATATGTCGAACAAAAAACTTTAGTTGTGATGGATTTTTCCTTCTTCACAAAGCATCACTGTCCATAATTGTGTAGTCAGTATATAAAATATCTTACCATTACTAAAAAGAAAAACTTGTTGAACTCATGGAAGAGGAATGTCAAAACTAGTACGTACGTATATTAAAATGTCCCTATAACTTGTGATGATCAGCAGCAAGCTGTGGTGAATAGAATTTGAGTTTAGCTTATTTACAAGTAATATTGATTTTAGTTATAAAGAATTGTGTCAATTTGGATATAGGTTT
>c100084.graph_c0
ATGAAGTTCAAAGGTGGAGAGGTCTGGATCAAGGAAACTTGAAGAAGATGAGGTTCGAGTTCTCTAAGGGACGGTGGGTAAGATTGGATGATATGGCCTCGAGGGATGAGGAAACTGAGGAAGAAGAGGAGTTAAAAGAAGAAGAGGCTAAGGAAGAGGTCTTTGAGATCCTTGTGCAGTTTCAAGGCTTGTAAACTTTTGTCCAGGATCTTGTTGAATAAGTTCAAAAGCTGATGGCATGGAACAAGGAGCTTAGGAGGGAACTGAATA
>c100085.graph_c0
ATCGAATACATTAATCTTACCTGTAATATAACCTGACTGGGCAAAAGGCAACAGAGGAGTGACGGAATGACGCCGGTCTTCTTCGCCGACGAAGGACCGAGCGGTGGCAGAGGAGGCGAGCGGTTCTAATTCTGTCCCCCGGCTTCCTGAAATAGGACACTCGCGACTTCAGGGCACGATCGACGGAGGGAAGATGCTGGCGTAGCAGTCATGAGTAGGCCAGAAAAAAAGTTGGAGAAGACGGATGAGGCGAGTGGAGAAGACGAACTTAAACGGTGACAATTATCAGAGAAGGAGTCGACCACTCTGACACAAAACAGAGCAGCAGACGGCAATGAATTAGGAATAAGAAGG
>c100094.graph_c0
CAGAGAGAGATCGAAAACATGTCAACATCACAGCCCCCTTTCATCCACCAACCAAAAAATACACGATTCCAATGCTATCTTGTCACAACATCAGCCACACGTACACAATGTGCTGAAAGGAAATGAATCAAAGAAACAGAAAAAAAAGAAAACAACACACGAAACAGATACTCAAACACAGCGGACATCGCAAAACAAAATATGAAGGGAGGACATGTGATGCCAACAACACAACAAATATAACGGGAAGATATGGCACAACGGCTCAAAGGCAAAGGAAAAGAAGGTGGAGGGGAGAAAGAGTGGGAAACACTACCGCAACCCATATCGCACCACACTCCAGTATTGACACAATCAAGATACACTGACTACTACCCTCATCATCCCATCTCACATCAACACTCGATCTCCTCATCACCACATTCATCAATTGTTGTTCATTTTTTTTGGTGGTTCTATGTTAATGTACGTTTTAATGTTGTGCTTGTGGTTGAGTGGATGTATGAGCAGCTTGTGCTTGATGAGCTGGAGGTACTTGTTGTGCCATAGGTATGGATGATTGTGGTG
>c100097.graph_c0
AGGCCTCATGATTCAACCGTGCTGCTTAGTCTTGCTTGTGGTAGTCTATTAAGTATTGCATCATCCTCAGGCAGGTTACATTTGGTTTCTGCTCTTGGAGTCTCTCTTCATGTATGTACCCTATATTTTGGCTTTCGTTGGTTCGGTGCTTAAGGTTTTATGTAGTAGTATATATGCTGTGCCATGACTTGTTGTAGTGGATCAGTGAGAGCTCGAGAGACTTATTTCATTTCTCAATTGAGCCCATTGAAAATGTTCACTCAATTGTAAAGAGTATCATTTTTTGACATACTAAAAATTACTGAAGTTT
>c100099.graph_c0
GGCATCCAATAATGGCTTATTAATGGACAGGAAAAAAAGAAGAGAATTAATCTATTATGAAGTAAGGCCAATACCATGTGTTTATCAACCAATTTTGCCAATACAATAAGGTTTTTGAGACTACTCTGCTATGCAAGCTGAAACAAGTTCTAGAAGTACAATTGGCTATACCTTAACTTGTCTAAAACAAGTCTAATGACCACATTTCTATTAACTAAACATAATATCCTAAAAGGGACAAACTAGAAGTCTGCAGGGTACTTCCTGAGGCAACTAGGCAGATCCTAAAGTACCCCACCCCAGGGAAATCAAACTGTTCTCAT
>c1001.graph_c0
GTTTTTATTGGATACACTTTGTAGGAATAGTATTGCCAACTAGTGACCAGATTTTTAGGCTTTATTTTTATACAATCTCTTGTATACATTTACAGAAAACTTCCCCCTACAAACAAGTTCTCATGAAGTTATGTAGTTGGAATTGTAGAGGAATTGGTCAAAAGACAATTTTGACCGATATCGACATGTTCTGCAAAATTGTGAGGATTCAAGTCTTGGCACCAATGAAGACTAAAACAGATAAATGCCCGGATGAGACGATTTGGAGAAAGGCGGAATTTGACAGCTTAGTTTTATCCCCGGGTATTAGTTGTTCGGGTGGTATATGCATTCTATGGAAGACTACCAACTTTATAATGAAAATTTAGAACTTGTGATTAAAGAGGAATGTTTCATTGGGTTTGGATATCATAATTATGATTCCGACCATATTTTTGCAACTATATTTGTATATGCACTTATGAAG
>c10010.graph_c0
GAAAGTGTTAAAATTGACGTGATGAAAGTGGCAGGATTGGTGGAGAATTCAATTCATGCATGCACACATAGGATTCCCTCCCGTGTTTTACGCTGATGGAGTTGAAGCTTTTCTTTTCTTCTTATTTTCTTTTCATCTTCTTTTCATCATCACCGTGCATTCTTCCTCCGCGTTCTTGTGCTCGATCTCTTTTCTCTCCCTCCCTTCTATATTGACATTTGCTTTGGGTTTTCATCTTCTGAATTGGCCCCATTTCTCACACTATATTTTGTTTGTGGGTGCCGTTTTACATGAGATGGTGACAGCATAGGGGCTGATAGGGAGTTGGGACGTGGAACGTGTACATGCCCTGTAGCCTTAATTAACCCTTTATGGCCTTATCGCTTTTCTCCCTCTTCCTTCCTCCGTTACTCTCTTATGATTTCTCTCGTCTTCCATTTTTGCCCTTCCACGAAAGTTAGCTTTGTTTTTTCTTCTTCCTTATCGCCTTTTCTGTTCCTATCAAAAC
>c100100.graph_c0
GCATGTTCAAGTTAAGACATTGACATTATTGAAAATTCCAGCACAAATAAGATCAAATAACCAGAAAAAATCCATTAGGGAATCAAGTTTGTTGATTCATTTGTACCCTAATCTAACTTATGCGACCTCCGTTCAAAAAAGATTGTCAATCTAGAATTTTAAGAAATGAATTTTGTTGAGTTATAACTTACGAGGTTTGTTATTCAAAATTGCACATGTTAGATTCTTTTTATGCAAATCATGTTTGTACTGCCT
>c100101.graph_c0
ATAAGATTGATGTTGTGGTGATGCTTAGTTTATCGTTACTGCGGGTAAGAGATGCTTCTAGTCCATCTCATTTTGCTCGTACTTGTGGATTTTGGCACTTAAGTTGAGATGAAAGAGTCACTTTTGTGCTGTCATATTCTGATTTGGTGGTGATTGATGGTGGTTATATTGAAGTGGTGGTGTCTGAGTCGCATGGGTACTCATTTAGTAGATTGTACATGTTCTTGCATTTGACTTTGTCGTCCATCAAATCGGCTTATTCCTCCGATCCCAAGGGGCTCAGAGACGTTGCCGTGTCATCCTCAAAACCGACATACTCCTCTGAGCCTACAGGGCTCAAATACGTTGCCGTGTCAACTGACTTTTTAGCTTATTCTTCCAAGCTTAAGGGGCTCGGAGATGTCATCGTATCATCCACAGCAAGCGGCTTTCTTTCCTCCAAGCCCTCCGAGCCCAAGGGGCTTGGAGGAAAGATGTCGCCATGACATCCATGACGAGCGACTTTCATTCCTCCGAACCTATAGGGCTCGAAAAAGTCCCCGCGTCA
>c100103.graph_c0
CGGAAAGTCAACATGCAATCAAGAAAATGACATGTGTTAAAGGTAAACTTGTTATTATAGTACAAAGTGAACAATCAATACTAATTTATACTAAAGAGCAAGTTTCTTAATTGATAAATCAACCTTCAATGCAGTTTCAATTACAGAAAAGTATGTTTAGAGCAATATATTTTCCTTCATTGGTGGCTTCAAGTTGAAGCTTTCTTCTCTTTGCTTCGAGCTTGTATAACCCCAAATAAAGGGGTTGATTGAG
>c100107.graph_c0
TTTCAATGCTGCACATTCCATGTTTTGGTCTTTTTGAGTGGTCTGAAGTTACGTAGTTTCTCTGATTGGGATCTCGGGCTTTGCATTCTATGGGACTATGCCATTATAGTTAATTGAGTGGGTTTATGCTCTTGTAGTGTCAACTGTTCATAACCCTCTTAATCTCTCTTGGGATTCATCATGTGTATATACTTTCTCCTGAATCTGTTATTATCACTTTAAAGCACATTTCCTAGTTTCATACATGAAAAAAGATTTGTTATTCCATCTGGAGTAATAAATCTACCCACCCCATGAAGATCTGCATTAGTTTCTCTGTGAGTAAAGGGAGTTCATTGATAGACTCCTGTAAAATTATGCCTCTAGACACAAGTTCTGCATATGCACAATGCAGAATTGTGCCCTGAAAGAAAGTTTTATAATTGATTCCATTTAGTTTTCCG
>c100108.graph_c0
AAAATATCCATTACACATTTTTGGCTTCTGTTGTGAATGTACTTCTGGAACACCAAACAAAGAGAGTGGATGGGTAGTTGATGACAACGGCAAATGTGGCATTTTTAGAAATTCTAGCATTTTCAGATTTTTATAAAACATTGGAGAACATTGGAGATCCATCAATGCATTATGAACTTTGTAGAATACTAGAAATTAATCAAATGCATGAACATTGAAGGTTCTAAAGATCCTTCTCTTCCGGGCTGTGTGCCACAAACCTTTACTCGAGA
>c10011.graph_c0
ACGGGCTACTGTGTAAGTTCTGATTTCTCCAAAATGTTTTCTTTTGCATCCAGGAAGTTCCGTTTGAATTCTTCTACTACATTCAAAGATGGGTAGAATGCTAATATGGAGTTTTTCACAGCACTTTTCTCTTCCTTTACTCTTGACCTTTAAAATTCAACAATACAATCCTCAAAGTTAAGGAATCTTTTACTTGATTGAAGGTAATGAGCAGATAAATAGTAGAATAGAATAACTTGTAATAAGCTTTAGAATACTTAAATTGGATTATTGACCTCCATTTATACTACATATTTGCTGTCATTATAATATAAAAAGATTTTGCATAACACGAGTCCTTGTTTTTCACCTTTTCTG
>c100111.graph_c0
ATAAAAAGGAAGAGGTACTCAAATCTGGCAGAAATTATGAAAACTGGATGAATTTGTTGTGTTTGATTAATCTTTTCTTAACTAACTTGTATGAAGTTGGCAGTGATGAGTGATAAGTCCTTGCTGAGTGCTGACTGTCTTTGATCTAAATTGATAAAAAGAGAGCTGTCTTGATGTTGAATTCCTGCATTTTTTATGCCACATTTTGTGGGTGTGTAACATTGGCTAATTAATCTTTGATTGCATATTATACTACCTGATATACTCATATACCTTGTAAGAGTTGTTCCTGTGTAACTAAGAAAAGAAATGCACATCAATTTGGCA
>c100112.graph_c0
AGAAATGGAGGTGTCATGTACAAATAGGTAAATGGTCTTATGAGGAATTGTGGATCTGTAATGAACTTGACACTTGAAACAAACTGTGAATCTGTTGTTGATTTAACAAATCAACTCCATGCATGCCTAAATTCTTGTTAATGCTTGTGGACAATTTCTAAAGACCCGGTCGCCGAATTCGTTTGCCTCTCCACCTGCTGATGGAAACATCAATTTTGGGCCTTCATTGGGCGTAATTCCTATAGGTGAGAAAG
>c100114.graph_c0
ACATTTTTTTTTTGGATCAAACTTTGTTCCTCCCCTGATATATGGCCATGAGCCCTAATTTGATGTTCTTGTCCGTACCCTTTTTGGATTGACCCATTTGAGTGTTTGGGCTCATTGTTTGATCCATGGGTGCACTGATATATGCATTCATTCTCATCTGGAACCCTAGTTTGCCGCCGCTTATGCTCCATCTCTGAAACGCTCCATTTTTTCTCTCTCTTGAAAGCTCTCGAACTCTCCAGATCTCACAACTCTCCCTCTCTCTCTCTCAAAATCTCTCAACCATCTCCTTCTTAATCGATCGATCTCTCCCTCTCACTCTCCAAATCCCTCGATTTCTCTCAAAGGAGTTCGATTTGGACTCAAAATCGGTCGATTTCGACTCAAACCCTAGATCTCTCAAATCTCTCAAATCTCTCTCAAAATCTG
>c100115.graph_c0
GGGAACTCTCAGCAATGTGGACGCTACTCGCCTCAGGAGTGACAATCCCTTCCAACATGTGCATACATCGGTACTCAGCTGCGTAAACATGACATGACATAAAAGATCAAAACAATAATGAATGGTGGATGTGAATAGAATGTGATGAAATGTGATGTGCATGAGTGAAGATGTGGAACTTGTGGTCGGAATGTACTAGCTCGTGCGACGAGTAGAGTCCCTATACTTGTGTTAAAACATCCGATGAAATTAAACCTTCACAACGACCTCACATGCGCATGGCCCTCGTTGTCCTTCTCCCAATGTAAATTCCACTTTTTGTCCTTCTTCCAATGCACGGAAACCATCACCTTGAATTGAGCTAAAATGTACAAAGATATCACCTTGGTTGTTTTCACGCATGAGGAAACCAAAACCTTTGGATGAATCAAACCATTTCACTGTACCTGTTTCACGAGCAGCACCGGGAATTGGTTTAGGTGCTTCTTGTGGTGCCCGTTGTCTTCGTTCAAAATTGTTATTACGTGGACGAAAGTTTCCACTTCCTCCTTCACGACGTTGAAAACCACCTTCGCGACGTTGAAAACCACCTTGTTCACCATTGTTATACCGACCTCCTCCTTGTTGTGATCCTTGTCCAAAATCATCTGAAAATAAACGTATGGGAGTAGCAAGTGTACGAGCGAGGTTGGTGGGACGGAAAGTGACAGCTGTAAGACGAGATGTAGCAAGACGAAGCATTCTTATATATTAGAAATAAA
>c100116.graph_c0
GGGCTCACGCGATGCAGGGGATTTTGATGTACGGTGAGGATGGTGAGAATGTAGATAAGTCAACCAAAGATTTGCTAAATAATTGTACTAATTGTACATGGTAAGTTTCATTCTGATTTGTAATGTTTCCCTTAAAATCAGCCGAATTTTTGGGCAGTTTTTTACTCACATACCGTTTTAGAAAAAGAAAGCTTTTTTAAATTTGCCGAGAGATGTGGGAATTTCTATTTTTTTAAGGTGTTTACTGTTTTAAGTTATAAATTGTCTGGTTGAAAGTTACATATTTGGATGGTTTTGAGTTTAATTTTTAGGGATTTGATATCATTTGAGGGCTAGATTAATAAGTTGTTTTTGTTTTCTAAAATTCGTTATTCTCGTGTGT
>c100117.graph_c0
CGAAAACTACCACCTCTGTCACCGCTTCTTCACACTCCGACGGCGCCGTTTTGGTTAGAGGCGTTCCGTTGAAGAGGAAACGGCGCCAGGGAGGCAGAACGACGTCGCCTTCGGATAAAACGGTGAGTTTAAGCGGCGGCGAAGTAAAGAACCGGCGTGTACGGAACTGGCTAGCCACGAAGGTTACCGGCGAGGTGGAAGCCGCCGCGGTCAAAGACGGCGTTGCCGGCCGTACGAAGCCGGAGAAGGCAGATGGGAGGAAGGCCCGCGAGCCCGACCCGAAATCCGAAATAGGG
>c100118.graph_c0
TTCGTTTGAACCATTTCTTCATCACTTTTCACAGCATCATCAACATTTAGCTCATCCTCAAGCAATAGATCATCATCATTCATCACATCACATTGAGGACTTTTATTGAACACTATGGGATTAGCAACTTCCTCAACAAGATTCAACTCTGAGTGAGCTAGCGTTACCTCGAATTCCTCATGGACAGACTGACCTGATGGCTCGATTGTAGTAGTTGGCTCATCGATCTTCATCTCATGAGCCGGAATTGTGATCGGGGCGCCAAGTTGATAAAGCATGAGCTCTATTCTTCCCATTCTCTTGCAGAGATCCTTGGTATCTAGACGAAGCTCATCTATTTTATTTGTCAGCCTTACGATCTCAAGTTCACTGTTCATGATTGAATCCGCCGAGGTCTCGAACGGCTCTGATACCAATGAAACGGGA
>c100119.graph_c0
TGACCCAATCCCAATATGTATGATGGACCCTTTTGATCAAGCATAATGTACCAAACCTTAAAGTGGTGTGGTAGCATCAAAATCTTAGTGAAATATGTACTTGTTTTTTGAGGGGATAGTGAATTATGTACTTGTAAAAGCATTCGTAGGTAGCAAATATTTTAGCCTAACTTATATAGGCTGGCCTTTTATCTGTGCAAATAATTCATGAAATTTGTCATTTTCAGATGATGACAATGTCATTTTCATTAAAACCTTTGTCTATAAATTTCCCCATTAATTTTTTTTTGGTCGAATAAATTTCCCCATTAATTGCTTTGCTGCCGTCTGTATAAATTGCCTTCCGGACTTTGAAAATAGAGTGACTGATAAAAAGAATAAATAATTTGCTATGCAGGGAAGTGAG
>c100120.graph_c0
GTTCGCTTCCTCTCTAGGTCGTCTTCCCTAGCCTCAACCTTAGATTTTGGTCTACTGATGCCCTTAGTAAGTTAGGCATGTGCCTTGGAAAATCGATCTCTATAGACAAGGTGACTTCCCACTGGGATTGCATCTCTTACCCTCGCATTTTAGTTGAAGTTGATGCGAAGAAGGCTTCCAAGAATTCTATTAAGATTAGAGATCCTAAGGGCATTGTAACAAAACAAGCTATTTAAGTGGAGTGGATGCCTTGGATTTGATCCTCTTGTCAAGTCTTTGGCCACAAAGAGGGTGAATACCATATGCCCCCTTCCAAGCTGGCTTCTTTTTCTCATAGAGTGGTTAGGAGATCGGTTCCTAAGGTGAAGCCTGATCAGCCTGCCCAGCTTGCCCTCTAGCATGTTCAGCCTCGCCCTTCTTCTGGCCTGAGCTCTAATGTGTCTTCTGGTGACCCTGTGCCTTGTCTTCCTCCTGCTCTGATCCTTCCTGATCTTATGCCTAAGAAGCCTTTTGTCAGCAGTGAAGCCCTGAGTGTTAAGGAAAGGGGCAAGTCTGGCCCCAACTTTGTGGAGTCTAAGAAGCCTTCTTCGGTCCCTTCCACTTTGTCCTCCGATCATCATATCAACTTGGTTCAATTAGGTGGTGATCTTATAGTCGTTCTTGATGGTGTTGCTTTTGGATCAGGGAGCTCTCCCCCAGCCAACCCTCATAGATAGTCTATGCGTTAGCACTTGGAATATTATAGGGTGTTCTACGCTATCTAAAAGAGACGTAGTTAGTAAATTTATGATTTCCAATAAGGTCAGCCTTTTTAGCGTTTTGTAGACCATAATTAGAAGATAGAATTTTAGTTTGATTTCGAGTTCCTTTTTGCAAGGCTAGAGTCGTGTTAGCAACCTTTTCGAGTCGAATAACTGCCGCATTTGGGTCTTCTGGAAAGATTGAGATATGAATGTTCAAGTCTACAGAATCACTGATCAGTTGGTTCATTGTTATGGTTGCATTAAAAGTACGAGAATGCCCTTCTTGATCATCTACGTAATGCACTTAATTTGGAGAATCAAAGGA
>c100122.graph_c0
TGCTCATCTGATTTGTCAATTCGGAGCTGTATCTCTGAATTTCTGGTGAAGACATGTCAGGTTTAGAAACAGGAAGCGTGACTGGAGGAAGGAATCTGGATGTGGACGATCCATGGAGCAACTCACCTTGGAACCACAAACGTAGAAGGGGAGATCAAATTTCAGTGAGCGATCTTCAAAATCCATTGTTTATACATTTCTCTGATAATTCTGGGATGGTTTTGTCTACGATTCAACTTACTGGTGATAATTATAGAAGATGGAAGAAATCCATGTTAAAAGCCATATCTGTGAAGAACAAGTTGTGGCTAATAGATGGTTCAATAGCTGCTTAGTATGATAGGTGCAATGACATAGTTTGCTCTTGGATACTCAATACTGTATCAAAAGAAATTTACAACACCATCGATGAGTATGATTTAGCTAAGGATATGTGGGAAGATTTAGAAGAGAGTTATGGTCAGAAAAATGGATCACTAATTTTTCAGATCAAGAGGGAGATTCATGAATGTAAGCAGAATGAAATGACTCTCACTAAATATTTCACAAAGCTCAAAGGTCTGTGACAGAAACTTGGTGTAATTGGAACTTCAATCAAGTGCAAGTGTGGAAAGTGTGAGTGTAACTTGCAAAAGCTTAATGAGGAAATAGATCATGAAGACAAACTGATGAAGTTCCTGATGGAAATGATAAGTATTATGGTGCTTGAAGACAAATATTGATGAGTGTGTCTCTACCCACAACTAACACAATTCACTCTCTTCTTCTTCAAGAAGAAATGAGCAAGAAGATAG
>c100123.graph_c0
TGTGTCAATGAGTAAATGTCAAGCATAATTTTCTTTTTAATTTTGAAACAGGAAAAAACACGTGATTGTGAAGTTTGAGGAATTTGCAATTTAAATTGAAAGAAAGAGAAAGAGTCTTTAAATTTTGCTGAAAACAAACTTGATGCATGATTCTCTTGTAGTACACAAATATTTGGCTTTCAAGCAACTTAAGCCTCAAATACATATATTGATGAAAACTTATGCTCACTTATGACACTTTTAAGACCCCATCGATCTTAATTCACAATCTAAGAACCTTTGAAGTTAAATACTAAAGGTAATGTAGTAAACTTCACCCACTTCCATGCATTTTTCTCTTGGAACTAGTACACATTTATATCATATATGTGCCTTCAAACAACATAAGCAATTAACCAAGTTAGTATACTGAAGAAAACTTGTGTTGTCTTATGATGTAAGACCTCATTGATCAAAATTATTA
>c100124.graph_c0
TTGCATAAAACTTTTTAGTCTCTTTGAAACAAGATAGATGATCAAATTGGTTCAAATAAAACTTTGTAGTCTCTTTGAAACAAGGTAGATGATCAAATTGGTACAAATTAGGTATCAGATTGGAATGAAGTATTTGATTAAAGAGGTATGGAATTGAAACTCGATACCTTGGTCAATATTTTGATATCAAAATTGGGGTTTTTCATTGACCTTTGTTATTGACCATCACCAACCAATTTGCAAACCTTCATTACAATCCTTTCCAAGCCCTAAACAATTTTCAAACCTCCATTTCAATTCTTTCCAAACCCTATTATTTTGAGGGTATG
>c100126.graph_c0
AGACACGCAAGTATTTTAGAGTGCGGAAGATTTTAGCAAGGCCCTGGCTGAAATTTCTGCTGTGGTTGACGGGCAACAAAATTGTACGCAGCTTAGTAGCCCTAAGGATTTCTGATGCAGTATGTTGCACATCTTTGCAGAAGAGTGAGATGTGACGGGAATTCTCTGGCACGGAGCAGGACTCGTCATCCTCAACTCGACAAGAAGATTTCCCTGAGACCGATACGGCTAAATCATGAAAAAGATCATGT
>c100127.graph_c0
GGAGTACCATTTTGGAAAGTCGATCATGGACGAGTTGTTCCTTCGGTATGGGAAGATGCTAGATGAATATCTCTCCACGAACGAGCCTAAGTTCGTTAATTTGATCGTTACCCTTGTTAGGAAACCATCGATGAAGATCACCTATTCCACTTTACGTAAATTCTTGTCTACGAGAATTTTAAAATCGTGTCATTAGGTTTCCCTAAACCCAAAAATGTAAAAGGTACCTATGACGTTTTTTTTATAAAAAACAATTGTATGCGTACAAGATGTTACGTGACATGACGTGATATCTTGATTACGTGGATTATTATTCATGTAATTAAGAGATAAAAAG
>c100129.graph_c0
GGCATAGAAAAGATGTTGAATACTACTGCATTAAGCACGCCGTGACGCTATCAGAGAGGTATACACAGTAACTCAAGGAGAATGAATTGCTCTGAGAGTCCAAGCAAAATGTAGATGATGAACTATGCAGAATTCTCAAGACACGAAAACAAATTGGAACAATGATGGAAATACTGCATTTAGAATTGGAAAAGGGGAAAAAATGATGCTCAATTGTGGGTGACTGTTGCTGGAGCATTCTTTGCAACCTTCAAGATCAAGATCACTCTAAAGGCTGGTTCAACTATTTTCATCAAGAATTAAATTAAAGGGGTCCTTAGTAATGTACTAAGAGACCGTTTATCTAAATCATCATGTAGATAAATGATGAATCAGGATTCTTTGACGCATCTACTTGCATTGCTAGAGAACTTGGTTATATTATACTGAACATTGATTTTTGTCCATTTCTAGAGCTGAATTCTCCAATCTGGGAAATGACTATAGATTGTACCTTGG
>c100131.graph_c0
TCTTGAGCTTGGAAATTTGCAGGAAGATGGCTGTGGTCTGTTGGGAAATTAATAGTGCAAAAGCCTATTATTCCAATTTGACTACTACTTAATGGTAGACAGACGCCTTCAATACATAGTACTAGTGACTCCCAATGCTAAAGGCAATTTGGTTATCCTCAGATATACACTAATGGAGCAAACGCAGATCCCCAAATCAACAATGGACTACATGGAAAAGAGGGATCCAATGCACATTTCCATCTTCAACTTTGTCAGCCACGGTATTAACACTCCAAATCACCACAAAAG
>c100132.graph_c0
ATGTTGTTCAGCCTGAAGGGTTTGTTGATAAGGAAAATCCACACAAAGTGTTGAGACTCCACAAAGCCTTGTATGGCTTAAAACAGGCACCAAGGGCCTGGAACTTCAAGCTAGATAAATGCCTGCAGTCACTTGGATTCTCAAGATGCCCACATGAGCATGCTTTGTACAAGAGAGAGCAAGAAGAAGAAGCTATGATAGTGGGAGTGTATGTAGATGATCTCATCTTGACAGGCTCAAACAAGGTCATCATCAACCAGTTAAAAATTGAGATGCAACAGAAATTTGAGATGAGTGATCTTGGCTTACTTAGCTACTATTTAGGTATTGAAGTAAAGCAAGATGAAACTGCA
>c100134.graph_c0
CTGGACAGCGTGACGATGTCGAATACTGTGAATAGAAAGAAGGCGATGGACGCGAGTCTCAGGGCGTTGAAGAGCGCGGGAGTGGAAGGAGTTATGATGGACGTGTGGTGGGGCCTGGTCGAGAGGGACCAGCCCGGCCATTACAATTGGGGTGGCTATTCTGACTTGCTCGAAATGGCCAAACGACACGGCCTCAAGGTTCAGGCCGTCATGTCGTTTCACCAGTGCGGCGGCAACGTCGGTGATTCCGTCTCTATCCCTTTACCCAAGTGGGTTGTAGAAGAAGTTGACAAAGACCAAGATCTTGTGTACACTGATCAATGGGGGATGAGGAATTACGAGTACATTTCACTAGGTTGTGATACCATTCCGGTCCTGAAAGGTCGAACGCCTGTCCAGTGTTACTCTGACTTCATGCGTGCCTTCAAAG
>c100135.graph_c0
CTTTACCTTGCAATTACTTCATACTTTGAGGTTCATCAACTTGAACTACTAAATAAAACTAGGTATAAAACTAATAATGATGCTTGATGAATGAATGACTGGCATAACATGTTTATACCTTTGCACATATATAGACTCCATCTGGTTCGTATACTGTGGGAACACTGTTATAAATAGATATTTCTCTACTGTTATAAATAGATATTCTGTTGAGGAATCAATTGAATGCGTCTTTGTAGTTCATGGTCAATCTTCTGTGTTAGTAATTGGTATTTGGTATGCAATGAGATTTTAGCAGAGCAACATTATGTAAATCAAGATATCAACAAATTTTGTAGTTTTCATGAAAAATTCAATCACTATGGCTCTATCATTCACTTGTGCAGG
>c100136.graph_c0
TGGCGCGGCTGACGAGGGCGTGTAGGTGGAAAAGCATCAACATTTAGACGCTGCCAACAGTTCACGGCATCATGGCCGGACTTCAAACAGATTTGACATTGAACTCTAAGGGGACGAGAAGAGGTTCCGGACTGATCCGAGGACGAGGACCCAGGCGAGCCCTTGGAAGCAGCATTTGCCGACATAGTCAGATCGGAAGGCAGGGACTGCCGGCTGAAGTCGTTCCTCTTCCTGTAATAGCAACCCAAGGAGTTCATCGGAGGAGATGGGCTCACGGTGCATATTGAACGCCGTTTTGAATGCCGAATACGATTGATCGAGCCCGAAAAGGATGTACTCCACAAATTCCTGATCCGGGACCAAGTATGAACATTCAGCCAAGGCGTCGGAAAAACCCCTCTTTTTCTCCACGTACTCAAGAATAGAGAGATTACCCTTGGGGAAATTTTGTAGCTGATGCTTCAGATGCATAAGGCGAGCTCGTGTCTGCGCAAAGAACATCCGAGAAAGTATGTCCCAAGCCTCATGAGCGGACTTAGCACGAGCAACATGGGCTAGAAGTGAGACAGAAAGAGTGGACTGAATCCATAAAAGAACAAACCGATCCTTCTTCTTCCAGGCCGTATAGTCGGGATTTGCAGCCATTGGTTCATGAGCGGCAACAAGAAAGGAATCGAGTTCATAGGCCTCTAACGCCGATTTGATGTTGTGACGCCATAGGGTGTAGTTGTGGCGATCCAACTTCACATTGAAGTTCGGAAAATTGAGGGTATTAGAAGAACCGGTCGCGGCATTCAGAAGATTGCCGGCATTGGTTTTGGG
>c100138.graph_c0
TTGGTATGATTTTTTTTAATTAAAAGTGGGCCAAAAACTCATTTTTACAACAATGGCCAAGATTAAATCTTGGTCGTTGATCGCGCGCCACATGGCGCTTGCCCACCCCCGATATTCATGCTCGTAGAAGTGCCCAATCGAGAAGTAGCGTCAACAAGAACCCGAAACCTCTCAGGCGAGGCGGTGGACGACGGCGCGCGTTGATGGCAACGGACGACGGTGGCGGCCTTTGTCTCCAGCGAAAGGTTGATATAGAAGAAGGCGGCGACAAACGACGGCAAAGTTGCAGGCGCGCAGACGTCGACTCTCCGGTGATGCGACCCGACGTAGTGGACGGCGGCGGCGAACGAGGTGGTGAGAAGTGGCGGTAGTGATTGCAGAGAAGGTGGTGGTGAGCGGAGGTGAGGCACAGCGGTGGCGGCGAGTTCAGGTGGTGCGCGGCGTAGCAATGGAGACGACGAGCGAGGTTGCGCGGTTGTCGACGGAGGCTTGAAGGCCGGTTGTAGCGTGAAACAGAGGTGCAGCAAGAGGGTGAAGTGGGAGGAAGAGGCGGCGAGGTATGGTGGCGGCGGTCGTCAGGGCGAGAGGCGA
>c100139.graph_c0
GGGCTTCGGAAGATTATCTGAGAAGAATTACTTAAATGGAAGATTGTCTAAGACATTCAACCGCTGGGTCTTTAGCATATCTTTAATTCACCAAGCTTATCATTTGTAATCCAAACTATTCCTGTGAAATGCACAGGTCACAGGGATATGGGCTTATGCATATCCTTAATATGTTTCTTGAATTATATCTACTTTATTTGCAAAAGTAGATTTTAAAATAAATTAGTATATAGTTAGTTGAATTATGTTAAAAAATGGTATCTTTTTTTTTGTTTGATTAAGGATTCAAAATCATATCTCATCTTTTTTTTTTTTTTGGTAGAATCATCTTTTTATTGATAGATCATATCATCCTCTATTGTCTCATAATAGACCCAAATAGTAGTAGTCTTGGTAGGACTTGGAG
>c100140.graph_c0
CGAAGATCAAACGCTGCTGATCCGGTGGAATTCCTTCCTTATCTTGGATTTTTGCCTTGACATTGTCAATTGTGTCTGAGCTCTCAACTTCCAAAGTAATTGTTTTCCCAGTAAGGGTCTTAACAAATATCTGCATGCCTCCCCTGAGACGAAGAACAAGGTGGAGAGTTGACTCTTTCTGAATGTTGTAATCGGCCAAGGTGCGGCCATCTTCCAACTGCTTACCGGCGAAGATCAATCTTTGCTGGTCCGGCG
>c100142.graph_c0
GGGCGATGCGTACATCCAGACCCCTAGACTTCCCTCCAGCGGGAGATACTGGGTTGTTGTTGTTGCTGCTTTTGTTTTCTGGATTGAAATGGTGCTTTAATGATGTTGATAAGCATTGGTGGACTGCATTTGACTATTCCAGATTTTCGTACATTCATTGCAAATTGCTTGTTTATAACCCCTATCACATTGGCTGAACACTTGAACAACCTTGATCCTTGGCATTCTTCCTACTAGTAAGCTACTTAACCAGTATTAATCCCATTGCTTACTTTGTATAACCTTTTCATTATAGAGGGTGTTTGCTAC
>c100143.graph_c0
ATCAATGGCAGGTGATGGCAGGGAGGTGAAGTAGGCGTAGCAGAGGCAGGGCAGGGTCATGGGCGAGCTTGAGGATGAAGACGAGGGAAGAAGAGAAAGAATAATAGAAAGAAAGGGAAGACAAAAGCAGAAAGTGAGGCCAGCGTAGCTGGCTTTGGGCGTTTGTGTGCAAGAGGTCATGGTTTCGAGTCGTGTGGGTGGCAAATTGGATTTAAATGCATTAAGGTGGCTTATGCCATATTTTTGTATAATTTTGCCCCCAAATTTATTAAATTTTTGCCCAAATTATTTTATAAA
>c100146.graph_c0
GATTTAGGAAAGAGTCTGGGCCGGTAAGTATCTTATATGTGCCAGATTCTTGTTCTGTTATTTTGCACTTATATTCACTGCTGAGACATTTTCTGCAGCTTAAATCCAAGTAGATGCAGAGTTTGTTTTCGGTCTCTTGGATGATTGCCTCTATGATCTCTCTGAAAAATAAGGCTTACCCATTGTATTGCACCCAAACTTGAGTCAAATAGTTGAAACTACTTCTCAAATATATATTTAATTTTGCGAAATAGCATTAGATTCAGTTTAGGTCTCAATTTCATCACCACAAGAGCCAATAGAATAGACTCGTGCCCCTTCCAACATGTAGACTTGATATGGC
>c100147.graph_c0
ATAATAAACTGTCAAGAAATACTTCATAGGATGGAGACTATGCAGTGGTTGTCATCGTCTCATCAAAAGTTGGGTTTTCTTTACTTTAGCCGTTAGTTGGAGTCTCTCATTATTTGATTGAACAATACGTAGTTTTAAGAGTACGTGTAACTAGGCTAGAAGAACACTAGCTGATGGGTATTCTTGTTAAAAGGGCACGATTACCCTTTATCTTTCTAACTTGCTCGCAATTTACCCATAAGTATCACGTCGAGATACTCATTTACACAGCTTATTAATTTGTATACACACCGAGGTAGCTAACCCAAGTAAGTTATATATATTGTGCATGGCAACTGATTTAATTAGTATTAACACGTACAATTGGG
>c100148.graph_c0
CTACACACACAAAAAAAGATCTTTAGGAGAATTTTTCATGAGATAACTCCTTATCTTCATGAGAAATTTTCATGGTACCCTACCCGACTCGGAATTGTAAAATGAGATAACTCCTTATCTTTATTCCGTGATTGAAAGTAGGAACACATCATACACAGTATAACTTATAGTTTTGTGCTATGTTTGGATCACATTAGCTAGCTAGTTTCTACTTTCTACTCTTTTACCCCTTTGCATAGCCCTATTGTGCCGAATGTAGATCTTCATTTTTTTTGGTTTCACACTCATCAGTGGTACTGTGAATTGAATATAGCTGGTTCATGAAAGATCATACTGAACATCAAAG
>c100149.graph_c0
CGGGTTGGGATGAAGAATTGGGTTGGGATGAGGAATTGAGTTAAGTGATACTTTTATGGGGTGTTTGGTTAAGTATTGGGAATCAAACTAGAGTTTAAAATTTATTCTCAAATTAAACCCAAAATAGAAGTTCAATCCAACATTTATCACTGTTCTCCTAGCAGATCTCCTCCTCTTCCTCAACCGGTGGCCACAACTTCCCAGAAAAAAATTCAATGAAGCCATGGAGAGTAAGAAGAACATATCTAGTAGATCTAGGGGGGTCACTACCTAAAATAAAGTAGATCTGGGAGAGAGATGAAATAAAATTCAAAAGAGAAGGGAAAGAAGAGAGGAAGGAGAGAGAGGTGAAACTAGCTAGGTTGCCCAATTTCCTGCAGTGGTCGATTCAAATGGCGTAGAAAGTTGACGAAGAACAATGGAGGATGAAGGAGATGTGTTAGGTATGGCTCAAACCCTTTTTGTAGGCAAGGTATCATTGGAATGAAAAATAGAGGTATAGCCCATTCCCAGGAATGGATGAAACCCATACTTCTCCTCAACCAAACCCACAAAAAGGTATAATTCATTCCTATCCCCATTCCTTATACCTTAGGTATAGAAACAAACAAGCCCTAAGGGTGCGTTTGGATTACCTAAGATAATGCATTATACTGCATTCTCTCTTAAGATTTAGGGTTTGTTTTG
>c100150.graph_c0
GTAAAAGTCAGAATCACCCCATGCTCCATAGCTTCAAAACATTCCTTCATATCTCATGCACTTATACATATTACTTAAGTCAGATCATGGGCCTCCAAGTTTCTTTTACCAGATAATTGCGTCGATAATGTAGATTGTTCAAAATTCATAATTAAACACAAAGCATAGGCTGCACGATCCATCAGGATAGACAAGGATAATGTGTAATCAAGCCACACTTGAGTAGAATTGGACTGAGAAATCACAAAAGAAGAGAAACATATAGATACCTTGCTTATCAAC
>c100151.graph_c0
GTACGATCTTTTAAATTAGCTTTACCCGTATAGACAACAGTATAAGTGTGATCAAAGACTTTGACAATGGGATGAGTACCATCATCATGGAAACAGTGACATGCAGCATCATCAGCTTCTTTCATAGCAACATGTATCGTTGGAAAATCTTTTACCCATATACGTGGTTCACTATCATCATGTAATGACCAATCAATAGCAATGAGACGAACAGATGGGGCTGGAAATACACCATGTTTTTCCAATTGTACATCAAAAATATCACCAGTGAGGGCTCGTTTGACCATAATGATTTGAATATCAATGAAGGAGTGGGAATGCAATGGAGCGGATGGAATAACAAATACACAACGGTTTTGGATGGATTTCGAGAAGATGAGGAACACGACACAACAAACAAACGAGCACTTCACTATTGATCACTG
>c100152.graph_c0
GTTTTATCTGATTTATGGGTTAAATGGTTAACCCTTCTCGTAGTGAGTAGTCATCATCACTGCCCCCTCTCCTTGACGAATCTGATCTCATTTTTTCTCTTTTGCTTCCATTGAATAGATAGACTTTTCTCCTTACTCCACCACCCCTAAATTCTCTAATAAGATTGATAATCCCTATAATAAGGACAATTTCATCATCAACAATGCTATTTAATCAGTTAAATTAATAAAAATCAAATTATAGGTGGTTTTTTGAAGAACAAAAATCTGGTGGTTTTTCAAAGAAAACATGTGGTGGTTGGGA
>c100153.graph_c0
ATAAAGGTGATCTCCAGAAATCTGCAACTGGGCCCAGGAACCAGCGGCCGATATGGTGTTGGCTCTTCCCAAGCTTATCTGGGTGACTTGGCCGTTAAGCAGTGCGTATTGAAAGGAAAACACGCCGTTATGAAACACCAGCCCATTCCACGTTAGCGTACTTGATGTTGCGGCGGGCTTATCGGCGCCCGGGGTGTTTTTGCAGATGATGTTGAACAGGAAGTTGTGGGAGCAGTTCTCACCAATCCCGAAAGGGTACGGGATAATG
>c100157.graph_c0
AAAACTTTCTTATCGACATCAGGACTTATCTTTACACTGTTCAGTCTTGCAGCTCACATTTGATTTGCTTATAAATACGTTTGAAACTCAGCCTTCTCCACCAGTTAAATCCAATTCACGTGATCAACCACCCATTTCCTCTCTCCCTTTTTATTATGTGAGAAAGCCATCCCTTTGCCCAGCCAATCAGAAGTCTCAATTTCATTTTGTGAGGAAGAAAGGAGCTGCCCCACTTTCTATCTCCCTCCGTTCAAATCCTTCTTCCAGTCAAACCCCCTCCGTTCAATTTCTTGTATGCCCCGCCTCGTTCGAGCGCACCACCATCACCGCCGGTTCTAGCCCATCGTCACCAACCCACCACCATCACCGCCTGGCCAACCCACCAGCTGGGAACCACCAGCTCGCCGGCCACCCGTACAGACAGGCCCCTCGCGCACCACCCCGCGCGTCACCCTCGTTGAGCCGCGTTTGCCACCG
>c100159.graph_c0
GGAAAGAAAGAAAGAAAGGGTGAGAAGCGATTTCCTGCTTACTCTCGTCTCACCGACGACTTCTATCTCAATGGGAGGATTGCAGACGAATCATTTCTAGCTGGGAGGACTCGAAGACGACTGGTCGTTGGTGATTTTTCTGCTATTGTTGGATCGTTGAGTGCACGTAGGACGAAGCACCGATGCAATAGGTGGCTCTTCTGGTGTTCGACGAGGGATGCTGGTGGTACTGGTGTTCGACGGTGGCTGGTTGCTGGCAAAAGTCCAACGAATATGCTGCTTGTGATTTGTCAATGGTAGG
>c10016.graph_c0
AAGTTTCCTCCTATTGAATGTGCCGTGTACCTGAGCCAGCGTTACAACAACACTCATGCGGACCTCAACACCTACCTGAAATCTTGATACAGATCCGAGTTCTACCCCCATCAAGTTGTTTTAGTTTTAATAGGCCTAGAATCCTATAACATAAATGACATTAAAAAATAAAAAGGCGCTCTGCCTTGGCTATTCAGTTTCTGTTTTATTGAAGTGGGTAACCAATGTGAATTGTAATCTACACTGCAGCTTAGGTTATAGACATCCCTGTAAGTTTCAACTCTTTTTTCCCTTTTGGTGTTTGTAAACTATCCTGTTTAAATTTTGCAACATACCGGATGAGGCCCCCATGCTAATATGCAAGGGAATAAATATATTTTTGTTTACTCTTCAA
>c100160.graph_c0
GTGGAATCCTATCAAAATGTTAGAAATGAAAAGAAAAGAATATAATTAATCTTAGTTCAAAGATACGAGTAAATAACTCACAATGCCAGGTGATGGAGGGAGGTGAAATCATCGTCCATCAGTGCTTCTCTGTTTACAGTTACAACCATCCTTGCACACTGTATCCAAGCAAAGGAGAAAGCCGTGACGCTTTTGGTGTTTTTGCTCATTTTGTGATGCAATGCTTCAGGATTTTGGATACCTTGATCATACACAAATTTCTGTCTAGTAGTGTAGAGAGAGTATACCGCGTTCGGACCCTCTTGAACATGGCATGCATTATCTTAAATCTCTCCTTTACATCA
>c100162.graph_c0
AGAACTTTTCTATCAACATATCCTGCTGCATTACATGGAGGATCCACTTTTCCCCTTACACCACAAGCAACAAAGAAATGCTTCCCGTAATCTGGTTTAGTTTTGTCAAGCAAGGTGAACTCCCAATCCGGAACATAAGTTCCATAAAGCACCGATAAGTAGACAACAAACAAACCTATTCCAACCCATTGGCAGAAATATAACTTGTATATAGAGAAATAGCCGAGTGGTTGAGTGTTTCCTCGGGCGTTTTTATTCGCAATCTCTACAAGGGATACTACCAAATATGCCAAAGCTATCCTCTG
>c100163.graph_c0
CACACTCAGCTCATTGCTTCGCTTTCCTTTGCCTGCATTGCAGCGTGACCCTTTCGCTACTTCAATCACAGCCGTCCAATTCTCGCTAGCCTAATGGCTGCTGCTGTACCGTTGAGCTTCAATGGCTCTGGTGCTGCAACCTCTGTCCCAAGCTCATCTTTCTTTGGCACCAGCTTGAAGAAGGTAAGCTCAAGGATCCCCCCATCCAAGGTCCCTTCCGCGAGCTTCAAGATTACTGCTGAAGTCGATGAGAACAAGCAGACCAAGGAGGACAGATGGAAGGGCCTTGCCTACGACGAATCTGATGACCAACAAGACATCACCAGAGGAAAAGGTGCTGTGGACTCTCTGTTCCAAGCCCCCATGGGAACCGGAACTCACTATGCTGTCATGAGTTCTTATGACTACATCAGCCAAGGTCTCCGCACATACAACTTGG
>c100164.graph_c0
GGTAATTATATATTGTTCCGGATTAACTATAATCATCGGAAAATTTAATAACATGAATAAACTTCTTATCTCTTCTCCTAATTAGAGTGCTAGAGTTACTATAAAAAGTTAATACAAAAAATAAGAATAGTTTGACAAGTTAGGGCATCCACATGGTTGATTTATGGGGTGCATGGAGTCAGATTTAATATAAAAATTTTGACAATTTGCGTGTATCGAGAGAAAGAGATGCATGAGATGGAGCAGAAACGATGGAGCGCTCCATCACGCGTGATCTACCCATGGTATTTGTTTGGACAACATTTAGGCG
>c100166.graph_c0
GAAGTCAGAGGAGAGAAGAGAGGAATAGAGGGAGAGTTCACCGGAAAATCAATGGCAATGGGAGATCGAAGAGCTTGAAGGAAGCCATTGAAGGCATAGAAGGTTTTGAAAAATATTGATTGAATGCCTTCTTGTTTTGAATCTTGTTATTTTCTAATTTAAGTCTTCGATTTAGGGTTTTGTCTCAATCAATATTCGTTTTTACCTCCCTCGCACTCGCTACTCGCGTCTCCGCCCTAGAGTCAAGGTTCGCCCCCTCCACCACCAACCCTCTGATAAG
>c100168.graph_c0
GCACGATGTAATGTATATGATTTTCACACTGCAATCCAAGTGCAAAGTCACCAAGAAAAAACAGAAATATGGAGCTATCACATATTAGTGAAACCATTCAGTATGTTCATGCTCCACTTAAAAATGACAGAATTCATATTACAGAACAAGCAGCATGTTAAAAAGCAAACAAAATAACACTAAGTTGTCAGCAAAATTCTAGTTCAATAAGATCAACATGTTATCACCTATGTTACCCTGAAACGGAAATGGAAACGCGAAACAGCA
>c100171.graph_c0
AGCATGGAACTGATTTACAACATGCCACTAAACAAAAGAGACGTGAACAGTGAAAATAAAGTACTGTTCAATCATTATAAGAAAAACTATTGCAGTAATAATTCAGCCTGGTTGTATGGTTTTAAAAAGAATAAGGAGCTAGGCTTTTTGAAGAAGAGGTAAGTAGTTACATGGGTAAAGCTTTTGCGTGATCTAAGCAGTCACCCTTTCTTACTTGGGCCTTGGGTGCACCAAATCAAATTTGGAAATAAAGAAGCTTGCTCCACCAAGTATTCAAAGGCCGTGATTATATACTTTTCAACCGATTGCTGCTGGATCAAATTGAAGAACCTTGGAGATTGTGGATATTAAATATTCAAGATTTCA
>c100172.graph_c0
GGGCTAGAACTTGAATAACAAACGAAATCCTCCAATCAAAGCCGAAATTCACGCGAAAACCAAATTATGTATGCGGCTGAACAAAAGCCCCAACAAAAACCTAAGCTAAGCTATTATATAATATCTAATCTAATATAGACTAACGTGACCTTCCCTCCATCTCCTTATCTAATCTATCCATATATATGATCACGTAGATCAACCGCCATCACTCTATGAAAGATAATGGGCCGCTCCTCTCTTTCAATTCAGCCCAATTAAGCCCATATCTCTGATTACAAAATCCGTTCAAAATAGTCACTTTTCATATTTAGATTGTGAGCAATTCGTGAACTCAATAAAGCACGCCTATACGCTCGGACTGGCTCGGTCATCAACTCATAAAATCGCCTTGTATTACTTCCAAAAATAGTCTTGAAATACC
>c100173.graph_c0
AATTGTGCCTTTCGTTGTCATATACCAATTAGCTCTTTTTGTAAGAAAACTATCAATATGCATTTATATATATGTATAAAATGGCTCTAAAATTTTCTTTTCAAGCCTTATGATTAATTCTAAGGTTTTGGTTTATTTGATCATTTTAATCATTGATAATATTGATTAATGGTGGTTTATCTATAGTTCGGAGATCTAAAATTTACCAACACCTTAAATTATTCTAAACATCACACTTGTTATAGCCTTGACGCAAAACTCCTACTTATAATATTTGATATCAAGAATATAATGATAAATCATATAAACTAAGACAATTAGCTAAGTTTATCTTCTTGTAAAGTTACATGTACATAGATGGGTCTAAAAGTTAAAGCCTTATGTCATGAAAGTTTGAACTGTTTATGAATGATAATCATATACTATGCTGCACATGAACTAATTTAATTAAAATGAGAGTATATACATGAAATCTTTGAACTACTTTAGAACTCTCATCAACAATACTTCTTGATGAAAATAAAAAAAATGCATGTGTCATCAATTTTGCGTTTTAATTAGTTTGGGAGGGATTGACATATGTTGATATCAAATTTTAAACTTCTG
>c100174.graph_c0
GAAAGTTTGTGCTTGTTTTCTTCGACGACATCCTAGTGTACAGCTTGTCATGATCGACTCACTTGGATCACTTGGCACAAGTTTTCTCTATTCTCAGAGAGCACAAGTTATTCCTCAAACCATCCAAATGTATCTTTGGTGCCACTACCATCGAATACCTAGGGCACTTCATTTCAGCAATTGGGGTAAGTACTGATCCAGCAAAAATTCAAGCCATCAAAACTTGGCCTCAACCAGGAAATTTGAAGCAGTTGAGAAGTTTTCTAGGGTTGGCCAACTACTACAGGCGCTTTATCAAAGATTACAGTATAATTGCCGGGCCACTCACTCATCTCCTTAAGAAGGACAATTTCCATTGGACTTCAGAAACCACTGCAGCCTTTGAGCAATTAAAAGCGGCTTTATCCACCACACCAGTGCTGGCTCTTCCCGACTTCAATAAAGTCTTCATTGTCGAGACTGATGCATCTAACAAGGGGATTGGCGCTGTCTTGATGCAAAACAACCATCCCATCTCTTTCTTAAGTAGAGCTTTGGGCCCTAGAC
>c100175.graph_c0
TCCTTTAAACCTCATAAGAAACCTATGAAAACGCATCCGTCTTTAGAGGAAAACACACAGAATGACGGTCTACATAATAGTAGATGCCTAAATTTTATCCAAGGCAATTTATATACCCACCAGCCAATGAAGGGATTATGGTAGAAAGTGACTCAAAGATATGTCATTAGGCATTACTGAATATGTTACTTTTGCTGGTTAACATTCGGCCCAATCAGTTTCTACCTAGTCAATTAATTTAGCACAGCCTTATGTAAGAAAGCACTTCTATGAGAATTGGGGAAAGAAATCTAACCATTTCTGTGCCTGGCCATG
>c100177.graph_c0
GGAAAACCTCTTGTGAGGAAGATGAACTTAAACCAACTGTCCAAAGATGGGAGGAGAAATCTTTCACCTTTTTGGTTGTTAGTTGGAAAGTGGAGGGGAAATTTGAGCAGGATTTTGGTTGAAAAGGGAAATTGGGAGTTGAGTGAATGAATATATATAGAGAGGGGTTGGAAGATAGCTGGATTTTTGTTGTTTGCCTAATACAAATTGAAGGTGATAGGATATGTGAACATATAGCGGCGCTCAACTACCATACTTGTGTGAAGAAATAGAAAATTAGGCAAATTTATATTTTTGTATACTAATAATTTAAGTCAAATGTGTTTGTTATTTTTTTTTTGATCAAAAACCCCGAAAACAAATAGGGCAAAATATCGTTTACAATAATACTATTAAGTTCAAGCAGTAAACTAGCAGAATTAGAAAAAAGTAACGAAGTAGTAGGGCGCATCGAGCCGGGCCAGTGAGCAGCCTTATTTGCCTCCCTCCGAGTGAAGCTCCAACTGCAGCCTCTGAAGTCCCACACCTTGGCAAGGATCCGGGCAATCAGTAGACCAATGGTGGTGCGCAGTAATCTCGACTTCTTTAGCTTTGACACCAAAGAGAGGCAGTCTGATTCAACGAGCACATGAGAGATCCCAAATTGTTCAGCAATCATTCGCCAAAGAACCGCCTCAGCCTCAGCGTCCTCAGCCTCCGACCCATGTTGTACACGTTTTGCGCCAACAAATAATACTACCCTTTGAATCCCGACCAATAATGCCGACACCACAATTATCTCTGACAACAAACGCGTCACAATTGACTTTGACGACCCCCTCTAAAGGTTTCAGCCAACTAAATTTGTCCTGAGTGATGA
>c10018.graph_c0
TTGGAGGAGTGGATCTCGACCCTCATGTGCCCGCCTTCATGCTAACATTTATCATCGAGGCTCATGACGTTCTGGGAGACGAATATTGCGGGTACAGGGCGCTCACTTTTCAGATTGGGTGGGGGCAGGAGGGATGCATGTGAATGCGACAAGAGCTTATTCAGGAGCTGAGGACACACCACGATCTATATGCTGTATGGAGAGGAGAGGATGTACCCCAATCGACGAGATGATCATGCGCGTCAACTGGTTGCAGTAGTACTGCCCAGAGGAGTACTGGATGGAGACACCCGTGATGGGCTTAGCATTTGCCACTAGATTCTAGTGTGCACTAGTTGTATTATCCAGAAATAGTTCACATACCTATCTCCCGATTATACATAATGGGGCCGTCCATATCCGTCTTTGGGACAATGTTGCATGTATTGCTTTCCTCGGTAACCATTACGTCCCGG
>c100183.graph_c0
GTGCGTAGATTGTCGGAGAGGAAGGAGTGTCTATGTATGGATTCGTGTGGTTGTCGTGCGTGACCCTTCAAAAGAAAGGCTATCGGTATTTTTGGCAAGTGCTCATGTGGAGGCTTGACTAGGGATTAGAAGTGTTGATACCTCGTGAGAGGTGAGAGGTCTTGCCTCGGCACATGGGCGTAGGGAGATAAGCGCATTAGAATCGAAAAATGCAATGGTGAGTGAAGGGTTGCATTGCCTTGTAGGAACTTGTGTGTATGTGTTTGTGTGTGAATGTGTGGATGTGCG
>c100185.graph_c0
GGCAGAGAGGATTGGGCGTCGATTGGTAGGCAGTGCCGGAGTCCATGGAGAGGTGGCGGTAGCTGTGCGAAGCTTCCTTTAATGGATTTGTGTGGTTCCATGATTTCTGGCTTTAATTTGTATTGGTTTTGTGCAAATGTGTAATTAACACACTCGATTTTGTCAATCCTTGAGTCTTATGGCTTCCATTTTCAAGGATTTGAAAACCCTAATTAAGTTAAGCTTGTTTGATAGGTTCATGAAATTTGTATGAAGTTCGCAACTGAAATTCGGAGATTCCAAACCCCAATATGATTAATTAGGAAAATTGATTCGAAAGGTGAATTATCAGATTGATTTTGAAGAGTTTGGCTTAATTTTTTTTTACTTGATTGAATTACAGTTATGAAGAATTATGAGACAGTGTTTGACAACGTTTGTACTTGATTCACTTCTGGTACCGATCACATAAAGTGCAAGAACAAGGCCCCGTCGACACAGTGGTCGCAGCAAAGGAAGAATAGGCGCTTCCACCCACCAGAGTGCAGGAACAAGGCGCCCGCCGGAAGAGGCCACGGCAAAGGAGAGTTCAGAGGAAGAGGCCACGGC
>c100186.graph_c0
AAAAATCATGGTCAAGATCAAGGCTCACGAGCTACGAGAGAAGAGCAAGGACGAGTTGCTCAAGCAGTTGGAGGACCTCAAGAACGAGCTCGCTCAGCTCCGCGTCTCTAAGGTCTCATCACAGGGTGGCCCTTCTAAGCTGGCCAAAATCAAAGTTGTTCGCAAGTCAATTGCTCGTGTTTTGACTGTGTTCAACCAACAGCAACGGGATGCCAAGCGTAAGGCTCTCCGGAAACGTGTGTACAAGCCTCTGGACTTCCGCCCGAAACTCACTCGTGCTCTCCGCCGCAAGCTGACACCCAAGCAGGCCACACTGAAGACAGAGAAGCAGCAGAAGAAGGACCAGTACTTCCCTACCCGCCGCTATGCTCTCAAGGCCTAAGCACGTGGGGTTGTGTTATTCCCTTCTTGTGTCTTGTCCTTG
>c100188.graph_c0
GACGAATCAAGTTAAAGTTTCAGGAAAGGACTTAATTCAACTACCCACTAATTGATCTGATATCAAAATACGTACACGCTCTCGGATTAAACAAAACTAATTATATTTTTCCTATAAACTCAATCCAAACACAACTAATCTAATCTATTCCCTTTTTCCATTAATTAGTTCCAACTTTATCAACTTGGTTCTACTCCCACGAATAAGCCTCACCAAATTGGCACCATATATACAAACGTATATGTATGTATACTAACTTTATTTATAATTTCTTAACTATGAAATTTTTAGATCTCCCTTTATAAACTTCTGACTCCATTCGTAAACACCTTTTTAAAATTCCCTTCCAAGACTTACAAATTAAG
>c10019.graph_c0
CTAACTTTCACATATTAATAAGACAATCACCAGCAACACGTTGATCTCCCCTTTGAAAATGAAGATTAAATCAAAACACATTGATTCAATGAGACAATCACCAGCAGCAGCTCAAATCAAAAACTCCCCACAAGCACAAGCTATGAATGAAAATCAATCAAACAAGCATTGGAAAACAAATTTAAAAATTAAATTGAACAAAATTCAAAAGCGAATTAACACAATGCGTTACTCTACATCTGAGCCTTGATAATGTCTACAAG
>c100190.graph_c0
AAGCTACTGGTTAGAGATTTTAATTTAAAGGTCTGATAGAAGTTATAAATGATCCCCAAAAAACATTAAGAGTAAAAAATACATTAGTGAAAGTTAATGCGAAGACAAATCAGGATTCAGGACCTACACTAAACAGTTTCTTGGAAGGGATGGGATTGAATTTATATGTTAATCATTTTAGAAGACATTGCTAAATTCCGTCAGACATAAAGGATGCAAAAACAAAGTTTCAACTTCCTCAACACCTAGGTACTCTAGCCTCAATCATATTCCCATTTCTAATGGATCCCAAACAGAAGTGCTGTAGCATCTTCTCTATGGATTGAAGAGTGTGCCATCTATTATAAATAGCTTCCAAAGCCCCCATGGAAAATTAACTGGATTTTTTATTCTATTCAGGAAAGAGAGTATTCTTTTCTTATCTTGGTTAAGTATTAACAACTAAGTGGAGTGAGTGCCAAAAGTTCACTAACTTCCAAAGATTCATGACATAATTAGGAAGATTAGGGGATTAGACAAAAACATGA
>c100191.graph_c0
GCTGATACAGAATAATCTATCATGGATGTCATAATTACTTCATCAAACAAAGTTGTGCATGTAGCTAGAGAGGTTTCCACAGGAATCTTATATTTTTTTAAGAATACAAACCGTTTTCATGAGATTGTGACAAAGTAGAGTTATAATTCTAAGAAATATAAAAAAGAATAGACGGAAAATTAAAAGAGAGTTCTTTATTTCTTCATCTTCAAAATTCTCAAGACAAATTATTTCTTTCCAGGCTCTGTAAAATCATTATGGTTTTCAAAT
>c100192.graph_c0
GCGGCACCACCGACATCTGAGGGGGACCCGCGGTGTACCCCGGCCCACCCGTCGTGGACCCGGAATCAGGGTGACCCAAGCCGAAGCCGCCGGTAGTGGAAATATGGGCGGTATTGGCGGCTCTCTGGACAGCGTTCTGCTCGATAGCCAGCTGCTTGTTGAGCTCGGCGGCCGCCAGACGCTCTTCTTTGCGGTCCGGCGCTGCCTCCTGGAGGATGGCTTTCGTCTTCTCCAGCCCTGACCGCGCCGATGCCGCTACGTCCGCCGCCGTCTCTTTTACCGACTCCAACGCGTTTGTTCCTGCAGCCTTCATTTTTGTTTTCGAGGCTAGGGGAGAAATTAAGTCAAG
>c100193.graph_c0
GCCGATTGTTGATCAGTGGACCCTATCTGGTCAAATCTGGGGGCTCTAGACTTGGCTCGATTCGATTCGCTCATGTTGCCGATGAATCGCCCTGTACTGAAGCGTTGAGTGGAGTAGCTGGAGGTCGATGCTGCATCGCCATCGCCACCAAAAGTTCTTTGAGCTTAGCTACTTCTCTACACAACTCCACATTATTGTTGTTCACATCTTCCAACCTTCTTGCTTGCTCTTCCTGTTGCCTCAAATTTTCTTCTTGCTGGCGAATTTGCTAAAGCTTATTCTCCTCGATTTGGCGATTGAGCTCTTGAATCACCACTTGATTTCTGGTTCCATCCACAATCTCCATATGTCACTAGAATAATGCTGTAATACCAATGATACAGTAGCAGTTAGAATCACAAATGGAGTTGAATT
>c100194.graph_c0
GCGGGCTAGGTTTGTGTCACAGGCTCAGCACTTGGGTCCGTCTGAAATTTGTTGCTGTCTAGCTGCTTGTGTTTTTTGCACATAACTCCATCTGCTCCAGTTCTTCAACTTCATTTCCTCTCAGTTTTTGTTTTGCTTCTAGTTTGGTTCTTTGATTTTGACTTCCTCCATTTCATGGATTTTGATTTGAACTTCTTGCGCTCTTCAATCCATCAGCCCGTCTCTAGTTGTGAACTGGTCTCCAGGTCGTCTTTGTTAAACTGTTTGTATCTTCATGATAGATTTGTTGATCAAAATTAGTGCTAGTGTTGTTTTGGATTTCGGTGTTTGAATTTTTTTGTTACGTTTATATTGATATATAATTTTTTTGAATTTA
>c100195.graph_c0
GTTCTGTTAATCCCATTCATGAACCAACCAATACTATCATCACCACATCCACATCTACACAACCCTTTCTTACAACACATGGTTTTTCTACTACACCTATTGCTATATATACTATGCATTTTGAAGATGGTCCACGTGTAAAAGGTCAACCCAAGATGTTTCATGCCAATTTTACACATCCATCCTTATCATCCCCTATCACAATTGATGGTAAAGTATATACACACAAAGCATTTTCCAATCAACAAGCTGCCTATCGTAAAGATCGTTATGGTATGATTATGGTATCTCCAACATTATGTTATACTATGCATGGTATTGTTGATAATGAAAAAAAACGTCAAGAACGTATTGCACGTGAATTACGTATTGATGGGGAAGAAAAATGTTCACGTAAAAAACGTCGTCAAGTATTCAAAATTAATGATTCTGCTGTTATGATGTTACGTGATGGATGGGATCAAGGTGATTATCCAACTTATGCATTCAATACTAATGCTACTTATACCATTGCATTTTATGCACGTGATACAAGTAACATCGTCTCACATACAGGTGTCCGTTATACCCATAATGAACATGATGTATTTGTACATATTGGTGCATCACATGGTGGTCAGATTGTGATGGAAGAGGAGAAATCACATGTTGTACCATTGGTACCACGAAAACGTACACGTGTCATATCATCTGGATCACGGAAACGTAGACATTCAGAGACAAGTGAAGATAGTGGAACTGTTACATCTACCCCAACTTCACCT
>c100196.graph_c0
AGGTAATGAAAGCAAGAGCCTGCCACGTAGAAGATGTCATTTATCAATAAATAACATAGAAAAGGCAAGCAGAGGGGGATTTAAAAAAAATGTCATTTGGTTATGCAAAGACATACAATAGGTAATGTGTTTGAAAGTACTCAAAATTATGAGATGAGTTGATATGTATCTATGAAGACCCACCACAAGGTGGATGGCATAAACAATAATACCTCAACAACAAAATAAGTTCATCAGGATAGTTTTATCATCATCTGCAAATAACTTGAAAAAAGAAGCATCATCATGTGAATAAAACACATAATTTGGCCTTTGAAATTGACAATCAATGTCAATGAATGCAATCATTTTGCAACAGTTGATTAAATGTCATATATAAATTTATCTTGAACTTCCTCAAGTTTTAAGAAATCCACTTGCACGAGTAAGATTGAAAAATAAAATAAGGAAAAGAAACAGACTCTCTATGATTTAACAAATGCTTAAAAGCTGAGAAAATGACATCAAAGAAAACACAACTGATTGAAAATAGATGATCATCAGAGAATCATTAAAATATTACTGGTCAGTGGCGGAGGCAGGTAGGGGAGGGGGCAG
>c100197.graph_c0
ATATATGCTACGTAAAATGAAACTATTGATTTGATTCGGTATCGTAATACATATTAGAGTAGACGAGTCTGAATTTAGTTTTTTCCTAAGGGGTAATATTGAAAGATTGATTTAATTTGCTTTAACGTCTATATATACAACAAATATTTTTTACAAAACTAATTAAACTCTACATTAAGGACAATTATTTTTAAACAGTAGTATTAATTACAACATTATTGATAATATTATTGATTAAATCATCATTAATAATAATATTATTGATTAAATCATCATTAATAATAATATTATTGATTAAATCATCATTAATA
>c100198.graph_c0
AAACAAGAATCGATTTTTCAGATCAGAGCCAAACCGATTTTAGTTCTTTCTTCTAAGGCCTAATTTGTACTTGTTGGTTTTGAGAGGAGGGATAACCAACTGATGTTGGAAACATTTTAAGCCTTTTTGGTTCAGGTTTTAAGTTGATTTCCTTATTTCTAATGAAATTTTGAGTGTTGTTTCTAAAAGTACAGGTTCTGTGAATTGGGTTTAATGAAACTAGTCATTACAAAAGAAAATCTTTAGTTTGTGGATGTGCGAAGGAAATAAACGAGTTTGGTTTAAGCTGTATGAATTGATTTTCAAGCTTAAAACTGGTCAAAAACAAATTAGAAATGGACTATAAAAGAAGAATTAATCTCTTTAAAATTCAGTCTTCTTGCGTATTTTATGAGAGATTAATTTCAGCCAATTACTTAGTTTAAATTCATCATGTAATTTTTAAGAAAATAA
>c100199.graph_c0
TAGAATTTCACAAAACTAACATCAAGATCAAGCATCATATAAAAACACGATTTTCTGCCACTAATACAAAAAAAACATATATAGCTAAATCACACGGATCAAGTTGTACAACACATTTTCATAGGCAGTCAGCACGGTTGTTTGAGTTCCGATGCCAAAATTATTTTCAGAATAGACAACAATAGATTTGGAATTACTTCTCATTACATTTTTTTGATGGCATGTATTTGTATTTTCTATGCATTAAATATTTTATCTCCATATCAATAGGGTATAAACTATATAGCCTTGCATTACTTGTGAGTCGTAAGACATTTCTCAATCATGTGTTTGTCTTGGGCTGTTGTGATTCAAATTGATTGTTTTGTTATTTTATTCAAATGATTTACATCTG
>c100200.graph_c0
TGAAAGACTACATTTGGACATCAAAAACTTCAAAACTTGAAAAGGATCCCTTGTCACAATCATTATAGAGAACTGGAAATACTCAGCGACTTGTTTTTTTCTTTCTCCTTGCATTTTCATAACATCACATGGAAGAAAAAGTATATCTATATTGTTCACTCTGGTTTACTGTGTACAATGAATACATGATTAAGAGCAATGAAATGTATACGAGAAAATTTAATAATGATACTAAAGCAAATACGAGGCCTATCATGAAAACTGACAAGGCAGTGGAAATTTCTCAACACAACAGGTATCTAGCGTCTCCAGGCTAGTATCCATTTACATTTAAGCTATATGAACAGATTTACTTATCATTGTATTGTCAAACAAAAAAACAACTGCTTGGGGAAATAGACATACAGCATCTTCAAAACAATCAAAACCACAAATGAACCTGAAATCCTATTCCTAATGCTTCAAGCGTCTATCATCAATAGCGAAGAACTAATGACAAGAGAGAATAATTTAAATGTAGAATAAAGATCACCAGGACACCACAAACGCAAATGAGGATATCTAGTTCAATGTACTGGGAGACAATTGCGTGAAAGCCGGTAACGAAATTCACGAGCCACCTGAGAGCAATTTAAGAACCACACGTTTGGAGAGCAAAGTTTCCACTTAAACGTCAATTTTTTTTTAGTTGTGAACAACAAACACAACCACATTTCAAGAGAATGAGCAACGGAAACCAAATCCTCCAACTGAAACCCACTCCAAATCACTACCGCACTAAGGCAATATCCATAACGACGGCAAACACGCTCAATCCGTAGGCTAAATGTCAATTCCCCCTCAATTCGGCTATATTGTTTCAAATGAAATCCTACCCAGCTACATAGCGAGCAAATTTTAAAGGAAGCGAAGGCACCGCCACTG
>c100202.graph_c0
ACAAAGTGATGCCAGTCGACCTTGTAGCGAGCAAGCAGCAGGTGAGCGAGAGGCACGAGCTTGGGATGCTCGTTGTCGCCGAGGGCGCCAACTGATCGCAGCTGAGTACGCATCTCGCGAACTGTGAGGGTCTCGTCGAACATCTCGAGCAGACGATGGGCGTTCAGCTCGTCAAGAGCACAGCCGTCTTCGTGCTTCTCCAAATCGATCGTGTTGGCCTTGTTCACGTACGCCCAGAACTTCTCGGCTTCGCCCTGGTGCGTATCCCAGAAGCCATTGAG
>c100203.graph_c0
TCTTCGATGGTTCCGTTGAATTGATTGTGATCCAAGTCTAGAGTTTCTAACTGAGGTAGGTTCATAAACTCGGGAATTACTACACCATTAAGATTGTTGTTTGATACGGAAATATACTCTACATATCTCCAACTCTTAAACACTTGTGTTGGCAGCTCTCCTGAAAAGTTATTGCTTCCAAGATCAAATCCCTGAAGGGAACTTAGCATTTCAATGCAGCTGGGAATGTTGCCATTGAAATTGTTCTGATCAATATATAATGCCTGAAGATTCTTCAATACACATATACCTGATGGTATGCTTCCAGTGAATTGATTACTCGTGAGTTCAAG
>c100204.graph_c0
AAGAGCTTTCGACACTATAAACCATGCCTTCATTCTCCAAGCCCTCAAAGCTTTCAGGTTCCCTTACAAACTCATCCAATGGGTCAAAGCCTGCATTACCTCGGTGAAGTACTTAATCAACATCAACGACAAGCTCGAGGGCTTTATCTCAGGGCACAGAGGTCTCCGGCAAGGTTGCCCAATGTCGCCCTACCTTTTTACAATTGTCATGGAATACCTCTCGCAGCTTGTTGCTGCTAAAACCAGGTGTGCTGATTTCAAGTTTCACCCAAAGTGTAGCGAACTGAGCATAACCCACTTGTGCTTCGCGGACGATGTAATTCTCTTCTCAAGGGGCGATTTGGAATCTGTATGCATCCTTAAAAATGCTCTTGACCTCTTCGGAAGCATCTCTCATAAACCAAGCGAAATCAAGCATCTACTTTGGTGGGGTTGCCAGAACCACCCAAAAATCCATTGTTAACCTCCTAAATTTCCCCACTGAAAAGCTGTCAATGAAATACTTGGGGTTGTCGATGAGATCCAAGAAACTCA
>c100206.graph_c0
GGAAACAATCGAATCAATCCGAACAACGAGCCGGAGATCGGCGATTCTAGAACCCCCGTGATTGGAAATCAAGCCCTGGATGAAGCAGCGTAGGTGTCAGGTGCTTGAACAGTAGGTGGACTCTGCTTATAGTAAAGAGCGGTCGCAAGGAATTTGACCATAAAGATTCATGGTGGAAGAAGTCCCATCATGGTGGTCAGAACAATTTTAAAGAGACCGGTCCGCCTCAGTAGGCTGATGAGTCAAGGAAAAGTAAGTTAGGTCGGGTTTGACCAATACTTTGCAAGGTACGGACCATCGTAAGGGTCCTGTGATGTACTACAACTGTGACCAGGAAGGTCACATCAATCAGAAGCGCTTAGAACCCAGGAAGCAGTGTTTCACTTATGAGAGGGAAGGACATATGCACTCTTACTGCTCGCGAAACGAGAAGGGTTCAAGCCAGTCAAAGTCTGCCCCGATTGCTCAGGACAATCAGATTCCAATCAGGTCCGCCGTGACCAACTCTGTGCAATTGATGAACCCGTTGCGTCAACTACTCCGGAAGATTAGTTGACTTCCACCTCTCTAATTCCAGTTTTAGTGTTTGTAATCCGCGCTGAGTTTTCTCTTTCAAAACTCTTCTGTGTTTCCACTGTAGTGGATAAGCGCGAATCATGTAAATGACTATCCCTCCTTGCAA
>c100207.graph_c0
ATATGCACCAAAAAACCAAAATCAATGTCATTCTGTAGTAGGAGGAATTAGGAGAAATTATCCCACTGTATGCAAAATTCGTTACTATTTCAGAAGAGATTTCTAGACTAGTATAGTAGTTGTCATTCATCAGTCATCACACCTTGTCGATCAACAGACATGAAAGACTTCGTGATTCTCACTTGCACAATTTAAGAAGATGAATTGAAGAGCGCCGAAATTTTAGTTGAAAATTGGCATGTAACTATGTAAGCATGAATTTCTAAACTTTGACAACTGTAGATTTACATATAAGTCAATTCTCAAACCACCGTACTCGAAACTTCAGCATACTTTTAGCATCATAGTAACAGAAAATAGAAAAGAAAATTAATATTTTGAACAATTTGAGAAAAAAAATTCGATCCTTGTTTCCAAAACTGCAAATTTCTGTAAATACTGCGTCAAAAAAACTCCATTTTTTTTTTGTAGAGAGGAAATAGTTTCGGAATTCGAACACA
>c100208.graph_c0
GTTCCTACTTTCTGATTTTTTTCAACCCCAAAACAGTAAAGCAATCCATGCAATTCCTACCCCATTTCATTGATTCACTACCCATAAAAAACTGAAATTTTGGGTTTAGGAATTTTATTCATAGCTCCTCTGAAATAAGTGTGCCAAAGAAAGCTTAGATCGTCAATTTCTTGACTCGAATGGGAAGAATTCGTCGCTTTATTATTCGAATTTCCCAATTCCTCACTTGGATCAGCATAAAGAGCCACTTCAAGACTGGAATTCTCCCCAGCTTTCTTATTTGGCATTTTATCAAACATCTTGGAGGCGTCTCCAAATTTTTGTCGGCTCACAAGGTTGGCTTGGAAGTTCTTCTGG
>c100209.graph_c0
GCCTGTTAGAAGCAGGAAAACAACGTTATGACCTATTAATATTTCTGGCTCGGTCAAGGAATAATATGTAAATCTGACATAAAGTTAGCATATGTGCAAGCTACCACATAAACATGTACATGATAAACTAATTTAAAAGAAAGTAATCAATGTATCAATGTAGTTACAAAGAAGAATAAGCAACTAATTTAAGTACTTCATGCCGCTTCATGAAACCTAAAATGTTTCACATGAAGTCTTGCAGCGAACAATTTTCTACGAGGACTTTAATCAAACAGTTGGTATGTAAGTGATCCATACATGTAGAATTGAAGAAATTTGGCAAGACTCTAATCAAATGACAAATTTAACCCAAATCCATGATACCTTCCCTCTTTTTTATCCCTTTTTTAACCATTAACAACAAAGAATAAGGAAGTACTTTAAGTACTTCATGCTGCTCATTGCTACCTAAAATGATGCCCATAAAGTGTTGTAGCAAAAAAAATTCTATGAAGACTTCAATCAAACACTTGGTATGCAATTGATTTAAATATCAATCCTTTGAATTACTAATCAAATACTGAACCCATACTAAATATGCAAGTTAAACCAATAAAATAACGATCCTTCGTTAGCTACCTATCTCCCACATATTCAATAACCCTAGAATTCTTTTTCTTCAAACAATGCAAAATAATTTCATTCTAGAGTAGCCTATTTAATCGTTTGGTATATAAATTGGGCGTAGATTTAGCATATATGCAAACTACTACATATACATGTACATGATACACTAATTCTAAAAGAAAGTAATCAATGCATCAATGTAATAACAATGAAGAATAAAAACAACGAAAGATAATTAACTACTTTACGTACTTCATGTTGCTCATTACCACCTAAAATGATGCCCATAAA
>c10021.graph_c0
CCAGCCTGAACGGATCAATTTTTCTGTCCATGTCTATTTTTTTAGGTGGGTGGACCGGGTCGAACTGACTAGCCCGAAGTTGTATAGGTCTAGGCATAGCTATTAAAATTTAGAGTTTGAGTGTTATTTTGTAAAGGAAACACGTTTATGGGTAATTAAATGTAATTTTGTATTTAAAGTGTAGTGCAATGCAAAAATGAGTATGATGTGTGATTTACATAATGAAAGAGTCGCATTAAATTTATGCTACGAAAATACGTGGATTTATGTGTAAGTTGGATGGTGGATCTGCA
>c100210.graph_c0
GTCGCCATTATCTAAACTCTTGATACATTTTTTTGTTTCATTAACAATTAATCACCCTAAAGCTCCTAAAACAATCATAAACAGCTATTTAAACTCTTAGTTATGTGAGCCTTTTTCGTGTTTGTTTTAGCACTTCGTTGGGCTTGTTTGATTTGCAATTAAATTTCCTTAGAATTTGGAAGTAGAAGCAAATACGTGCGTTTATATCTCTCTTAGAATTTAAACTCCAACAAAACACAGGAAGTAACTTCCTAGGAACTAGACTTCGTATATTCAATCAAACGAGCACTTATTGGTGTCACTCACCTTATAAATAATGTGTCTCAATTTGGTGCCCTCTATTTTCTTTCTTGACTACAAATTTATCATCCTCTGTACTAGCAAACTAGCTATGTATAGAAAATTCAAAGTATTTTTTGTTCTTTAACAGATTTAATTGTAAATGTTGTAGATTAGTCAATGCTGAAGTTTTATTACCTCAATCTTACATTGCTATTTGATTACTTTGTAACATCATGCTTATAG
>c100211.graph_c0
TCAAGGCCCACGAACTCAGAGAGAAGTCCAAAGAGGAATTGTTAAAGTCTTTAGAAGATTTAAAAAATGAGCTTCAGCAACTTCGCGTGTCGAAGATCTCTGGCCAGGGTGGTCCTGCAAAGTTAGCCAAAATTAAAGTGATCCGCAAATCCATTGCAAGAGTTCTCACAGTTTACAATCAAACATCCAGAGAACATTTGAAAAAATCTTACCGTAAACGAAAGTGGAAGCCTCTTGATTTCCGCCCACAACAAACTCGCGCCATCCGCCGTCGTTTGACAAAGAGCGAAGATACCGCGAAAACTGAGCGCCAAAAAAAGAAAGAACAATACTTCCCTCTCAGAAAATATGCGCTCAAGGCATAAATAGGCAAAGAAAAGGACTTTTTCACATTGGTG
>c100212.graph_c0
TAATGGAAGAATCCAAAGAAGCAGATATAAGTACGGGTGAAGCAAAGCATGAGGTTTCAAAAGGAGTTCATGATAAGGTACCAACTTGATGAAAGGGTTAGACTACTCGATTCACTCAAACAGGACAAAGATTCAACTTAAACCTTTCTGGGAGTGTCTAAAGCTTCCCATGTATATTATAATTACTTGGCTTTGCTTGGCTTGACCAGACACTTCCCTAGCTTGTATGTATGTACATCCATGTCCACCCCGTGCATAGCACGGGACACTCAATGTAG
>c100214.graph_c0
GCCAAATCTAAGAGTCAGTTCTAAAATTGTCTAAAAATTGCAGATATCAATCGGATTTATTACTACAAACTTGTTCCGGTAAAAACTCCTTTTACAAACTCGACAAATGCTACTCGAATTTCCTACATCAACGGTTAAAACTTTATGCTCTAGTCTACCTCCTGATAACAAAGCCCAACTCAAATGATTTTACCTCTCTTGGAAGGTCTCTCTTCTTCCTCTTCTTCATCCGCCTCCTCAGGCGCTTTCTCCTCTTTGTCCTCCTCATCT
>c100217.graph_c0
ATTGATTTCATTTTCCCTCCAACTCGGTATGCTTTGAAAACAACAAACAAAACAAGCTCATTCACTTGAACAACTTAACTCACAGCGTAACATGGATATTGATCCAAGAGACATCGTAACATGAATCTTCATTCCACAATCCAACACAAATAGTCTATCCCACCTCAATTCAGCTCTCCATCACACTCCTAGATTGAGAAGTTCTAAAATTTTCTACAACCAAACTCACTGAACAAACTAATTAGAGAAAACTTTTTAACACTACCAAGTATATTGTCAAGGTTAGTAGCCATAACATAACAAATGAAAAAAATCATGTAAATTAATGGCGACTTTTGATTTTACATAAAGCAAATTATAACAAGCTAGCATTTGACAATTAAAAAATGTCAAAAATAAAAACATCAAGCTTTCAAGGAAACAAGT
>c100218.graph_c0
GGCCAACACAACCCCTCATACGAGTTTCAACATTACAGTCCATTGAATCAATCCACTAAATTCCCACATAATTTAACCCCTTGCTCACGAATTAATTGATTTGAAAAAAAAACTTAAAAACAAACTGACCAAGAGCACATCACTCAATCTGAACTTGAGAATTTGAACATGGAATCGTGGCCTTCACACCGAAAACTGATGCCTAAGGCAATATGGTGAACAGCAGGACGACGATGGCGTCAGACTCCACCGGGGACAATCGATGCCTAGAGGCACCGGCGACGAAGGACAGCCAAGAACTTATGCCAACGACCGCCGATTAAGGACAGTCGGGAAAAGGTGGTGTCGGTAGTTTATCCAGCGATAAGGTCGAACTCGCAGAATCGACGGGGCCGGGACAAAACGCGGCGTTTACCGGAATTGCTGCGAACGATCAACGACGCGAGATACCACAATGATGGTAGAGGCTTGCCAAAACATGAGACCAGAGTAGATGGAGGAAGACGACGGTGGGTCGCGAACTCAGACTGGGAACCGAGCAGTTGAGCGCGGGTTAGAACGACAGAGGCTGACGGCGACGGTGACATGGCTCCTCAACTGGTTGGGTCCGCGAAGGCAGGAAATGCAGAAGGTGGTGACCGGTGGTTCTACGAGGAAGGAGCGGCGGCAGGAAGGTAACAAGAAGGGG
>c100219.graph_c0
TAATTGTGGCCAATAATTTTGTTTTATTCATGGTTGTCATGTTTTCGCTTGAAATGTACTCAAACTATGAAGTGATCCCAGAGAGACATTGTTACTGTGAGCAATCGATTAGTAATGATACCTCTTGCTTTGGGTTTACGCCAGCTTGTAATAAAGTTAAAATGGCATGGCTCTTGGATAATACTCAAATTATTGAAATTTGTAAGCGTCAGCAATTGAAGGTCAGATTGTTTGCATATGCAAATACGACGTTACTGAATTAGGATTCATGGTTTTTGAGTGTATTGTACTTGTAGGTTCTTATTTATGTTATCTCCGGA
>c100220.graph_c0
GTGGGGCACTTCTTGGCTGAGAAGGCTGTGTGGTATAGAGAACTTACTGGCTGAGGCTGGGCATGCTGTTTCTAGTACTGGTTTGAGGTTAAAAGTATATATAAGCTATATACAGCAGTGGACTGTGTTATCTATTTATTTAGGAACTGTTTGAGACAGTATTATACAAAATTCGTACTATACGGGGAGACTTTAATCACAATAGGCACTTACTAGATGGAATTCTGTAACACAACTGACTCTAGCTGTGGTCATGCACAAA
>c100221.graph_c0
GCATCCCTAATCTCTAATTCCAAAAGCCAAAATAAATATCATAATCTCTAATTCCGGCTCTACCTCTTCTCCAGCAACTCAACGGCAACCTTCTTTGCAGCCCAACCATCGGCGTCTAATTAAGAGATTAACACACAAAAGGGCTTACTTCCAATCGAAGACTTGTACAGAGAGAGGAGATGCTACTGATCCTGCTCAACAACGGGGCTAACCATATCCAAGCCGGGATCGAAAATCCGCTGAAGGAGATCGGAAACAAAGGAAGAACGAAAGAGGGACA
>c100222.graph_c0
CATTCTTGGATATATTTATCGCACTTTGATTGCCCTTCTGAACTTTATGAGCAGCTTGTGTTGTCTGAATTTCATGTGAGATCTTGTAATCTGAAAACTACCTGTGAAATGGCTCTTAACAATTATATTGCAGTGACATATTTGAGATGTGCTCTTTCTTATAGTCAGCTTATTAGTTGAATTCGATGAATAATTTTGACTTTGGCGGAGTATAATTGCTTTAGATGATGTTCACATTTACATTATTGTTTCTAAAGTTTTGGTCAAAGGTATAGTGGACTAATATGAGTTGATGATATTTTAACTTTACATAGAAACTTAAGCCACATAGGAGTAACCCTTGTCTTCAGGGACAAGTACAGAATTCCAGTGGCAATCAGTAGTGCTCTTTTTTGGTAGTACTGTCTAGATTTTTGCCCTTGCCAGACTGGTGTGGACTGGTCTAGATTTAAGCGTCAGTAGAGTGTTGCGTTGAAGTCTGTTTCAAGTACTCAATTATTATCCTGAGCTGGAAAATGTGTCTATCCATAATCCATATCCAGCATTACTACCAACCGCAATTGAACTAATGTAATATAATATAATGGGTTAATTTTATTGTCAACCCTGTTTTGAGTG
>c100225.graph_c0
GCAGCCTCAATCTCATCTCATCTCACCATGTTATCCCGTAATCTTGCACGATATGTACCAACGGTATGCCAAGCTGGTTCCCGTTCTTTCTCTTCCACCGCAAAGGTGTTTGTTGACAAAAATACAAAAGTGATCTGTCAAGGTTTTACTGGTAAACAAGGTACATTTCATAGTGAACAAGCTATTGCATATGGAACAAAGATGGTTGGAGGTGTCACACCAAAGAAAGGTGGTACAACCCATCTTGGTCTTCCTGTCTTCAATACAACAGCTGAAGCTAAGAAAGCAACAGGAGCTGATGCTACAGTTATCTATGTGCCACCACCAGGTGCTGCTGCTGCCATCTTGGAAGCTATTGAAGCTGAAATGCCATTGATTGTTTGTATTACAGAAGGTATCCCACAACAAGATATGGTCCGTGTCAAACATGCCCTCCGCTCTGCCCCAAAAACACGTCTCATCGGCCCCAACTGTCCAGGTATCATTAAACCTGGAGAATGCAAGATCGGTATTATGCCCGGTTATATTCATAAACCAGGTAAAATTGGTATTGTATCACGTTCCGGTACATTAACATATGAAGCTGTGGCACAAACAACAGCTGTAGGATTAGGACAATCAACATGTGTTGGTATTGGTGGGGATCCATTTAACGGTACCAATTTCATCGATTGTCTTGATGCCTTTCTCAAAGATCCCCAAACCGAAGGTATCATCATGATTGGTGAAATTGGTGGTTCTGCAGAAGAAGAAGCTGCAGAATTTTTGAAAAAACATAATCAAGGACCTAACAAGAAACCAGTTGTTGGTTTTATTGCTGGTCTTACAGCCCCACCTGGACGAAGAATGGGACATGCAG
>c100226.graph_c0
AGCCTCAGAGTTTCCCTCCTGTTACCCTGGAATCCTTTGATTCTCCATCTTTGGACCAGAAAAGGTGACTTTATATAGTCTACTGTGCAATTGTAATCATTGAAACGGAAGGAGTATAAGACTTTGGAGTGGGAGATTGCCTGGATTGATGAATTGTTGGGCAAAGAGTGTCTGAGGGAGCAAATCAGAGACTGCCACATGTTCCTGTTGAGTGAATCCCCAACGAACACAGCTCTCTTATTCCTCAGCATACTCAGCAACTTTCTCCCGTCAAACCTGGGGATTTCACAGCCATATGGCTTCCATCGGTAATAGAGGTAGTAACGATCCGGACGGCCGTTGTTGAAACAGTTGAAGGCGTCGTCAACGTTGGGGCATGAACCGGGCGGGTACAACGGCCCGGCCCGGTCCACCACCCACGACCCGTTAAAAAGGTCGCAAGATTTCAACTCGGTCAACGCACTCGTTCTTGAAAACCCGGTAGTATACGTAGTAGGAGGAGGTGGAGAAACGGTGTCGTTTCTTCCGATGTCGGTGATGGATGAGAGAGAAAAGAGCGAAGAGAAAGAGAGGATTTTGACATTAATGGCGGCGGAGGAGATTGTGAACGCGGTTGTGGTTGGAGGGAGGAAGAAAAAGACTACGAGAAGAGAGAGAGTGAGAAGGAGACAGGAATAGACGATTACAGAAGCTGGGCTGAAGAATCTTCGTGATCGCCAGTGTTGAAGATGATTATGCTGAGGACTCGGGAGTAGATTCTT
>c100227.graph_c0
CAGAAACTCATTTCTAGTTGGAAGAAAATTTCATTAGACTGTTCTAAAGCTTAATAGCAGAAATTTTTCTAGTACCGTACTCTCTAAGAAGCAGGACACATTACTAAATTCTCTAGTTCAATGGAAGAAATAATAACATCACAATAATATAAATGTTGCGGAGTTGGACATGCTCAATGCACTTGTGATATACAAATCCAGCACATTTAGGCAAAAATAAGATGGATGACTTTACAGGTTGATTAAGCACAAACCAAAAATAGGTACTATTTAATAAAGCAAAGCCTCGGAATATGGAAAACATATCCATGTTGACATACTTTTGAATGCATAAGTAAATCTCAAAAAAAAAAGGACCAAAAAAATACAGAAACAGAAATGTATTCAACACATCTTTGCATTATATGGCATAAATAGAGGGTTAACTAGGAGGTCTTGATGGTTAAATGAAGAAGAAACAGTTAAGACAAGGATGAACAAATTAAGATGATTCACAGTGACAAAACATATTACCAAGACTACCAATTCCTAAAATAAATACATCAAACTGAACCAAATGAAGTGAAGTGTG
>c100229.graph_c0
TTGTTCATGATGCTAAGTTTATTGTGCTGGCAAATATCTGGTTTAACCTATTTTGATTTAGAAACGATTCAAAGAGTTGATGGTATGGTTCAATTTTTAAATTATCATATCCCTTTCTTATCTTACACATCATATTAATCCATCTTGATCCATCTAACCATTTCTGGTTCACAAAAGTTGTCTCCCCTTCATTATTGTAAACCAGCTTGGAGGAAGTATCTTACAGGACATGAAATCTCATTTTATTTTTAGTTGCTTGGACTTGGACCTATTGTTATTTTAAAAATCTTCAAACATGCAGATATCACTCGACCAAAAATCTTCAATAGAATGTGAAATAAAGGATGAACTTTATACTTCCATTAATTAATATCATAATCTTATGTTATTGTCTTGTTGATCTATATATTCTGTTCTTGTTCTTCGGTAGGTGGGCTTTGTGTGTGGTTGTGA
>c100230.graph_c0
CGAGTAGCAAAATTCCAAATTACGTACAAGCTAAGATAGATATATTACTTTGAAATGAGCTCCACGTGGGTAATATTGGTGCTATTGTTGTCTCTATTGCAGGGATCTCATGAGCAAGGAATCACACCTCCAAGCCAAACACCGGCCCCACAATCAGCCCCAATTGATGTTGGGGCATGCGTCGTTCAATTTCCGTTAGCTACAATTTTATTTCCAACTCCTGGTTGTTGCCAAGTCCTGAGGCGATCCCCTGTTTCCCAGACCACGGGACCTCTTTGTGTTGCCGCCTCTAGAACCACCATTAATGTCCTGCGTACCACCAGGGTGCGCAACCTCTACATTTCTTGTGGTGTCACTCCGCCGCTTGACTTTACCTGCCCTGCAGCTTAAATGCTCAGCACGCTTAAACTACGTACGTACACCCATAATATGACAAGAGGAGAATAATTG
>c100231.graph_c0
TTGATCCCTCTTAAAGCCTTTTTTTATGTAATAACATCAACCAAACCTCACTTAAGTATTTAATCTGTAATCATATGCCTAGCAGAAGCAACAATGAGTACATTATATATCAACTATAAATACACATAACATATGAGAAAATTAAGTACAAATAGTAAAGCAGGTAGATACAAAGAAATATGGCACACCATATCAAAATGATTTCACATAAGTGACACTCACCTTAACACGATCAGCATCAGAGAGAGAGAGGCCGTGAAATGACATCCTTATTCAGCAA
>c100234.graph_c0
GGGGTCCATACGGCGTTGTCTTGAATTCCCATCGTAACTTAAAGGGAAGCTTTCACAATGTCCGGAGCCCTTGATGTCCTGCAAATGAAGGAGGAGGATGTCCTCAAATTCCTTGCAGCAGGAACCCACTTAGGTGGCACCAACCTTGACTTCCAAATGGAACAGTACATCTACAAAAGGAAAAGTGATGGCATCTACATCATAAATCTGAAGAGGACCTGGGAGAAGCTTCTGTTGGCCGCTCGGGCCATTGTTGCCATTGAAAACCCGGCAGATGTCAGTGTCATATCCTCCAGGAATACTGGCCAGCGAGCTGTGCTGAAGTTTGCTGCTGCCACTGGAGCCACTCCTATTGCTGGCCGCTTCACCCCGGGAACCTTCACTAACCAGATCCAGGCCGCCTTCAGGGAGCCGAGGCTTCTGGTGGTCACCGATCCCAGGGCTGACCACCAGCCCCTCACGGAAGCCTCCTACGTTAACCTGCCAACCATTGCCCTGTGCAACACGGACTCTCCTCTGCGCTACGTGGACATCGCCATCCCGTGCAACAACAAGGGGGCGCACTCAGTGGGCCTGATGTGGTGGATGCTCGCCCGGGAAGTCCTGCGCATGCGTGGCACCATCTCCAGAGAACACCCATGGGAGGTCATGCCGGACCTCTACTTCTACAGGGACCCGGAGGAGATTGAAAAGGAAGAGCAGGCAGCAGCTGAGAAGGCTGTGACCAAGGAGGAGTTTCAGGGCGAATGGACCGCTCCAGCTCCAGAGTTCACGGCTGCCCAGCCTGAGGTGGCAGACTGGTCCGAAGGCGTGCAGGTGCCTTCCGTGCCCATTCAGCAGTTCCCCACTGAAGACTGGAGTGCTCAGCCTTCCACTGAAGACTGGTCTGCAGCCCCCACTGCCCAGGCCACGGAATGGGTAGGAACCACCACCGAGTGGTCGTAAGCTGTTCTTCCAAACACTTGTAGAACTTGCACCAAAATGGAAATCTGGT
>c100235.graph_c0
GCAAGTCCCGCGATGAACTCCTTGCCGACCTCGAGAAGCTGAAGCAAGAGCTGCAGCAGCTCCGCGTGGATAAGGTCACCTCAGGTACCGCCTCCAAGCTTGCCAAGATCAAGGAGGTCCGCAAGTCGATTGCCGTCTACAACACCGTCATCTCCATCAAGCAGCGCAACCAGCTCAAGGCTTTCTACGAGGGAAAGCGCCGTTTGCCTTTGGATCTTCGCCCTAAGTTGACCCGTGCCCTCCGTCAACAGCTCTCTGAGACGGACCGCGCTCGTGTGACCAAGCGTCAGGCTCGCGTCCGCTGCCAGTTCCCTCGCCGCGTCTATGCCCTCGCCAAATAAGCTCACTCCACAA
>c100238.graph_c0
GAAAGAAAAAACGATTAAGAAATAACGCACACAACATATTTTTTTTGATGATGTAAGAATTCAAAATATCAAAAATGTCTTATAAATTGATAGGCCGATGTAGAACTCGGTAGTTAGGGCAACCGACTAGGTGATGATTGCAAAACAAGAAGAACAAACACAAGAAACATAACTAAAGAGATGTCAACCATACAAAGTGAGAAGTTGAGAGGCTAATGAAAAGGGTAAGTATGGCATAATCGCGAGTTAGAAGCAAATTAACACAGGAGTATAATGCCGTCGGGGTGCAAGTCGTTCGGACCACTAGGGCCAAGACTTCATCCGGAACAACCACTCAAGCCAAACCGACAAAACAATCTTCACACTGAAGATTGAATCCCACAAGAACATTGCCAAGCCCGACCGGAAGCATCATCGGTAGAGAGTACTGAATCTGAGATGCAAAGGTCCAAAGGTTAGAGGCAGTGTCGATTGGAGTGTGAAAAGAACAGTCGATACATAGGTCAGGGTTCAAAACCTAAAAAAGGAAGTGAGGTTTTTATGCAAGAGTTATGTAAAATTGATAAAGGGCTAATGTTTATTCCAACAATTTGAGCAAATTCAAACACAATAGAACCAATTACACCGATTTGAGTCATTAATTTTCTAGTCCCATGCTTGATTATGACTAAGTTTCCATAAAGACATATTTACATAGTTGAATCACTTGTTTTATCCAGATCTAGATGTTGAATCACTTCAAATTTTTATCTTGATGATATATTTCACAAAGAGATGATTAGAACATGAACAAGACTCCATCCTTCTAAATATAACCTCTCAACCCAGCTTCCGTAATTATAGATTGAGAATCAAACATTAAGATCAAATCTCAGCCTCCTCGACCTTAAGAAGTTGATGCAAGTGGTTGACAAAATTTGCCAATTTTTCTTTAGTTTGTAGATGTTCTTCATACTCCTCTAGTTTTTTTCCAAACGCATAAATCATATGCTTGTAAAAAAAAGGCCAACACGCATAATTCTAC
>c100239.graph_c0
GGTCTTTAAAGTTACAGAAGTAATGGTGGAAGAAACCCAGTTCAGTGTTATCCAGTTTCTTGTCTCCCTCCCACTGACTAGTACTATCAAATCTGTCAGTAATTAAAAAAGCGTCAAGTAAATGGAATAAACTGAAATGGGCGCAGCAACTGCCAAAGAGATTATCCCTGTCAAGATCAGGCCGTATAGATATACGGAGTATAATGTGAAGTTAAAAGTAGTACATATGTGCTGCAGTAATACTGTATTTGGATAAATTGTCACGGACTTTAGCTGATCATATGGTCCGCACTATTAAATGTTAATACTTCTCCGAATTACAGTATTATATGGCAGGGAAAGACTCTG
>c100241.graph_c0
GTAAAGGTGTAGCTATCTAGCTAAATTTCGTAATTAAATTCAACTTGGTGTTTTGATTTGCTCTTCAGTTTGTGCTGCATCTTGGAAAGTAGAATACATGCTGCAGATTAGCAAGCCTTTTCTGGCTCCCAGAATACAAAAGTTTTCAAGAAGTTCAGATTAGCTATTTAGTCAGTTAGGAGATGAAAATTAAGTATAGTGGTGAAAATGAGGAGACCATTTGGAAATAAAATGCTTTTATATCTTGACATATTCTTAGTTGTTTGAACTATAACAGGCGGTATAGTT
>c100242.graph_c0
GATCAACCATTTTGATTGGCGGATATTGTTGAAAAGTTTCAGGAAAAAACAGGAAAGGTATGTAACTTTAAGGTTGTGAGGAGCAAATTCGAACACATCAAGAGAATTTAGCTCCACTGGACTGATTTGAGGTTTAAAGAGAGTGGTGTGGGGTGGGATGCCGAGAAGGGCCTCGTAATTACTTATGATAGTTGTGGAAGAAAAAGCTTAAGATTTATAATTTTTATATCCTTAGAGAAAGTCTTAAATTT
>c100244.graph_c0
GGTGCAACTGCCAAATGACCATTAATTTGCAAATTGTAAGCAATCAAATTATTCAAGTAAAAACTGAAACAATCTCTTGAAGCAAACAACCCAACGAAGCACCTAAACTTCCAGATCAAAGACCGTAGAGGAAAAATATTAGAATTTGCTCAGGCAAATAGTACAAAAGCAAAAATGAAATAATTGCTCTGCAAGAACAGCTGTATATCATTTATAGACTAATAAGATCCCTCAGCCAGACAACTCAGCAAACCAAAAACCGCTGATATCTGCTTTGAAGACGATCTACGTTACTCCAGAAACGTAAAATGAATTTTTTTCCTAAAATTCACAAACCATAACACCGCAAATTGCCAACTTGATTTCCTTCCGAATCACGATTTCTCAAAACATCAGTTGACAAAAATTCAAATAAAAAAAGAGTAAGAAATACAGTATTTGAAAAAAATAAGCAGCTCAGAAACGATATTCAAGCAACAATTGAGATAGAGATC
>c100246.graph_c0
TTTCCTGGCTTTTCATTGTTAATAATCTGGCTGTATTACTACCTTCTTGAAAGTGAGTTAATTCAAATTTGAGATGGCATGGTATTGAAAAATTGATAAGTTGCAGAGTAAATGTAGCTTACTGACTTTTATGTTTTGGTTATTTAAGGAGTTGTAGAGTTCAAGCTCTTGATTATTGTAGTTTCAAGAATGAATCTTTTGTTCATACATGGGGCTGTTGCATTGCTCTTATTATTTGCTCTTATGCTTCTTATTGGCAATGTACTGTGATGTTGATACTCATAGTTGAACAATGTGTTTTGCTGCACAGGGTCCTTCTCAAG
>c100247.graph_c0
GTTGGGTGATGACATTGCTCTGGCATGACATGATGATTATAGCCCCATTATGGCAATATAATTATTATGTCAGTTGTGGAAAAGCCTGTTGTTGGTGGTCTTCAATGCAATAGGTTGCATGTCTTTGCTGCAAATTAACCACCCGTCAGCACAATTATACATAGTAGTGCCACTCTCAGTGGAACTTTGTGACTACTTTCATGATTGCACATTTGCACTATTTTCATTCTCTATTTCCTTGGACTGTTTTAGTAATGCAGAA
>c100248.graph_c0
GAAAGGGCAAAAAAAAGTTTTCTTTTTACCTTTTTCCCCTGACCTTTTCTCCTCGACTCTACGCAGTGTCCAAAGTCCCCCCCATTACCACTCTCAATACTCCCAACTCTCTCTCCGTTCAATGCTCTATTGGGTCTGTTTCCACTCAACTCTCGTGTTTCCTTCTCCCTGTCCCTGATTTTTCTCCGTTTATAACACACGAGACTACAAGTCCATGCATCTGATTTGCAATATCACATATTCTGAGAGGAGTGAGGTCGGTC
>c100250.graph_c0
AGAAATCTTAATTATGTTCATAACCATACAAAAGCATGCACTTACAACCAAATAATAATTTAAAAAAAAAAGCACATCATCACCATTTATCAATTAACACATTCAATCAATTGGCAATTTAATACAAACCAAATTATCAAATTTGTTAGTTTTGATTGTTATATTCAGTTCTCCAGTTTCTAAGAAGTTTCACTAATTCCCATATTACCACTTCCTAGTTTTTCGGGACTTTCCCATTTCCCCAACTTTCTCCTTGATGTTTTCTGAACTTTTATTATATGGGTCTGGGAGTTAATATTTTGTTTATCAATGATAAAAGAAGGAACACAGCTTGTAATTATTCAAACTTGATGATTGAAATAAAATACATATTGATAATGTGAGTA
>c100252.graph_c0
GCCTCTTTAGCTTTCTATAAATAAATAAATTAATTGCAAGGTTATCCATGTGCATGTACAAAAAAAAAAAACAAGTTTGCACTTGCTACCTTGCCCCTTCAACTACTCACATGCCAACTTCACCTATTAAATGCACATGTCAATACAAAGATTGCATTTTCACCTTCTATAAATCTAATTCTCCCTACATAAGGCCTCTTTCTCTTCCAAATCTAGTTACAAAATCTATTATTAACAAACCGATATAATAGGCTATTAAGCTTCATCTTCCATCTTGCTTTGAAGAAATTAAATACAAGCTTATCCATCCACTAAACGGGTTGACCCTTGAGCTTACACACCTCCCAACCTACGTTGCCTCTTCAACTTACTCAACTTTAAAACACACCACTATAAATTCCATTCCCAGGCAATTGGAAATTCATTGCCTTCAACGAATCCAAAGGAGAACCTAAACACATAAGATCAACCAGCTACATGGATTCTAATATGGCTTCTATGAAATCGAAGGGTGATTGTTGCATTGATTCCAAATTGCATACCCTGGTAATCCATTTTTT
>c100253.graph_c0
AGAGCCATCAACTGTTGCATTTGGCACATTCGGAAGGCCTTTATCATTAGATTTCCTCACATCATATCCAAGTTCTCCTCTTCTTTCCTTCACCGCCCTGTTTTCCACAATAGGAGCATTTGCATTGAGATTTCGACAGTCAACACCATGGCTTTCCCCATTAACCACAACTCTTTGCACTTTCCTAGACCCAAAATCAAGCACAACTGACCTTCCAAACTCCTCTCCCCCTACCTTACCCTGATTTACATCCACAATTCGTTGCTTCTTCCTCAAATCAACCTGCTGCAACGCATGCATT
>c100254.graph_c0
GACGCCAATGAAAGAGGTACAGTGTACAAATGGTACAGACAACAACTATGTTATCCAACATGACTGTAATGTAATGTAATGTAATGTAATGTCCATCTGCAAAAGCATGGCACGGAATGATTCTCCATTCCACCGACGCCAATCTGTAGATCAGATTGGGCTGTCTGCTGCAGTAATAAGAGTGCTTCATGGAACACCATCAATGCTATGCTATGCTATGCTGACTTGTACTAGAAAAGTGAAACATGAGAGGAGAAAGAGACATCGAGAGAGAGAGAAAAACGAAGAGTTGTCGTTGTCTGAGTGAGGTGAATTCGGTTGGTGCATGTGTGTTTGTTTGAACCCCACGCTGACGCTGACGCTGACGCTG
>c100255.graph_c0
TCAAACACTACATAATGAGGTAAAAGTAGCAAGTAACTACACGCAAACATAACATCTATACAAGAGCTAGGTAGAAAAACCTGTGTACAACAATTTATCTTACTAATCAAAATCAAAAGCACCAAACATATCATTAAAGCTTACATTTTGACTTTCTCTGTGAGGACATGGACAGTCGCGTAATGGAAAAGCGACCTTCATAAAAATTAGCAATGAAATATAGCTTGAACTTTAATTTAGATTAAAACCATGATATCAATCTAGTGATATAGTTCATTGAGCCTACTTCATTAAGCACTTGACCATACAAAAGTAGTATCCATGACAAGCTTTTTAGCTACACTGACACTAAATGACCCTTATGCAACATTTTTCGGTTGCAGAAAAATGTTAAGCGTTCCTAGAATTGTGAATACATAAGAGCCAAGCTTATGGGGTTTCTTCAATATGAATGACACCATTGATGAAAACCAACTTACACTTGGGGCTACCCTAAACCATCAG
>c100257.graph_c0
GCATTTCTCTCCTCGATTTCTAGGGCATTTGATTTCTGGGTCGCAATTTCTTGGGTCTTCTTTCTGTTGGGTCACAATTTGATTTCTGGGTCAGGATTTGTAGACAGATTGTTTCATTGTCCATCAAACCCTGTTGAAAATTACCGTTAGGAGAAAGGAATCAACAGAAAATGACAACTATGGCATGATTAGCTTGCATTTGAGTTTTAGTGAAAGGAGAATGTGTTAAAGTTTCAATCTTTGCATTCAATTGAGACCAATTTCATGGGGATGATTTGCAATTGCAG
>c100258.graph_c0
GTGGGGGAACACAAAACACACAACACAAAATAAAACAAAACAAACTAATGGAGGATGAAGCATGTACAACACTATTTACATCAAATTTTGTATGTTTTGTTTTAATTTATTAATAGGACGTCTTTGTTTAGGATATTCGGGATGTGGACCAAATGAACCAACATGGGGATTGGTATCAATAACAACATCATCATCTTGTGGTGGGGTATCAGGATCAACATCCATGATGTGCATAGATTGTCCATGTGGTGCAGGTTGTTTGTCATCTGCAGTGGTGTGCATGGATTGTCCATGTGGTGCTGATTGTTTATCATCAGCAGTGGTGTGCATGGATTGACCATGTGGTGCTGGTTGTTTATCATCAGCAGTGATATGCATGGATTGTCCATGTGGTGCTGATTGTTTATCATCAGCAGTGGTGTGCATGGATTGACCATGTGGTGCTGGTTGTTTATCATCAGCAGTGATA
>c100259.graph_c0
TAATGCCACGAGAACATTATCAAATCAGTCTATGCAGATAGAATTCCAGACTTGATAAAGATTAAACAGATGATATGCAACGGAAATCAAAAAAAAAAATAATCTTTTTATTTATGAACAGGCATAACTCGTTGATATATTGTAGATTTTTCTCGGCCCGTAATGAAAATCACACAAACTAGAAAAACTATGTACGACGAACCCTAATTGAGCACCGAAAGATAACAAATGAGCAGAAACACAGAAGATCACGCGAAATGAGACGAAAAGGCGCACAATCGATTCGCTGATTCAAGCGATGAAACACCAATAACCACCGACATCAATTTAGGATGTGAAAGTGCAAGGTGTTGGCCAGAAGTGGAGGTACAGACTCGAAATTGGGGAAAAGAGAGATACCTGTATACCTGGATTTGGAGCAAG
>c10026.graph_c0
GTTTTGATACACTAGAAAATTGAATTGTATGACTGATATCAAATCTCTTCCCTTCTCCCCATCTTTCTCCTGTTCTTTTCTTTGCATCTCTCTCCAACCCACACTATGCACATCTCTCTCCATCTTCTTCTCCACTTCTCTCCCCAACCCACACATTAAAGCCTAGTGAAGAGATCTTGAAGCAGAAGTTCGCCGACGACTTTTAAGCGGTTGAAGATGAACAACAGTCACCTACCTCAGCGCCGCCAAGGAAATGAGTTCAGATCTAGTCACCTGCCTCGTCCGCTCTTTCATCCCTCATCGTTCGGATCTGTAGCTTAGCTTCCTGTTTCAGTCCGCCATCCGGCCACCACCTTTCTCTCTCCGTTGCCCAAACTCCACTGGAATCGATCAAATTGGAGATCCGAACAACACTGCCATTGACATTTTTCTGCGA
>c100261.graph_c0
AGATGAAAAGAAGTTGGCACATCTATGGAAGCTGGAAGGTGCAAAAGAGAGGTTTCAACTGATGAAGGCTGACCTCATGGTTGAAGGCAGTTTGACCAGGCCATCATGAGCTGTAACGGCGTCTGTCACACTGCTTCCCCTGTAGTTGCCAAGGCTGAGATCTTGGAGCCTGCAATCAAGGGTACACTGAACGTGCTTCGCTCTTGCAAAAGGAACCCGTCTCTGAAACGTGTCGTTCTCACCTCATCTTCTTCGGCAGTGAGGATCAAAGACGACATTGATCCAAACGTGCCTTTGGATAAGCCAG
>c100262.graph_c0
GGAGCTTGTATTGAAATGAAAACATCAACTGACATACAAACATGAGTTGCGTGCATCCAAGGGGAAGAGAATGATCTCGAAAGAAACGGGTGTCCACAATAATTAAAACTATGGAGACTTGGTAGAAGAATGCAGCCAAGAAGAAATTATGGTGAGCTCAGAGGTCAGAGTTATTAAATGTTTGCCTTTGCTTGAGACAACTTAATCCCTCAGTCTACACAGTTTCTGGAGAAACAGGTGACACTAGTACATACACTTGCAAGTCTCATGCTAAACAGTTAAAGGTTTCATCTTTTGGAAT
>c100264.graph_c0
GGAGAAGAAGAAGAACAACAACAAATATACACTTCACTGTCTGGAAAACATATACAACAGAGTAATGAGAGTTTAGGTGCAAGTGATGTAATTCCATCATTGAGACTTACGTGAAGTTGGGTTTATCTTAATTGACATAGCTGGAAAAAATGCAATGATTTTAAGAAAACCATAATCTTTTAGTTTATGAAAGGAGATATAAAGATTGTTTTTACTGGAAGAGATCTGACAATGATATGATAACATTCTTACATTCAATCAGATTATATAACTGACACCAATTAGTTTGCTTTGCTCATGATTGAAGAATTTCCATATGTGATGGGACAGGGCCCTATATCTGAGTTCTTTCATCATAAAAAATAATTACGAAAAGGAAAACGAGCGAGCAAACAGCAAAGAGTATGAAACTGGTGCATACCAGCACATTAGTAACAGATCGCAAGCAATCATTTGTCTTC
>c100265.graph_c0
GTAAATCAGTTTATGATGCAATCCAGATTCGTCTCTTGAGACTGTGATTTGATCTTGCAGTTAATATATGGACGTGGCATAGACCGTGAGACATTCCAGTGCTTTGTTCTGTTGATTGTTGAAGTTCTACTAAGAATTTTAAAAAAACTGTTTCTGTATTCTCTTGAATACTAATTTTTTTACACCCTTATTGATGCCTTTAAATTTAATAATAATAATGGGTTTTATACTTTTATATGTTGGTCTTTAAGTCAATGCTAATGGTGGGAACCTGTATTTTGCTATCCTG
>c100267.graph_c0
AGAAGCAACACACTCCTAATTTCGGCTAGGAAGACAAAAGCATGTTTCTTATCAATGCATCAGGGAGAATAGTTTTCGGAAACACAAACAATGCAGATGGAACAAAATATTCTTTACAATACTGTAACTCATTCTACAATTTCATTCTGCTTTGACATATATGTAGAAAGCTTGAGAACGCTCAAACCATTTCAAGTTAAGCATCATTTTTCCTGTTGTGGTTGATAGCTTGAAAGGAAACACTAAATTAAACTACTTGTGTTAGTAACAAACTCACAAGTCATAACTAACCCAAAAGAACAAAAAGCATTTATATAAATCATTGTCCACTGCTCTAAACATCTTGCTTTCTGAACGATTAACAGCTGATTTATCATCT
>c100268.graph_c0
GAACAATGGAAGAAAATTTGCGGAAGAATGAGGCTCAAATCCAACATATTCAACAACTAGTCGCAGAAAACAAGCAATCCATGGAATCAACCAGAGAATTCAAGAAGCTCCACCGACGCAAGGATCGTGTGGTGGTTCAAAGCCACGTCTTTTGGTATCGGGCCGTTCCTCCGACAAAATTACGAACCAGGGAAAAACACCCTAGTTGATTGCAAGTTCTTCGAATTTAGTTCAAGAATCTAGTGAACAGGGTTTGTTTCCAAAAGGAGCAGGTCTGAATCAATTTCGTAAAGTGGATTTTCCAATTTTTGATGGAGCTATACCTAGGATTTGAGTTCGCAAATGCGAAAAGTATTTCTTGATCTTTGGAATTTAAGGGAGTTGGAGAATTGAATTAGCATTGATATATGTTAATAGTCGTGCGATTGTGTGGTTACAGAGTTTGTTTATGCAAAAACCGGGAGTTTCTTGGGAAGAATTGAGTGAGGCAATCTGCATTAGGTTTGGGAAAAGGCAAAGGGTGGATGTGATTGTGGAATTTAACAAGATCAAGCAAAAAGGGGATATCGATGAGTATACAGAGCGATTTAAGGAATTAAGAGGTAGTGTTCTAGCTTATGATCCCCCACCTACTTGAGGCCTACATCGTTTCGAGCTATGTGAGTGAACTTAAAGATGAAACGATGTCACTCGTGAATCTCAATAGACCAAGAGAGTTGGTAGATGCGTATGAGCAAGCCAAGCTAGATTACAGCACCGTGCAAGACATTGTCAAGCTAAGTAAATCTCCATGGAAACCCCCTCTAAATAGTTATTAGTTTAACAAGACTTCTGGAATCGAAGGCAAGAATTTTCAAAAACTTGTAGCTTCTTCTCAACCTAACCAGCAGACTATTGCCCAGAATTCTAATATGAACTCATCATTCGAGGCTAGAAAGCAACAAGGGTTGTGTTACAAATGCGGAGACAAGAATTTTGTGGGGCACCATTATAAGACTCAAACATTGCACAACTTAATGACTACTCAGATAGATGAATTACAGAAAGCTGAGTTGGGAGAAATGATAGAGTTTGTTGAAGAAACATAAAATGCAGAATTAGACAATGAGCAAGAGGTGTATGTTCATGCTATAGCAGGAAGCAATCCAACGACAACAATCAAGATTAAAGGTCAAATTAATGGTGAGAAAATTGTAATCCTAGTAGATAGTGGAGCTACTCATAGTTTTGCGGATCCTAGAATGATCAAG
>c100269.graph_c0
CGCCGATGACCGTATCTGATTTTCTTTTGCAGTCCGGCTTCATCCTTACACCATCTCTTCTTCCTCTCCTTGTCTAGGTTTGTCATAAGAAAAGCACCGTATATTAGATTTAGGGGTTTCTAATCTACACTCTTTCCTTAGTTGCATTCTTAATTTTCCACTCTTTTGGTCAATGTTCGCTTCTTTTGTGGGCTGAATTCATGGTTTTCTCCTCAAATTTTCTTTTTTTCCTCTTCTCCGCTCAAATTCCGCTTAAATTGTGGGTGTTTGATTTTGTGTTCGCAAATTGTGGGATTCTGGATTTTTTGCACTCAGGGCTGCGGTTGGATTGGATTCGACGCAGCGGTCGCAAAATTGGACGCCATTAATTGGTGGATGTCTCGTCGCCCACTACTTCGGTTGTTTTCCTTTTTTTCCAGCTTCAGCTAAATGACCGGCTTAATTGCAATCATTTGGGTCAATCACAACAAACTCGCATGTATAATTTTGTGATGTATTTTATTTCATCTTCTTCTCCATATGTTGTCTGGTTTATCCCACTTCTTTTAGGGTGCATGTGCGGATTATTGAAGCAGTATATTGCATGGTTCTAATCCCGGGTGTCTAAATTTTAGACGTTCTACTAGATAGGTTAATTTCTTTTTTAGGAAAAGGAATGCGAGGACGGCGGGGCGAGGCTTGGTTAGTCGAGCCATATGCAGGATTGGACTCCTAGCGGGTGGGAGACCGCACTAAAGAAGAGTGGGTCTGTTGCTGCTGAGGGCTAGAGGAACCACCGTCGCGACCTGAGAAGTGCCGCTATTAAGAGAAGTTAGCGGTTGGTTAACCGCCGGTGATGGAGTGAGCGTCAGCCTTGAGACGGGCATCTTCGCGAAGGAGAAAGCCAAGTAGTGCGGCTGGTGTGATGGGACCGAACTGCATATTGACAGCAACTCGGAATAGACCATATGCGTAGTCGAGGCCATGAAGAACATACCCCATGAAATCTTAATCAGAAACCGGTTGCAAACAATCAGCAAGAGCATCGGCCACAGTGTGTTTCTTTTCAAAGTATTCGAGCATAAAAAGGTTACCTTTTGGCATACTATGTGTTTTGGGAAAAAAACTGACTTGATTGACTCTTTGCTTTCTTGTGGTTCCAACGACAATCGATCTGATGAGTTGGCAATCATTTGTCTGCAGTAGCTACAATGAATTTGTGAAAAGTGG
>c100271.graph_c0
TATTTACAACATCTTTGTTGTTTAAGGACATGAGTTAAAGTTGGTTCAAATGCAAATAGGATACATGATCATGGTCGAGTTTCCCCCATAAAATCTTACTTTAAAGAACATCAATACCAAAGAAAAGAAACTCCTTATCTAGCAACCTCTTTCAACTTTTCCACTGATCTAAAATTTTCAAAAGTTACCCACAATTGAGTAGCCTCTTCTTCCAGTTTAATTTCAAGGTCAATATTTTCATGTCTACTATTCTGCAACTCAAAAGCCATTGAAATTGTCTAAGACTAAGATAATATCACAATGGGAGGCTAACACCATAAAAAAAGTGGCATTAGGTAAATAA
>c100273.graph_c0
ATCGGGTCCTTGGTGTAAGGAACCGACTAGGGTTTTTCAAGTAGGATAGCAATACGCCAATACGAGGCAAATTGTCTTACATTTTGTCATCTAACCTCTTTGATCTATGTATTTGGCCCTGGGTGTGAATCCTAGCAATGTGATCAAGTTTGGAGTAGCATGTCAATGCATTATTACTTGCAGTTCTAGGGCTCATTTATTCATGGATAAGATGATTGTTAGATTTTGTTGTTGTTGTTGTTGTATTGATTGAGAATTTAGTCTTTGTGAGTCATTCAAGTTCATGT
>c100275.graph_c0
GTGATTTTAGATGAAGCAAAGGTCACTAACTAGTGGTGAAAATGTGGGGTTCACAACTTTCAACTGAGTTGGAACTTTCTCTGACAACTTCTGTTCCGTTTATTTTATCCAATCATTGCACAATAGCCTTTTCTGGGTCACACTTGGTATAGGCAAATATACACATCTGGAGTCCTGACAATGCCCAGGTTAGGTAACCTACTAATTTGTCTTTCAGCTAGTTCTTTGACATATGGCTGGAATAGGACAATGGCTGCTACTGAAACTTGATAAGTAAAACAAAGGAACTGAGATGCGTGTTGGAAAAGTCCCG
>c100276.graph_c0
ATAAACTAAAATACTATAAAAAATTAAATATTCTAAATTACAATTCAACAAGTTTTTTCCCCATTTCACAGTTTTTAAACTATGCCCCTGTGAATTGGGGTATAGGTTACAAAAATCGATAAATTAATAAACCATCGTGGAAATTAACAAGAGGGACATGTCACACAGGATTAAAAAATGTACCGGCTAGGCATTGCGCTAACATTTGTTGGGCGCCCCAGCCTCTTTACCACGGCCAGACCGGCCATGGTAAAAAAAATTGCTTTTTTACCATGA
>c100277.graph_c0
ACTCTTGATATCAGGAACCAAATCCTTGATCTTTTTACACATCAAGTTCCACACTTTGTCCCCTTCTGAGAATCCCTTCTTCTTATAAGACCCATCAACAATTGAATTGAATGTAATCAAATCCGGCTTTAAGCCCTTATCCTCCATCTCATCCACCATTGAAATTGCCTCATCTACCAATCCCAGCTCCACAAACGCCTTGATCAGAGTGTTATAAGATATAACATCAGGCTCAACCCCCAATTCAGATGGGTATTCACGAAAAAGCTCACAAACGCGTTCAAATTCCTTGGAATGGAGAGCGGCCGCCATGAGGGAATTAAAAGACAAGACGGTTCTCTGACATTTTAGCTTTGGCAATTCGTCGAACAGGTTGTGA
>c100278.graph_c0
GGGTTTAAGAACTCCTCACCATGAACCCTTCCTGCCAAGTCAATTGGTAGAGTTAGTTTCGAACATTTAATCAATTGGTGCGAATTGCGAGATTGCGTAGTATCCTTGAATGGTCCCAGCCAAAAGAAGTTGTGAATTAAACGTAAGATGAAGTTTGAAGGGGTGGGAGAACATTAAAAGGGCAAACTTTTGGGTTTTGGGGAGGCAAAAATCGCGTGATGGTAGCGACATCCATTTTCTTCTTTTGTTTCCGCATTTTAAAGCAAACCCCTTCGTCATTGCTTGTTTATAATACACCGGTTATGGAACGGATTCAACTCCGAAAGCAACCTTAATCAAGTCAGGTAAAAATACCCAATACAAACTATAAAGGGGAAGCAAAAAAT
>c100282.graph_c0
AGAGGGCATCTTCGTTCTTCCGTGCTCACGTGAGTTGGCGGTTGGCTGTTGGATTCTTTAGTCACTTGGAAAAGAAGACTAGAGGAGTAGCTGGCTTTCACTCTCTGCCTCTAATTAGAGGAGCTTATGATGTCTGCCACTGGATCCAAAATCTGGATGTGGGGATTTTTTCTATTTATCTTGATTTACTTGCTCTATTCTATTTTTCCTTATTTATGTGTTTCTTGGCAGATTTCATGGTCTTGATATGGCAATGCTGTATTTATCTGGATAAACTATCATTTGCTAGCAATCTAAGGCTTCTTGTATCACTAATTATGCAGCAATATTAGCTGAGGCTCAGGG
>c100284.graph_c0
AAGACATTTATTTTAATAAAAATACAATAAACATTGACACCTAGGGAAGTAATAAAGATTTGTGTCAAACCAGGGTCTAAAATGCCTAAAACTTTTATTTGCAGCATCCTGAAGAGAAGTGTAAGTAAAACACACATTTTAGCTGCAGATGCAACGTCTACTACTTTACATGAATCTACTAAGAGAAGTAAGATAAGAAACATCCTAAACTTGAACAGGGCATGCATTCATTTCTTCCACGTCATCCTCATCAACTTGAGAATCACGATGGCGTCGAATGGCTTGTGCTGGGGAGAATGGAGCTGGCAAGCTCTTCGTTCAACTTCACAGGAAGA
>c100286.graph_c0
TGAGTGGGTTCCATACAGATGTGAGCTATGTAATGTCTTTGGACATGCTTCTGGGAATTGTCAAGCAAAGAAAGGTTTGGATCTTGAAAGAAGGTTCAGCACAAGACATTTGATCAACCAACCCATAGAAGGGTGTGGGTACAGAAAGATCATGTCAAGATGGCCAGGGACAAGATAGATCAAGGAGAGATAAAACGGAAGGAAGTTATTCAAGGAAGCATTAATGCTACTTTGAAAGGGCTAGTGACTGGCAAGGATAGGAAGATTGGTCTTGACACTTTCTCCTCATCTTCCAATAGTATGATCAAGAACAAGGATGTTGGCAAGAACCCTCCTGCAGCAGAAGACCTGGAGGCTTGGAATTTGGTCACAAAAGGCAAGAAGACAACTCCGGCCAGCCATGACTCAGCCCCACAAATCACATATACACTTGCTAATTCAGGGTTTAGATTCAAGATGCTCAACAATGAAGTAGAAATTGGAGATGATGGAAAAGGAA
>c100287.graph_c0
GTTTACTCGTCGTGTTAATAAAACCTCTACCGAAAAACTGGAATAATGGTGAATGTACCTAAACAGAGACGTACGTACTGCAAGAAATGTAAGGTACATAAGGTACACAAGGTAACACAGTACAAAAAGTCTAAGGAACGTCAAGCTTCCCAGGGTCGTCGTCGTTACGACCGAAAACAAAGTGGTTTCGGTGGTCAGACTAAGCCTATTTTCAGAAAGAAGGCTAAAACAACCAAGAAAATTGTATTAAGGATGGAGTGTTCCGAATGCAAATACCGTAAACAAATCCCATTGAAACGTTGCAAGCATTTTGAATTGGGAGGTGACAAGAAACGAAAGGGACAAATGATCCAGTTTTAAGTCCAAACATTTTTTT
>c100288.graph_c0
TAATAATAAACATTTAGAAAACAAAACTAAAATCCACCCTAAAACTTAAAACCTTAAAACCTCTAAGCAGTGAGAACAACAGCCCCACCGGCCTCCTTAATTTTCTTCTCAGCTGTCTTAGAAACAAGCTTAGCCTTGAGAACAATAGGCTGGTTCTCAGGCAAAACACCCTTACCCAAAACCTTAAAGTAACCAAACTGGGTAACATCGATCAAAGGAGCAGAATCCTTGGAGCCCTTAGCCTTTTCTTTAACCTCTTGAGGGACCAAAGACCAGAGCTTGTCGATGTTAACAATGGGGCAATAGAACTTGTTGCGAAGCTTGTGGAAGTAACGCATACCAACCTTTCCGAAGTAACCAGGATGG
>c10029.graph_c0
GGAGGCGGCACGGACTCCCTCTCCTGCCCAAGCCTTTAGTAGCTCATTTACTAAAGCACTATATATGCAGCTCTAATTCCCCACTATCCTTCAATGTGGGAAGTGCCCAAAAGGCTACAGCTGTACTCTACTTTTGCATTTAATATTGGATTAATTCCAACAAAAACCACCCATAAACCCTTTCAATGTTTAAAAATTGTCTTCACAATGTTAACTTCTACTTTATTTCTTTATTTAACCTTCTTAAAAGCAAATTAACAAAAATGTTTAGAAACAAAAAGGTATTATAACATTTCTTAAACAATTTTAAACATTGAAAGGGTTGTTGATTATTCTTCGATAACAAAACC
>c100290.graph_c0
GCATGATTAACCATGGTCAGTAGTAGTCACTACAGTACTACCTACTACTCTCTTCTTCTTACATGCTAGCTAGCTCAAAGTAAGCAGATTAAGAATCAATTCTCGGCTTCATATTAATTAATTAATTACAGTATATATTTCCAATCAATTCTAGTAAGACCCTATGTATTCCTTTTTTAAATGACGGGATTTTATGTTTTTGAGTTGCATGATATTCATGCTTTTAAATTGTACATTTATATGAATTTGCAGTTTAATTAAACACATAAATATGCAATTCTATAGGAATGATAAAGAAATGGAATTAAGTTGAAGGAAAGATTCGTGAATACATTAACATATAAAAATACGAAGATACGTGAAAATTATACTTGTACTTGGCAGG
>c100292.graph_c0
AAGATCAGGAAGAACAATATGATTACAACATAATTTTAATGTTTTTTCTTGTCGTAAAAGGATACGTACACGTTTAGTTTGTTTATTTTCTAAGAGACGAACATCACCACGACCTCGTTCTTTCCATTCACTGGTAGAGGCATCAAATCGATAGAGAGCAGCACGTTGTTTATAGAGAACATTATCATTTTCTTCTCCTGTTACAGTTTCAACTTCCTTGAGTTGAACAACAGGTTCATAATGAGCATCGGAATCAGCTCCAGAGACAATTGTTTCATCTCCACCAGCTGTGGCTCCTGTTTCTTCATGATCATCAGACATTGGAAAGAGTG
>c100295.graph_c0
CGGCCGAGCAAGGCCGTCGATTGGTTAATGGAGAAGGCGAAAGACGCCATCGACAAGCTCGAACGGCTCCCGCCGTTTGACCCTAACGCCGTTAGTTATAACGGTCCGGATCTGACGGCGGCGGTTGAACCGGATCAGGCTTTGATGGAAACCGGGTTGGAGGGGTCCATGGGGTTTGTTGGTTCCGGGTACCCGCATCGGGATCTGTGCCTGTCCTTGCAGAGCTTCCAACACGGCGGAGGGTTTGGGCAAGAGCCGGCGTTTCCGGAGGGTTGGTCG
>c100296.graph_c0
GAGGGAGCTTTCAATATAATAGCAACAATACGTTCGTCTGTCTGATCCTAAAAAAGCCAAACCCAGAGATTTAAAGGATTTCAGACCCATTAGCTTGTGCAGTGTCTACTACAAGCTAATTTCCAATGTCCTGGCAAATAGGTTGAAAGGCATGCTTGATAGGATCATAAGCCCTAATCAGATCGACTTTGTCTCTGGAGGAATGACCACGGACAATTTTATGATAACTTTTGAGATCTTCCATCATCTTGCCACTAGTGGTAAAAGTTTGAAGCATTTGGCTCTCAAACTCGACATGTCCAAA
>c100297.graph_c0
GTTTGACCCTCCTGAGGAATATTTTTTCTCTTCTCAACTCTCAGTATCCCTCTTTGATACTTGATATAGATCTTGCATTGGCATTTTACAGCCAAAAGTTATTTGCTGCGCTAATTAAATTCATCAATGGATTTATAACTATTTATTCAGTATTTATGTCGTAGTACTGTCGTGGCATGACAATGGTTTTTGATTAGTTTTTATAATTCTAACATCGCTTTTATATAACATAGTTGTTGTGCATAGTTTCTTTA
>c100299.graph_c0
GCAGAAAGCAGCCTTTTTCTCCTCATTGCTGCTCGTGTCATCTAACTCGGCAAAATATAAATAATTTAAAAGTTGAAGGAGGCTTAACAATGTGATTATTTTGTTGCAGCTCATGTTTTTCCTAAGTAACAAATATCAGATCGTGAGCCTCCTAGCTCTCCCAAAATTCTCTACCCTTATAAGATGACTGAAATTTTCAGATTTAGCATAAAACAGTAGATGGTTCAAATTTATGGAACATGTCTACACAAGGTTAAGCAAACCCCG
>c1003.graph_c0
AATCTGAGAAAAGCAAAACCATGAATAACAATCATGAACAAATAATAGGCAAAAACCCTAGAGAAATAGGCGACGAAGGATGTAGAAGAAAGAGAGATAAGAGAGAGCAACAGAGGGGAAGATAACAAAGCAGGAGGTGGAAACGGGAAACAGAAAAGAAAGCGAAGCAGGAGGTGGAAACAGAGTAGGAGAATGTGTTAAGAGCATGAATATTGGGGTTTCAAACCCAATTTCATGTAGAGTTTCACATCAAAAACAAAAAAAGAAATAAATTTGGGTGAAACTGCAATTGGAGTTTCGGAGAATGAGTTGAGG
>c100300.graph_c0
AATAGAAAAAGTAGGATTCTAAAGCATCATTAAATGTTTGTATATCACAATAACCAGAACCATGTTTATTATATTAGTCATTACAATAATCTTAAAAGGCTAGCAAGAATTCAAATAGCTTTACCAACTTGAAGAACAACAAGTTCTTATACACAATATAATATGAAATAGTAACTTCCTACATATCAAGCAAAATACACGAAGCAGCAATTAATTAGTGACAGCAAATGTGGAGAAAATTATCTCCTAAGAAAGCACACATCAAGTTCTCACCATGAAAGCATTCAGAAGGAGCAAGGT
>c100301.graph_c0
AAATTACGGATTTTGTCCATAATTTCCAAAAATACACAAAAACATCCAAGCATTCCTCCTCTTTCCTTTCTTCCTTCCTAGCTAGCCTAAGCTAGCTTATTTCCCACCTCCTTCTTCTCCTTTTCCTCGGGTCAACCCACCCACGGCCTAGCTCACCTCTGACCCCTCCTTCTTTACTACCTTCCTCCTTCCTTTCTTTTCTTCTTTTCTTTCCTTCTCTATCGTGCTTACCCCGGCATCACCTAACTCACTTTCTTCCTCCGACTTAACAAAGTAACACCGCACCACCACGGCAACGGCGGCTCGCGCTCGACGGGTACCCACGGAGGATGATGATGTGCGAAGAAGCCGATGGTGGTGGCGGAATCGGCGACGGTGGTTACGAGCGGCGCAACGGCTCACTCAGCGTCACGGCTCCATCCAACGTCGTCGAGGACCTCTAGAACTTGCGGTGTTGATGCACCTTCATACAAGAAGAATAACGAGAAGAAAGAAACAAGGAGAGAGGGATATATGTTGGAGAAATAAGAACGAGAGGGAGAGGGATGGAAGATGATGATAGCGGTGGTGGTATGAGATAAGAAGAAAGAAAATGAAAGAGATAAGGAAGGGAAAGTACCTAAGTGATCAAAGCCTTTCACTTTGGTTAACTCGTACACACACATATATATAATATCGGGTACCGAGACGTATTTTTAAACTCACGCATATATATATACATATCCAGA
>c100302.graph_c0
GGAAAACAATATCGAAAACTTTCAATTGAGATTGCTTTATATATATATATTCAACGGATCAGGCAAGGAGATTAATTGCAAAGTCACTATAGATGATGGCGTTAATCACATAGTAACATTGAGTTAAAAGTCAAAGTAAGCATTGGGTGTCTCGATCATTAGAAAGAAAATAACCCACGCGCTTCACGTTATGGCTTACTTACGAAGTCATTAGGCGGCGTTAAAATCAGTTGATGTTTTGGAATTAAGTCCTCAAACGAAAGGCAAAGGTAGGGAAAAAAAGTGGTCGTAGAGGGCAGATACATTCTTCTCACTTTCAATTAATGACTGCTTTGACTAGCCACCCGAAGATCATTTTTCCAGATCTTCAGGAAAAATCATTTTTCCAGATCCCATAGGCCAAACGACTACAAAA
>c100303.graph_c0
GCAAAATTTAATGTCTGGATAGATTAATCGGGCTTTTTAAGTAGTACTTTATTTATTATTAACCTTCAACTCTAAAAGCCTAAGCTTGTGAATTTTAAAAATCCAGATGCTATTATTTGAAAACCGTTTAGAACTTGTCACGTGGTTTAAGTGACTACTAAATCGCCAGAGAATTCTCATTTGAATTAGAAAAATGGCTGTACATCTTTTCACACTTCAATGGATGTTTGAAACTGCAAACTCTTTCATTCGACGTAGTACTGACTTTTGTTATATGGATGTTCACTTGCTAGACTATGGAAATGGAGTTGAAGAA
>c100304.graph_c0
CAAGAAGTCAGCCAGTTGAAGGTCAGTTTCACCAAAAATCTATATTTTCTATAAGATGGATAATATTAATTAAGAGATTTGAGCTGCAAACAATACATTATTTAGAATACTTCTAGTTTCTCTCCCTCCTCTATAATTACCTCTTTCCTAATGCTCATTCCTTCTTGTACTGTAGATTAGAAATTCCTTGTGAATTACTACATTTGATTAGCTGAATATGTCTGCATCTACATACCAATCTACTATATGTGATGATACATTGCACTGCACACTGTCTCTGATATTGTTGATTGCATACAGTGCAATTCTAAGCATTCACACTACAAATATACTCAGTATTTGTGCTGCTGTGTAGTTTTATCTGAATTTTTAATCTCTTAGTATATTCCCTAACTCTGCAGGTGAATCTGTAAAGGAGATACCTTTTGCTAT
>c100306.graph_c0
GTTGGTTTCTCCCATCTCCTCTCTTTCTTCCTTCTCTCTCCTCCCTACCCCGCTCTCTCGTTCTCGCATCTTCACTCCTACCGTCGGCTTCCCTCGCCGTTGTCAACCTCCACGCCGTCAACCACCACTATGAGACTACTAGCCGCTTAGATTTGCTACCACTCGTGCTTCGATCTGCTACCACTCGTGCTTCGATCTTCTACCACTTTTCGCTTGGATCTGCTACCACTCGCGCTTGGATCTGTAAGATTTTATTATTTTGCTGTTGATCTGAGCAATTGAGTAATTATTTATCTTCTGTATGTTTTAAGGGAATCATGTTTATGTAAAGGTACAGAATTTGGGAACTGAAATGTTAGAAAATAATTCTAATGAGAAGAGCATGATTGGATGTAGGCTAGATGTTCGATGAAATGGC
>c100308.graph_c0
GCTCTTGGAGACGGTTCCACAATCCCCATTGAGAATCACGGTTCTTCTTCTCTCTTTTCTTTTAATCGCACCTTTAAATTATCCAATCTCCTTCATACACCTTCCATCTCCAAAAATCTACTTTCTGTTAACAAATTCTGCATTGACAACCATGTATTTTTCAAATTTCATGATTCCTTTTTTCTGGTGAAGGATACTCATTCTCAGGAAATTCTTCTTTGCGGAATGGTTGAAGACGGTATGTATGTTCTGTCGGCCACCACCCAGTCATCCTCACTGGCACCCTCTGCACTCTTTTCTGGTTGGACTCACAATCTGCTTTGGCACTACCGCCTTGGACATCCAGCGGCATGTGCCCTCTCTACCTTATCTAGTATATTACGTATTAACCCTAATGGGCCTTGGACCCAATTTCCTTGTCAAGCTTGTCCTTGGGCCAGGGCCCACGCATTACCTCATAGCCCTTCTCCTAG
>c100309.graph_c0
GGTACATCTTTTTTGAAAACTTGTGCATAAAATACAGTTTGTTCACGTGATGTGTATGCATTTAAATGTCCACCCATATTTTCAATCTCAAGTTCCAGATTTTGACGGGAACGTTTGGCGGTACCCTTAAATGTCATATGTTCCAAAAAATGTGCAATCCCATTACTAGCTGCATCTTCATATCGTGAACCAGTATCAATCCACACACCAACAGATGCAGTTTCACCATAACCAGGCTCTGATGCTACACGTACACCATTAGCTAAACGTGTAATTTGTGTCAATGGATAATTGACTAATGCATTAGGTCCTACTGCAGAAAGACGTGGGGAGATACCTTTGTTGGAGGTTGAGGTTGAAGCTGATGTGGGGGTGGAAGTGGATGTGGCAGTGGCAGTGGCGGTGGCAGTGGAGAGGGAGCGAGTGGTGGG
>c100310.graph_c0
ATCATACTTCAGTTGTAATGTCCCCTATTTGTTGCTCTGTTACAACTTTTACTTTGTCATTATTTCACATCAATGAAGTTGAAGCTGATAAATTTGATTAATCACTAGGCGTTTTTTGGACATTACCAAGTGTAAGATCTTATCTCAATATTTACCAGTTGCACTTTTTATACACACATACACAATCCACTGATTTTTAATCTAATGCTTATATAATGTAGGATGTTGAAAAAAGTATCAACTAAAGTAGTGTTTCTTCTTAATTCTTAGCATCTTCCCATGTTTATTTGCAGTAAAATACTATCGCTTTTTGTTGCTTTCTTCA
>c100311.graph_c0
GGGTGTTGTTTGAATGAGTGTTGTTGCTGAACGGAGCACACACTGTTGGTCATCACCTTGCACGACGAACAATTCTGTTTCCTGCTCATTATCAGGGAAGCGGAGAAGATGCATTCGAGTGAAGTGGCTGCTTCGGATTATGCTGCGCCATTTTTTTTCCACGAGCTGATTTCTAAGTAGATCTTTAGTTGGTAGATAGACCAATATCTGAGTCAAGATGTGATCTGATAGGCATGCCATGTTGGCAGGCAGGAGTAGCTGCAAAAGCAGTGAGTGCCAGAACCAGTGAGGAACTGATGATCTGTATAATGCAAGCAGATGCCAATACAAAACTGCTGA
>c100312.graph_c0
ATCCATAGCATAAGGGAAGATGGTAGCTCCCCCACAAGCACCAAGGATTGGTAGCGGGAGTCCCAATGGTCCCACTCATCTCCGAACTCAACATCATATTGGTAACGGGTTAAGGTTGCTTGTCTCTTCACTTTGTATGGCCTGATGACGTCAAGCATAGGGTTAGTCTGGCGGTAACCGAGCTGCCTGTAGCATCTGTCCGGCATATAGGACTCTCTCACATCGAAAAACGTGAGTAAACCCCGGTAAAACGACACCACAAGCTCACCGGTAGAAAAGTCGAGGCCTTGGCCCCACGACATCCATGTAACCTGATCCATCTTCAACTCGTCTAATTGGCCCCGTATCGCAATCAACTGCTCTGAGGAGTTTTTCCGACCCCACTCTAACTGGTACTCGGTCGGATCCCCACCCAACGACCTACCCAACCGACCTCTATACCTTGGCACATACTTTCAA
>c100313.graph_c0
GCTTTCCGGGCTAAAACACAAGTACCAAGCACTTGTTCAGACAAACAGAGAGTTGATCAAGAAGTTGCTGTTAGAAGAACGTAGTGCACATAATTTGCCTTCGAAATTATCATGGGAATCGGCTAGCCATGGCAACGACATTTTCTTCAGCCCTATTCCTTGTCATTCAGAGGGATTTTTCCAACCCTTTTACACTCCTGCTTTACAAATAGGGTTCAACGACACGTTCAATTCGAACGAGATGAGTAGCATTGGAGGTGAGGAAGCAACGGGCTCATCAAGCCAAAATATGAACGGATTTATTCCTGGATGGATGCTTTAATTGATGAATTAAACATCCACCGATTAGTTTGAGGTCGACCTTAATTTGCTTGTGGTTGAGTAGTGCCTAATGCGAACAAAAATAAGGATTGGATATGGAATTACTTCTGCTTTTTGTTCTTTTCAAGTCTCTATTTGTATCTTAAGCTTAATTTGCATGACATGGAATTAAATTGCAATTATAATTTAAGAGAACAATTAAATATGTATGAGTTGAGATCAAAT
>c100314.graph_c0
GTGCAAGATAATGTTGGAAGAGGCTGGGGATATGGTATTTCAGCAGGGACTATGGTGGTTGCAGCAGCTATATTGCTAATTGGGACGCCCTGTTACCGGTTCAAAAAGCCTAGAGGCAGCCCTTTAACTGTTATATGGAGGGTATTGCTCTTGGCTTGGAAGAAGAGGAGTCACCCTTATCCTGATCATCCTAGCTTATTGAATGAGTACCAAAATGCGAAGGTCCCCCACACAGAGAAATTCAAGTGCCTGGACAAGGCTGCAATAATTGAAGACAATGCTGTTGCCAATGAAAACAAAAACAGTTCTTGGATCGTTTCTACCGTGACTGAAGTTGAAGAAGTGAAGATGGTGTTAAAGCTTCTCCCAATTTGGGCCACATGTATACTTTTCTGGACCGTTTATTCACAAATGACTACATTCACTGTGGAGCAGGCAACCTTCATGAACCGAAAAATTGGCTTCTTTACTGTGCCTTCAGGTTCTTT
>c100315.graph_c0
AAAAACCTTTACTTATCCAAATCCACAGTCATCTGACAATCTAAGGTGAAATCTTAGCTCCAAAAATTTCATTTCTATATCAATATTATTCTAATCTTTGATTATCAATAGAAAAAGTTACAGAAATCACAATCTGAAACCTAACCAGACCCACAAAGTCAAGCAAAAGCCTAAAACTTTGTACCAATCTAAAGCCCTTTGGTCTTTTTTGTTAAACCCTGATGTGAAATGCCATTACTGTCTAAGAAGGAAAGCAATGGTCCATACAAGTTTTTCTTTTGTGGTGGACCAATTGTTGAGTGTTTTTTTTCTGATCAAACAG
>c100316.graph_c0
TATAAAAGAATAAAGAGAAGGATGCTAGGATCAGTCGCTATGCTGCAAAGGAACAAGGTAAAGCAAGTTCTATATTCGTTGGTCCCAGTGGAACAACGCAAATACACAGGATTCTATCTAAGGAAGGCGGCATACCTGAGGTGGTTTAAGCGCCCGTGTCGGAGGCAAATTACGAAGGCGCATTATGCTTAAAGATAGAATGTTCCGGTTGGAACGTATCTATGGAAAGCTTAAGATAGATTTATTTCTAGGAAACTTTGTGTTTAAATAGAAA
>c100317.graph_c0
AGGCGATCAATGTGCAATACGCCAATACCAGAGAATTCCTGCCTAGTATTTAGTTTCCATTAAACAAATAAACTGAAAAATTTCGTAACGGTCGATTTTTGGTCAATACCATTAATCAAACATCAATGTTGACTTACTAATTAGACACATGGATTAATTAAGATAATTGCTTAGACTATTTTGACTATCGTCCAATCTCAGGATGACCAAAATCCTTAACATTACCCTTGACATCATTCTTAAACCTACCCAACTCAAAATGTTTCATCTCCACGCCTTCCACGCTCCCCTTGGTAACCATATCCGCCACAATCCTCCCA
>c100318.graph_c0
ATTAATGATGAATTGGCGTTTGTCTAGATGACAAAAACTATCACGACTGTAAATTGGTGATGATGAACCTAAGTGTTGCATCATTTGGTGAAGTTCTAAGATTTTCTTTCTCGAATTTGAATTGATTTTTGAAAGTGAACTTATCTATCCACTATGCCTCTTTGTTTTGTATATCCACTTATGGAAGGTTAAATTCGTTTTTTTTTTCCAGTTCTCTGAACCGGAGGTGTACGGTATAGTGTTCACTCAACAGCTTAATCAGTG
>c100319.graph_c0
GACACAAAGTTTTTTAGACCCAAGAGTTGCTAAGGAGGCAGGATTTCGGCTTAAAGAAACTACTGTTATGGCCGTGTCTGTTGCAAATGGAGAAAAAATGTTTAGTCATCAAATTTGTCAGGAATTCAGCTGGAAAATGCAGAATACGGAGTTCCGGTTTGATCCTCGAGTTCTCAAATTGGGGGGTTGTGACTTGGTTTTAGGTGGTGATTGGCTAAGGGAATTTAGCCCCGTTCTCTTTGATTTCAAGACTTTAAAAATTTCATTCCTGAAAGATGGCAAGCAAGTGGAGTTTAAGGGAATAACCGAGGAGAGTAGTCTTAGAAGTATGAAAGGCGTGAAGTTGCATAAGTTGTTGCAGAAGAAGATACCTCTGTTTATTTCACAAGTAGCTCAATTTTTTTCTGTCAATAGTTAGCTGGTGGAGGAACCACAGGTGATTAAGTCACTTTTAATGGAGTATCAGGATGTGTTTGAGGAGCCAAGAGGGCTGCCACCAGAATGAGGGTTTGAGCATTCTATTCCATTAAAGCAAGGGGCTACACCTGTTTGTGCTCGACCTTACAAATATCCATTTTTGCAGAAAAATGAGATTGAGAAGCAGGTTAAAGATATGTTACAGTCAGCAATAATTCGTCCGAGTCAATCACCTTATGCATCTCCAACTTTGCTTGTCAAGAAGAAAGATGGAACTTGGCGATTCTGTGTTGACTATAGACAATTGAATAACATTACAGTGAAAGATAAATTCCCAATACCACACATAGAGGAGCTTCTAGATGAGTTGAATGGGGTTTGCTGGTTTTCCAAATTGGATCTACGGGCAGGATATCATCAAGTGAGGGTTCAAGAAGGGGATATTCCAAAGACAGCTTTTCGAACTCATCATGGACATTATGAGTTTCGGGTGATGCCTTTTGGTCTTACGAATGCACCTGCCACCTTTCAAGCTATGATGAATAAGGTCTTTGAAGATTATCTGAGAAAATTCGTATTAGTTTTTTTTGATGATATTCTCGTTTATAGCAATTCTTTGGAGTTGCATATACAACATTTGGGCAAGGTTCTGCAATTGCTCAGGATACACAAGTTATATGCTAAGCAGTCCAAGTGTGCTTTTGCTCAGAGACAGGTGGAGTATTTGGGATATGTGATTTCAGAGAAAGGAGTTTCTACAGATCCAAGTAAGGTTTCTGCTATGTTGTCCTGGCCCGTTCCAAAGTCTCTAAAAAGTCTAAGAGGGTTTCTTAGTTTAACTGAGTATTACAGGAGGTTTATTCCTAGCTATGGTTTGATAGCTAAACCTCTCACTGATTTGTTAAAGAATGAAGCATTCAAATGGTCGGATGAGGCTGAGAGAGCTTTCTCTGTTCTAAAACAAGCCATGTCAACAACTCCAATTTTGAGACTTCCTGACTTCAG
>c10032.graph_c0
GTAACCTGCGCGTATTTGCCCCAAACAACTTTTCCAGCAGGGGTTACGAGACCGAGTTCACTAACGTTCACCTCAATAATTGTTCCCCTCGTCATAACACCAAGAGAAGTGTACATTGGACCATTTGGGTTTTTCTTCACAGAAATGATATCAAGGTTGAACGTACATTTCAGTTCAGGGTGAGTCACATGAGCCTTGGTGAAACGCAGACCAGTAGGCCGGATGAACCTCTCATACTTTGGTGGCTTCCTTGTAAATCCAGGGCCAACAAAGGTGGCTTTAGTTACCATTCTCTTCCACTGC
>c100322.graph_c0
GGAATTTGTGTCCCTGGACCAGCTTTCTGAACTTGGAGTACTCAGCTGGCGATTAGATGCTGATAACTATGAAACTGATGAGGAACTGAAGAAGATTCGTGAAGATCGCGGATATTCTTACATGGACTTTTGCGAGGTTTGCCCAGAAAAACTGCCAAATTATGAAGAGAAGATCAAAAACTTTTTCGAAGAACATCTTCATACGGATGAAGAGATCCGCTACTGTGTGGCAGGAAGTGGTTACTTTGATGTCAGGGACCGTAATGAAAAATGGATTCGCATATGGGTAAAGAAAGGAGGAATGATTGTTTTACCTGCTGGATGTTACCATCGCTTTACTTTGGATACAGACAACTACATCAAGGCAATGCGTCTGTTTGTAGGTGATCCCATTTGGACTCCATTCAACCGTCCCCATGATCATTTACCCGCAAGGAAGGGATATGTTCAAAATTTCTTGCAGAAGGAAGCTGGTGACAGCCCTATCGATGCTGCTGCGTAATTTGTGCAATTCCTTGCTCATTGGATCAATAGTACTGGCTTTAATAAATAAAGAAACTTCTGTTTATATGGTTTGTCTGTGTCGAGGCTCCTGGA
>c100323.graph_c0
AAAATCCAGCAAGCAATAGTGTGGAGAATGGATTTCATCCATTTGTCAAGTTGGAGCCGAAGATCAAGAGGCGAGTAACTTGGCTAATGTCAAACGTGAAATTCATACTCCAAATTGGCGGGAATTCCTGCTTCTTGTTTTCTGTCTTGGACCGGTTTTTATCTTGTTATAATAGGAAACCGATTCTGTCTAAACCGGACCTATATATATTCGCCGGTTTAGTTGAGTTTTTGATAATTTTGTTTGTGTTTTGCTGCTTCTTTTTGTTGTTAATCGTGACCAAATCACCAACTTCTACAACTAGTGCCGAATTTGCTTTTGAGATCGGGTTTTGTTGTTTACGATGACAGCGATAAGGGAGGTTTAATTTGGTTAGACAGATACATGTATGGGTAGACTTGTAATATATACGACTATAACGATCGACCGATCAAGTCTGGATACAGTGATCTTATGTAGTGCAATGAATATTTG
>c100325.graph_c0
AATAAAACAAACCCGAACCCAAAATGAAAGAAAGCCCAAAATTCGCGGCGAGCACAATAGAGGGGTCACGACATATGACGTATGTCACAACCCATGACAAGGCATCTGAGAGCAATACATCTCTTAGCTCGTCTTGTTTTGGGTCGTGGTGACCATACGGCTTGTGACAAGGCTCCTAACCTCTTCCTTCACTCTTTAGCTTATGCCACGACTCATAATGGCTTCTCCACAACTCTTAATGCTTCTTCAATCTTCATATCTTTATCCCTTAGCTTCTTTCTTGGTCCTTAAGCTCCTCTATGATCATGTCTCAATGTTATCTTCTCCATTTGACTCCAAAAAGCTTGTGTAGACCTCCATATCTCAA
>c100326.graph_c0
GTGGGAGTCCAACAGCGACCGCTCGCCATTATCGTCGTCTCTCGAGTTCGTTGTCCATCGCCAGTCTCTCTCACCTTCCCTTCCCCATTCACTGCAAGTGCAACCATAGGCAAGGCTGCCCCGTCGTCGCGCGAGCATTGCAGAGCCGCCGTCGAAGCTCGCTCCCGCCTCCGCTTTCACACCGCCACTCACCTTCAATCGTTCCAATTGTCCCAAGAGCTTGACTGCTCCTCCTCCTCCACACCGCCATTGATGTTCCTTCTCATTCCATTCCTTCCCCTACTTCTCTGTTCGGCGAGTTTTCTACGGTCGCCACTAGCGTGCACCGTCGTCAGCTACCATCGCATCACCGCGCTTTGCCATCACCTTCCCTGCATTTCTCGAAACCTCTCCCGATCGTTCTCGCTGGTTTCGTCGGAGATGCAGACCGCGAGCCTCTCTCCACTATCGACCACCTCTGTGCATAATTGGAGTTCAAAGTAAGGTCTGATCAAATGCAAATTTCGGATCGTGGTTGTTAATGTGAACTTTGTTGTTGACTGGAGGATT
>c100328.graph_c0
GGTCAGTAAGGTTCCCGCGCACTGGCTCTTGGGATACAGCATCCATTAATGTATGTGTTCTTATCTCGATCAATCTCAAAGTGATATTAAGTGTGTGTGACACAAGTAACTCCTTTTCTCGACCTTTTTCTATAAGTTAGCAGCTTCACGTGCTCATGTTTCTGCTGCAACAGCAACACCACCATGCATACACAATCGATAATTTCCAGAGCTTAGAAAGCAATGTTAGGATATATACATCTGAACTCGATCCTTAATTATTGACACTATTTCTTCTAGCTAGCTCTCCATTCAAAATTTTACAATCTACACTTGGTATGTCCACTGTGCTGGAAAGAAAAACTAAACCCTGATTTTAGAACAACATTCCATTGAAACCAACAATGAAGCTCAAAATACCCCAATTCATCACCAACGATCTGACTACGACCTCCAATAAGT
>c10033.graph_c0
GAGAAAATTAAATACAATTTTTGTAAATATAAGGATATATAGCTTCATGCATTTTGTTCTGTATCATAGTAATATATAAGTTAATGTTTGGTACGGTGTAACCCTTATAAATAATTTAGGCCAGATTAGATACTAGGCACGAACAAGTACAGGTATTTATGTGCCTCACGGCATTTTGGTTCAACGGGTTTGGCCTCGGGTTAGTACCCTGAGGTTACCGTTTCAAACTTCATGGACAGTGGTCACCGTTTCTAAACTTGAAAATTGTTTATTAAATTAAAATGTATTATCCCTAAAAATTATTTCTATCACTTTGAAATTTGAAACTTTAACTCTAATTTCCAAAAGACCAATGCTAGGCGCTTAGGCAGGCCTACTAGACGGCCCGATGTTTA
>c100330.graph_c0
AGACATGCTTCAGCAATCTAACATAACATTCTTCCTACTTATCCTCAATGATGACGGTACTCTTAGGCATGGTATTGAGACTATAAACTGTCATGTAGGCCACTTGGTGGTGTCTGGTTCAGTAATTCATTTAAAGAACATAATGGTGCAAAGCTTGTTATATTCTGTTAATGAAGGTCAGCTCAAATGGCTGATAGATTATTTGGCACAGTTGTGGCTGTGGTTTGGACTGTAAGTAAATTCTGGTGACACCTTCCAAGTTCTTTAGAACTTTGCTCTTGTAAATTTGTGATTTTTCGTGTTGGAATCTGGAAAAGGATCAGGTAGAAATTAAAAACATAAATTGGGTTAGAGTTGAAAATCTAAGAAGAAACATGAGAGGAAAAAGTCATGTGAGAGGGTAAAAGAGAGAACAAGAAAATAGATTAGTAGAGAATGATGCTAATTCTCTTGTGTATTGGTGTAAGGGCCCATGAATAAAATATCATGGGCCATGATATTTTATTTTATTCTTTGTCCTGGTGGGAAAT
>c100332.graph_c0
CGGTCATGTCTAATTAATTTGTTGTACAATTAACAAAGCACAAGTACTAATTACATGAAGCAGGTGCAATTAACAAATTTGCTGGCAATTAACAACCGGTTTCGGGCAATTAACACATTCTAAAATCACAACTACCTAATTTAATTACAAATTTGCTGAAGCAGGTGTTTTCTGTACAATTCTGATACCAGATTCGGTTTTCCCAAATCACAAATACAACATTCCTAATAATAGATTCGGTTTTGACCCCGAAAGAAACCGTATCTGAAAGATCTGTCCACGGATCACTAGTCGCGGCTGAACGCCGACGGCCGGGCGAGCTGCTCGTCAACGGAGATGTGGAGTCACCGAGCGAGCTGATTCTGCTGGTG
>c100333.graph_c0
TGCCAACTCTACTGGAGCACATTCTCAAGTTAAATAATCTTAATGTTGATTTGGACCTCTCCAAATGAGACAACCAAGGTGACAAACTGACTAGGGACGGATACGAGGGGGACCGGTGCCCTTTAGACCAGATTTGTCAATCATTTGGGTTTCAAAATTTAGGCTCAAACTTAGATAAGTTAAGTTAAATTGTAATATTTAAAATAAAAATAAGTGGTGGAGTACCTAATCTAACATGCAAACTATTGTTCAATTTTTCGTTGCCCTATTTTAGGTTTTTTTTCTTCTTTCCATTCAATGTTTCCATCTTTATTTATTTTTTCATCTTTTAAGTTAGAGGAAATTGAAAAAGTTATTGCCCTTTTTTTCTTTTATTTAATCTTTTTACTCTTCTTCTTGTCACTTGACTTTTTTTTCCTTTTTTTTAAAAATTTTTTGTTCTTTCATTTAAAATTTTCTTATGTTTTATAATTTTTCCTATTTTTATACAAAATTAGACAATATATTGTGTGTTACTTACAAAGTTATAATATAACAA
>c100334.graph_c0
TTGCAACACACATCAAAGATGTCCGCCGACATTAACATGGGAGATCCCGCCATTCTGGCTGCTTGGGGTAGCGTGACCCGCGATGGTTCCCCCGACAACTGGTTCCTCATTGCCCCCAAGGCTGGCTCTCGCTCTGATCTTGAGGTCGTCGGAACCGGCTCCGGTGGTCTTGAAGAGCTCAAGAACCACCTTGATGATTCCCGCATCCAGTTTGGTATCATCAAGGTCTTTGGTGTTGACGAGAAGGAGACCACTACCTCTCGTCGTGCCAAGTACGTCTTCATCACCTACATCGGTGAGCGTGTGTCCGTCTTGGTCAAGGCTCGCGTCTCTGTCCAGAAGGGTCAGATCACTCCTTCTTTCCACGGAGTGCAGGCCTATCTCGACTTCAGCGGCAAGGACGAGGTCACCCAGGAGGTCATCGGCCAGAAGCTCGCTGGCTGCGGTGGTGCTCACAAGCCCACTTTCTACGAATTCGGACCTGGCCAGCGCTGGAACCTCGACTTCTACCACACTGGCAGCGGCTAAAGCCTCCTGTCTTTGTACACTAAAGCAACGATAA
>c100336.graph_c0
CTGGGAAGAAGAAGGAACAAGGGAATACATTGTTTAAGGCAGGCAAATATGCAAGAGCCTCAAAGAGATATGAGAAAGCTGTCAAGTACATCGAGTACGATACTTCCTTTGGTGACGAAGAGAAAAAACAGGCAAAGGCATTGAAAGTTGCTTGCAATCTCAATAATGCTGCTTGCAAATTGAAACTCAAGGATTACAAGCAGGCAGAAAAATTATGCACCAAGGTGCTTGACTTGGATAGTAGAAATGTGAAAGCTCTGTACAGAAGGGCTCAGGCATACATTCAGATGGCAGATTTAGATTTGGCAGAGTTTGATATCAAGAAAGCACTTGAGATTGATCCTGATAACAGG
>c100337.graph_c0
ATTCATTACATGCTTAGCAATTTATTGCACAAGTTAATTAGATGTCGTTCTAAAAGCGTATCGATTTCTAGAATAGTCGGTACTCAATCTCTAAGTATAGAGGTGTGCTCACCTACCTCGAAATTCAAGAGCTCTAAATGTATGATCGGGTGAGTCGTCAATTCTGTTAACCGCAGAGGGTCCCTATGGAGCTCATCAAGCTAAAAAAGGTGGTTTGGAACCATAACCTTACCACGTACAAGACAGCTTTTCCCCGAGAACAACCACCGAGAAGCATGATTTGCCCACTTGGGATGCTAGACGCATTTAAAAAAAGCGACGGTGCTGCCTCAGACGTCCTTCGGCACTCTTGTGGCGAAGGTGATTGAGACTAGTTATGAGCTTCCGACATGGAGATGGGAATTCATTAGGAGAAATGCAAATGAAGCCGCTAATTGGCTTTGTCATAGGAGTCCGTCTTCACCTTTCCTTTTAACTTGCAGGTTTCATTTTTCGCTTGATTTTTACAATATTTTGTACGGTTTGCTTTTGAGTTAATTGAAGTGGTATTGTTATTAAAAAAAACTCTGTGCA
>c100340.graph_c0
TCTGTTAAGACAATATTTTTCTAACACTAATTCATGATAGTATTTAGCAATGAAGTTGTTTGATGGGAAAAACATATTGGTCAGTCTTGAAGGTGCATTTTTTTATTTTAGTATTTAAGTAGTTATAATAGCATGTGTTGTGTACATTTTTATTCGCATTTGATTAGTTCAACATCAAAAATCAAAGTAGCATTTGGCGGAATGACACCAGGATGTCCCAGGGCTCCATAGGCATAATCTGGAGAACATGTCAGCTTAGCACGAGAACCAATACTCATCTGGGCAACTCCTTCATCCCAACCTTTGATAACTTCTCCTTTTCCAATCTTGAACTTGAAAGGCTTATTACGGTCGCGTGACGAGTCAAATTTCTTGCCATCAGTTAATGTACCTGTGTAGTGCACGGTGACGGTCTGGCCTCGTTTCGGGAAAGTGGCACCGTCTCCTTCGGCCAGGAATGTTACGTCAACGCCCATCGTTAGTTTGGATTAGTGTTTGGGATTTTCGAATAAAGCGAAATTAATTATGGCGCACACGAGTTATCCGCGACGAGAACGAAGAAG
>c100342.graph_c0
CAGATCTACAAGGTCATTCTCAAATTTATACTTTTAGTGCAACACAAATTAACATCTTCACTCTTGCTTCCTTTCCACAAAAGATGGTAGCTGAAACTGCGGTTCTTATAACTATAGCGACATCGTTGGCGTCAGGCCTTCTCAAGGATGTCTCCAAGAAAGCCGTTGATGCAGTGTCTGAATCCTCCACAGTCGCGGGCCTCAAATCTGCCATTTTCGGCGGTTAGGAGCCCGATCTCCACCGCCTTCAAAAGG
>c100343.graph_c0
GGATGGGAAAACTACATGTACGATTTTTTAGCTTCTTCGTGACAAAAAATTCCTAATACACCTATCGAACTTATCTCCTGAAAGAAGACTTGACATAATTTCAAAGGAAACAAATCTGGAAGACGCATCAACACTCGCAAACGACATAGCGAAAATTGACTTAACAATCGGAATATGCTAAAGTTTAGAAAGTTTCGAGAGGATGAAATTTCGGATACGTTGCAACAAGAAGATTCACAAAGAAAAACAAAATTGGAACTTGGAC
>c100345.graph_c0
GCCTTGTCACCTTCAACATTGTCACCATCACCCTTGTCACCTCCAAAATCCTTGCCACCTTCAGCCTTGACAATTCTTGTTATGGCTTCTTCTACAATCTTTGGATCATAGATAACCAATTCCATGCTTGTGGGATACTTATTTTCCACATTTTTATCCTCTTCCTCCTACTTATTGGTATCATGATCATCCTCCTGAATAACTTCTGTTGCAATATTTGAAATAACAACATCCACTTCCATGCTTGTTGGTTCCTTGTTTTCCACATTTTCATTCTCCATATTCCTTTCTTGTGGAGATTGTAGCTCATCTATTGCAACATTTTCCATGTTGGCATCCTCTTGAACAACTTCTTCTACAATATTTGACAACTTGTGTGCATCCACTTCCTCACTTTGCTCTTCTTGTTCTTCACTT
>c100346.graph_c0
GGATGGCGTGCTCGACATTGGTCGGAGCGGAGGCTATGACCTCATCGTGGTGGGAAAAGGGCGGTTCCCGTCAACCGCCATGGTGGCGGGGTTGGCTGACCTTCATGCTGAGCACGCTGAGTTGGGCCCAATTGGAGACATCCTCGCCTCCTCAAACAGCGGTGTCGCGTCTTCGGTGCTTGTCGTGCAACAACACGATGAGACCCACGTTGAGGAGGTGCCCTTCTCGAAAGTCATCCATGCTGAGGATGATGGAAGTATTGAGAGTCATGTTTGAGTAATGATTCAATGATTCATGTTGTTATATGTTTTGAGTAATGATTAATGTTGTTATGTGTTTGAGTAAGAAGGTTGGCACATCAAAGCTC
>c100349.graph_c0
GAGAAAACATAACCCAAACGTGAAAAAACTGAAAATCTCAAAAAAAGTGCAAGAGTCCGAGTCACGACCTGGAGGAAAAGTTGGAGTCGAGATTTGGAGGTGGAGCAAGATCGAAAGTCGAGATCTGGGGTCGGAGCAATATTCGAAGTAGGAGTCTAAAGGCGAGATCCGGAGTATGAGTCGGGAGGTGAAATTAGGAGCCGAAACCTTGACTCAGAGTCCGAGCCGAAATCCAGAATTGGGGTTAAATGCGAGATCCAAAGTCGGAGTTGGAAAGAAGTTCGTTAGTTTTAATTAAGAGCGAAATCAAATCAATTTAAATTTTAAATTGGAGAGAATCCTAAATTATCTCAAAAGATACGTGATCTTTCTAGTTGCTCTCACGTTTGTGTTTTTTTGCACCTAATTTTGAAAGATCTCGTCTATTTAATATTTCTAAATCAGTACTCTCGTTTCATCACAAACCCATGTTTTACGTGAACCTAATAGTATATGGGGTCTAATTAATGCTTATTTTATGGACTAAAAAAGACCTAATGTGTACACGTAGATCGATATGTGTGGCTTGGTGGGTGACCTAATTAATTATAGATTTCAAC
>c10035.graph_c0
GGAAGCTCCACTTTTTAGGCTGAATACCCTTCCAAACCAACAAACACTCATCCAAAGTCACATTGATGCCTAAAACAAGCATAAACTTTAAAACAATCCATCTTCCTGTCTAGCTTGGCTTGAGAAAGAATGCTATTATGTAAATTCAAATTATGTCGCAACAGGACTTGTTGTTTGACAAAATTTCTAAGCTGTAAAGTGACCTCCAGAGCCACGAATCATTGCAAGTGAAGCCAACAGTCCAGAAATCTTTTCCCTTTAGCAAATTCTTTTTAGCCCAAGTTGTCCACAAATTTTCTTTATTCAACACCAAGTCATATATATATTGAAGCTTAAACAGCAGAGTCCTATTCCAGGATAAAAGCTCTTTACAGCTTAGTCCTCCCTCCTCA
>c100351.graph_c0
AGTCGCTTTTGCAGTGTCCTTCATCTTGTTGAGCATGAGATTCGTTAGGAGGAAATGTCCTGAAGATAAAACCAAGATAAGTTCAATCACAAATCGGTGTGATTCATGTTGTCTGTGTATGTTGAATGTGATCAAGCTTCTGCACTAGCCGTTGGAGTTTGAATCAATTCAATTTGTTCGGAAAATCAGAAAAAATAAGTCGTCTAGATTGAGTTTGATTTGGTCCTTGTTGTTAGCTAGTTTTTAGGAATTAGTTTGGTCAAATCTGTTAGCTAGTTTAGTTGAATTGATCAGTTATATTGTTGAGTCATTAAGCCACGTTTTAGGTCTTAATGTTAGTGGAAACGTGAGCTGAAGTCAG
>c100352.graph_c0
CACTTGAAAAGGAACCAACCAGGACGCTTCAACAATGTCCAACAAATGCCGTGATTCTCTGAAAAAACTAAAAACAAATATTACAGGAGAGTTGGAATTTTTACAAAATATTCTCATTCTTTCTCACACTTGTGAGATAGAAGGCTACTTCCCCAGGCACCAATATAGCTGGGTTTTTACCTGCCTCCCCTGTTGCACTTACAATTTGTGGCAAAAACAAAAAAACAATTTCAAGACAAATATAAAGATAGCAAAACCTGAAAAAAAGGAGATTAAAACGAATGAATAGAACCTGGAAAAAAGTTCTTCCATTTCATATCAGTGACCTTTTCTCTCCAGAAGCTTTCTCATTCTTTCCTGGCATAAATCTAG
>c100354.graph_c0
AAAAATTGTGGGCCTTTCACTCAAGGCGGCTGAGATACTTGCAAAAGAAGGAATAAGTGCTGAGGTTATCAATCTGCGGTCAATTAGGCCACTAGATAGATCCACAATCAATGCTTCTGTCAGGAAAACTAACAGACTGGTAACAGTCGAAGAAGGGTTCCCTCAGCATGGAGTTGGTGCCGAAATCTGTGCATCCGTTATTGAGGAAAGCTTCGGTTATCTTGATGCACCAGTTGAGAGAATTGCTGGAGCTGATGTTCCAATGCCATATGCAGCCAATCTTGAGAGAATGGCTGTCCCACAGGTTGAAGATATTGTCCGAGCTGCCAAGAGAGCATGCTACAGATCTGTGCCAATGGCTGCTGCAGCATAAATGAACTGATTCTGCCCTGAAGCTTTGTCTGATCCTGGAACAATAGAGGGATTGTACATTTTTCCCGTTCTCAACACTTTTTTGGGGGAATTGATCATGAAATAATTGGAGATTGTTGATGACAGCAGGGAATTTTGTGGCTCAGTTTTCTCTTGTTAATGTGGAAAATCAACAAGAAACCAGAGTTTTATTGTTTGATTATCAATGTACTGCTACAAGTTTTGTCAGTT
>c100355.graph_c0
ATCAATCAGTAGCAAACTCTGCATTACTAAAGTGTTCGACGAAATTCTCATTTCATCTTCCGTTCATTTGTTCCAAATACTTTGATCATATTCGTTTAAGTTAAGTTTGATCAAGAAGAATGGCTGAGGAATATCAGAACAAGGCCCCCGAGTGCGAGACCAAGGTTGGTGGTGAGGAAGCAGTTGAGTCGAAGGACAGAGGGTTGTTCGATTTCATGGGGAAGAAGGAGGAGAAGCCTCAGGAGGAGGTGATCGCCACCCAGTTCGATGAGAAGGTTAAGATTGAAGAGCCCTGCAAGGAAGAGGAGGAGAAGAAGCCTAGTCTCCTCGAGAAGCTTCACCGATCAGATAGCAGCTCCAGCTCTTCCAGCGATGAGGAAGAAGGTGAAGGAGGAGAGAAGAAGAAGAAAAAGAAGGACA
>c100357.graph_c0
GGGGGATTTCCATAGCATCCAATTCGACTAGTAGTTTCTTGACCTGCATTTCTTTTGCAATGGTGAGCCCCTGGAGCAGCCCTAAGATTTCTGCCCGAAACGTTGATCTTTCCTTTACCAGATGCCACAAACTCCTTTAGGAATCTGCCTTCGTGATCATGCAACACTCCCCCTGCCCAAACAATTGCCTTGCCTGAGATGTACGAGCCATCAGTATTTAATTTCAGCCACCCTTCTGCTGGTTTCTACCAAACACACTTTTCCTTCACGACAACACCCTGTCCACTGTTTCGTTTTCATCTACCTTGCACTGCTGTCATAAACTCTTTGACTCGAAAATGTATAAACTCGTACTTCAGCTGTGGCGGAGTTGTTGAGTCCCCGAAGATTCGTACGTTGCACCACCGCCATAGCCACCAGACACCAAATGCGAAGGTCGTAGCCTAAGTCGGTTGACCCATGTTCCTCGCGATCCATTCTTGAAGATCAGTTTGCTTAAGCTCTTGTAGACAGTTCCCCGGAACCAACCGATTCCAAACTTCTGCCGCCCTCGGACAATCCTGCACAATATGGATTGCCATTTCGTTTTGGTCCTATGAGTAATATGGGGTGTTTTATGTAAATAGTGGTAAAGTGTGGTGGCGTT
>c100358.graph_c0
GGCGCCCTGTAAAGCCTCCCGGCGTACGGCGTCTTGGTCCTCGCATAGCCACTGCATTCGTAGCGCACAAGTGTACAAACCGGCTGCAAGGAAGACGGTGAGAAGGGCAAAGATGCTGGCGGCGGTGAAAATGCCTTGCTTCACCACCGGGCACTGAGAACGGGGCTCCTGCCACTTCTTCAGGTGGCCGGATTCCACTGTTACTCCGATCAACAGTAATATCTCCGCCACTGCGAAGCATATCCACGTAGAAATGAAGAAGAAGCCGGCTTGCCATGTGAGAGCCCGTACACGGCCCGTCTGCGTGGAGGCGGGATCCCAGCTGACATACGCTGGCGGTGGCGTGTTGGTCATAGCCACCAACAAGAAGGTGTGCTGCACCACCATGGCTGCCGCCAGCCCTAAGAATGCGGCTGCCGCACATGCTAGT
>c100361.graph_c0
GACAAGTCATTTTTTCAAAAAGTACACAATCATCAACAAAAAAAGAGATGAAAAGTAACTAGAGCACCCCTAGCTATATAGATTTCTTTAAGATGACCGCAAGTTTCACTATGCCTCAACATTCCTAACAAACCTTCAGCACATAATATAAAAAGATGTGGCAAGAGCAAACCCCCTTGTCTTAACCCCCAAGATGGAATAAAAGGTGTGGTCAAACTTCCATCCATGAGGAACGAGAAAGAGGTAGCTTGAGACACATATCATGATCAAAGTAATCCAGTCCTCAGCAAATCTCAACTGCCTCATGTAATGCTCCACAAAACTCCATTCCACCAAATTATGTGTCTTGAC
>c100363.graph_c0
GGGAAACCTTTCAATATAAAGGAAATGAAAAATCAAAAGGAGGCAACAGAAAAAGCGTAGTTAAGATATTAGATATTTATAGAATATTTAGAATTAGTGTAGAAATTCATCAGTAATGATATGTAGTTCAACGATTACCTATTTTTCTAACTTCGTTAGTGAGAAGCAACATTCTCCCTTGGATACAGGATAATGTAAAAAGATTGATAACTGTTATGTTAATTCTGAACAGTGCTAAAAAAAATTCCCTTCAGTTCATTGAACTGGTCATATCCTCACTTCATTAAAGAACAACCAGAAAGAACACAAAACCAGAAAGTTATAATAGTCAATTTTATCATAAAATGATACATATATGACAAACAAAATCAAAGATGCGGCCGATATGGTCACAGTGCAATGATGGGATTTGTAATTAAGGTGGGAGGCCCAGAATTACTGCAAAGAAAAGACTATTTAAGAAATGGCCCAGTGATACAGTAACAAATTAAGGGGTTCAATTGCCACATGGAAGGTGAAAGACACTGATGTAGATAGGCATTTAGTGATCATGGAGATGTGAGAGGAGGGATTACTTTAGCATGGCATCGTGAAAGCAGTGCCAAGTAATAGGTTGTGACACATGGTTGGTAGTAGAAGCGGCCTGATTTATTATTTTAATATTGAATAGAATGATGATGTGTAATCCTCTTTGAAAGAGGCAATCATATTGTTAACAAACCATAATCATCAATGTCAAACTTTG
>c100364.graph_c0
AAAAGGCTCTTCTACTAAGGTCGTCTGCTTCTTTCTCAATTTCGATTCCTCGTGTTTAAATTTTCTGATTTTTTTTAACCAAGCTTTGAAACACTTGGAGAATTTTCACCACGGCGATCGGTGGAGCTTTTATGCGAGTTTTGGGTGGAGATTGTTTGAAATTTGGTTCGAAAGAATGATTTTTTTTTGGTTTTGAACTGTTTCGCAAATATTCTGGTTATTCACATTGTGCCGAATTGGTATTTTGAATGGTTCTCACAGTAAGTGTTATTCCTGAATGTAGTAGTGCCTAGGTTTTGTTCCATG
>c100365.graph_c0
ACCCCAAAATCCACTAAGTATGAAAAGTTTCAAAGAACGGTTACACAACAAAGAGATCCGACAAATCAAGAACAAAACAGAAGAAGAACAAGTAAGAACTACAAGAATAGAGAAGCTAAAGTGAAGAAGAAGAGCAAATAGAGTTTTCGGCCCCCTATGACGGCTGACAAGGCTATGAGTAGGAGCCTCGCTTTTGACTCTCTGGATCTCGCCGAGTCTGCACACCGGGAGAAGCTCGCAGTCGTGCACTCCACCAGGAATCCTCCTCTCTTGTCTCCGGCGTAATGTCTTCACCGGAGCTTCCTTACACTCTCTCTCCCTCGTTTCAGATTCTCTCTCTTTTCTTCTGGAGCGG
>c100366.graph_c0
AAAATATCGTGATGATAAATGGTCAACAGAACGATTTTATATGGGATATATGTTTGATAGTAATATGCCTGTATTACGTAATATACCTGGACATCGTAATGCTGAAACAGATTTAGATCCAGCATTAACAAAATATCCCAAATTTGCATCTGGTGCTGGATATGTATTATCTGGTGATGTTGGTCAATATCTTGCAACTCCACCCTTACGTACACGTGAAAATTCACCCAATGAAGATGCTATCTTAGGATTAGCATTTTTATATTTTGATATTGAATATCGTCATGAAAATGATATCCATGCATATCCAATGAAAGATGGTGAATGTAGAAATCCACAACAAATGTTGATACAACATTATACACCACCAAAAGGGATGGGG
>c10037.graph_c0
TCCGAACAAGTCGAGAGGCTGTTTCTGGTGGACCCGAAGAACCCACAAGAAAAAGGCCAAAAGTGAACAAAAAGGGCAAAACGAAGGTAGCAGAAACCGAGGCGTAAAAGAAGAAACACAAGAAAAGACGGGGCAAAAAAAAAACACACAACATGAACAGAAGAAAAAGAACAGGAGTTTAAGAGGCACTTTCTTATATACCAAAGTAGCTAAACAGCTAAACAGCTAAACACAAATATACGCTGATAGGCGGGAAAAGATAACCTCAACTCCACCCACATAATATAACCAGAATTAATGACTGACTCAACTAGCTTAATTAACCAAGCTATCATCTAATCCAG
>c100371.graph_c0
GTTTGCAAGATTCTAAGCAGAAGAAAAGATATTGTTGTCACTATAGAGCTCAACAAAATAACATTGGAGATATCTCATAAAAGAAATAGCTCCAATTCAACAAAACTTAAAAACGGTACAAGCAATAAAGAGAGCAATAAAAATGGTACTTGATTTTTTAAAAAAGAGTCCTGTTTGGTACATAGGAAGCACACACATTTGTGGAAACCAAACAAGTAAAGGACACATTGAAGTAGATCTCAGAAACATTAATACTATGGTTGCTTCTCTGTGTTGTTGTTGACAGTAGATACATTCAATTGCAAGTTCAGTTGGTCTAGTTTAGACAACAAAAAACTGAAGCAAATCAGAACAAACATTAAAGAAGTATGCAGGCAGCAGTAATGAATTCAAATCAGAATGAGACCTT
>c100374.graph_c0
GGGGCGTCAAGTTTCTGATTCGACAAGAACAAGAATTTAAATTAATTAAACAAGTACAAATTTTATAATACAACAGTATTGGCCTAATGTTTTACTTGCAAGGAATACTTTTTGCTAAATGGGCTTGCAAGTAGAACAAGGCCATATAAGATTGTAGAGCACAAAAATCGTATACATACAGCAAGAACCTAAATTCCAAGAAAAAAGTGACAGAAAGATGCACCCCCCACAAACAAATGACAGACTAATAGATTAGCCAAACTCTTCAAAAATAAGGCTACAATCGCCAATCTGTAAAGCACAGAATCATGCAATTGCAATTCGAAAACTAACAATGACCACCAAGAATCAACAATAAGAAAAATAAAAACTAAGTTAGCACAAATTCCAATTAACACACCCAACAGGAATGAGACACATATCAGCATGTCACCACACTCGGTCTACCATCATAACAAATCAGATTAACAGACACGCACGCACATCAGATCGACCTATAAGTCCAAAGCTAAGAC
>c100375.graph_c0
GTGACATGTATTACTATTTGTGAGTATAAGTTACAAGAATTCCATTAGATCCACTAAACTTCTTATGGAACATAGAAATGTCGAGAAATTCTGCACTTGAATGAATGAGTATTAAACTGCTTTGTTGCCAATACCAGGTTAAGGTTTTTTATATCTTGATCATACTCATTCATGGTATATTAACAGCGCCTTGGAATTTTTTAATGATTAAAACATGTAGCACCAATATTGATTAACTGGAGACAAAATAAAGTTGTGGAGTCTCTTTTAATCATGTTTCTTTGAGTAATTCAGCAGCAGACCTGTT
>c100376.graph_c0
GCCTTGGGCTCTTTGGAGAAGCTCTCCACTGAGATTGGCTCATCTGGGAGTTTATTCTCATTTGAGATTATCTTTGTACTATTTCGGTTTTATCTAATTCAATTCCCGAGTTTTTGAGTGTTTATTTGTGTGTGATTGCATGTGGTTCATCTTCTAGTCTAACACTATTCAAACAACACGACAAGACTGGAAAGGTTAAACAAACTCTCACACCAAATCATGCAGAAAAAAGAAAGCCTAGTATGCAAATTTACAAAATGCTTTAGAAGATTTCCAGGCAAGTATTGAGGTACATTTATAATGCAAACCTAATCAGAAATCACTCCATTGGGTGGTCTAGTAAGAATGGAACGAAATTTCA
>c100377.graph_c0
TTATTGATATGATTGGACCTGAGGTTGTTTCCTTCTACATATGTAATTATATATTGCTTCACCTTTTTTGGTTTGTTTTTCGGTTTGGGTTCGCCTGTTGTGCTTGGCTCCATTTTTGTTGTATAATGGTTTCTGAAGATAACAACAGTTTTATTAGAGTAATTCCTTAGGTATGATCTAGGATTAGATAATGGTAGGACTTATGGATTTGGACATGAACAAATCTCATTGTTAACTTAGAGTGAGTTTGGATTACCTTATCTCAGGTAATCTAAATACCCTTATGGTCCG
>c100378.graph_c0
GAGAGAAATGGGTAGAACAAATAAAAGCATTTTTTAAAGCAAGTTCCTCGACCTCAACTCACGGTTAGAGATCTAAGGCCCTATCTTCTACGTCCGGATTGACCCCTATTCCATCGGATTTGTTGCGTTCCGGTCCAAGTTCGTCGTCGATTCCATCATGTTTGCCGCCCTTAACCCTTCCTTTGGCTTTACCTTTAATTCCAAGAGAGTTTGCTTCTAAATTTCAGATTCCCCAAAATCTAGGTTTTTCTTCTTCTTTACTATTAAATAGATTGTGCAAGTTTATAAGGTTATGAATTTGGTTCTTGAGAAATTTGCGGGATAACTTCCTTAGGGTTCTATTTACTCGTCAAAGGCTTGGGAAGTTGAAGTGGATGAGTGGTTTGAGATACTCACTTTATTTGGCTGAGAAAGCCCCTTTTAGATCTATTTGAGAATTTAGTAATAAGACTAAAAAGAAGAGAATCTGTCTTTCTTCCACAAAATTCATCTTTGGCCTTCAACTTCAAAACTTGGTTCTTCTGTTTTGCAACCCTCTGTGTACGAAAATTGGAAAAGTGGCTTCTCTTCGAAGAGAAACCAAATAGACTAAAGTAATTCTTCTTTTTTCAATTTATAGAAAATGAATTTTGAGAGAAGGAAGGCTTCATTTTTTCTGGTTATTCTTTTT
>c100379.graph_c0
GTCGGATCTTGGAAGGAGTGGGAGGGCAACCCATTCAATGCCTCCTTTGATGTTGTGTTCAGCAGCGGCGTTTATTGGAATGGAGCTTTTCATTGGATCAGTTTGAGAGAAGATTCTGTCTACTTTGATGTTGAAGGTGAGAAATTGGGTAGGTTTCCGTCGCCCCCAATCTCTCCCAAGATGAGAGGGTGTAGACAATTTTGCGAGTTCAATGGGAAGTTGCATTATGTGGATGTTGACGAGTACCGATCACCGGTTTCAAAGATTTTTGCTTTATTGGATTATGATGATGGTTGGATTCTTAAATACAGTGTGTATGTTCCTGAGATGGTGATTGGAGAAAGTGGTAGGTTTTCTATGCTTTGCCTTGTATGTAAGGATGAAGAAGAAAGAAGGTTGGAAATGGTTGTTCATATGCGCAGGAAAATACTGGCTTATGATTTGGAGAGGAAGAATTGGAGAACAGTATGTGGATTGGAGTCTGGAGATGATTCAGCTTCATATGTTAGGTTGCAATTTGGTTGGTTTGATGCTTATACATATACTGCAACATTGGCTTTGTTTTGAGCATGGAAAGAGCTCTTAGTTTTTCACGTAATTGGATATAAGATTATCTCTAACGCCAGCAAGATCAGCCTTCTTAAGTCGATCTTGATTCTTGGTTATTACTAATCCTTGCAAGATCAGCCTCACTTTCCCTGAACTTGAGACGCATTAAAGATCCATTTTGAAGAGTCTCTGCCTACAAAACATGCCCCTTTTTCGTACACAAGTTTTGCACGAGTGTATTCATTCAGGCTTTATTCCAAGTATTTGTGTCAATGATAATGTTTGTGCATGGGCAAGCAATCCCAAGAGTCCCTGACTAGAGGAGTTGTTAAGGCTACTTGACCGTGCTTTAGAACTTCTCTTAGGTATAAACGTGTAACGGTTGACAAAG
>c100385.graph_c0
GAAATCATCAATGACCCGTATAACTTGTTCACAGAAAATTTATCAATGTTCATTTGTTCACCATTTAAACTCAACTTCCAGGATGCTTCAAACGAAAGCATAAACAACCAAAACAATTCGGAAACAATTCAACTCATGACTATTTATTTAGGCATATCATTGCGAAGCAGCTCAAACCATAAAAGCTTCTCTACCTGCACAATCCGTCAAATTGAAAGTGGAACTACCCAAATTCTGATACAAAACCGAAAGGCTGCAAAGATTGTTGGTTAGTTTCTTAATTACCCTCCTATAAAATTTAAGAGATGCGATGTCAGTACTCAGTAGTAACATTCAAG
>c100387.graph_c0
AAGCATGCACCAAATTATTTACCAAAGTTTTTTTTTACCCCAGTTAAATTTTGCAATCAAAGGGTAATTAAATTTTGGTCGTTGCTTAAATTATTGATGTGTTGGTCTAAAATAATAGTGCTTTCGTAAGATTCGTGCCCCCCTTCCTAATTTCTTGTTCTTATGTCTTGGTCTAATAATGAATAAAATTAGTGGTCCTTTGCACGTAGTATATATTATTGTTAGAAACTTATGAGGAAGGAGCAAACTTAAAAAATATCTTATTTTGGCCTGCAATTGTACGGT
>c10039.graph_c0
GTTCAACATCAAGGCCTACCTCCCCGTCTTGGAGTCTTTCGGCTTCAACGGCGATCTCCGTGCCGCCACCTCTGGACAGGCTTTCCCTCAGTCTGTCTTCGATCACTGGCAGGTCTTGCCCGGTGGTTCTCCTCTGGACCCCACCTCCAAGGTTGGTGCCATCGTCACTGACATGCGTAAGCGCAAGGGTATCAAGGTCGAGGTTCCCGGTGTTGAGAACTACTACGACAAGCTGTAAAGGGCTTCTTCCCGCGCCAATAGA
>c100391.graph_c0
GATGTTGTTAATTTTCCTTTTTTCAATGGTGCCATCTTTGCGATAACATTTGTTGGATTACCATGATTATCTTGTACAGCTGAATCAGCAACTTTACCACATGATGCTACAATTGTAGCAACACCACCTGGATGTGTTGGTACTAAACGTGTAATATCATATACATCTGTACCAATAATAGTCCAACAATCTGTACGTGTATTATGTGTTGCAACTTGTGCTGCAGTGAAGGAATTTGCAGCAGGTGTTGGAGGATTGGTTGGTGTAACTGGACGTGTTGTTGGTGTTGGTGTACCAGGTGTAGGACATGCTTGTGTTGCACATTTCACTGTATCTGATGGACGTTCTGATGCTAAACATAATGATGTATTTGTAACTGGTACTTTATTACGATCATTAGAATTGATACATGTAATAGTACGTGTATAATATACATCATCACCACATGTTCCATTACATGGACCAGGTTGACCAATATTCCATACATATACACCACATGCTTGTGTATTACATGGACGTTCTAAGATTGGCATATTAGGACATTGATTATTTGGAATAATTTGATTGGTTTGTTTATCTGTACAATATGCTGTACGTGTTTGTAAACCACCAGCACATGGTGCAGTACATGGACCAAATTCAGATGTAATAGTCCATACATAACGTTGTGCTGAATTCATACATGGTTGTGTATTACATGCTTGTTGTGTCACTGGTTTAGTTTCTGGTAATGTATCACATTGTGCTGTTGTACGTTGACCATTGGCATCAGTTGCAAATGCAATATTTCCTTGTGCATCCACACGAATACATGCAACAATACGTGATTGTAAACCACCATCACATTCTTTAGAACATGCTAACCAACGTGTATATGCCCATGTATATTGACCAGGACATGTTGGTAAATTACATTTTACATTATCTGTTGCAGGTTTAGCAACACCTTGATT
>c100395.graph_c0
GGTTATTTTAATTTCTCCCAGGCCCAATTAATATCAAAAGAGCTTAATGGACTTAATTTGGGACCCAAATTAAAAGCCCAAAGACCCAAGATGACAACAAGGATCGGGAGATTTTATTAACAAAACACTTTTTGTGTCTGCAAGCCTCTTTTCTCATACTCGTTTGGTCTAGAATTTTTCTTTTCATAAAAAATGTACTATTATGGATAATATGCGTGTAGCCGAACGAGCCCTCAACTTTCAAGCAAATAATTAAAACTAGATAATTC
>c100396.graph_c0
GCTGTGTTCACACATATCACATGATCCATATTCCATTCATAACTAAGACAAACAACGCGAAATGTGCACGAGCATATAACGCAATAGAGATTTTCACTAAAACAAGAAAAAAACGCGAGTTAGAGAGGAGAACAACTCCTGCGCACACTCCAAAAGAATCCCACAGATAAAACATCTGCTTAGGCATCGAAACCGTTCAAGAAAGCTTGTGACTCTCCTCCTTCAACAACACGAGTTACGGGTACAGTATCTGGATGTCCCTTTTCTTTAATGAAACGTTCAGCAAAGGAAATAGCATTGTGTTGTTCATTCTTGGTAGTCTTTTTACCAACCCAGACGAAAACAGAAATACCAATATCCAAGATATATACATCATCAGATGTCAAGAGTGATCGTTTCACATTACCCTTGCCTGATGCGATTTCAGTAATCTTGAGTGAACCAGAGGCATCGGATAAGCGATAGAGTGCCTTGTTGTAGGATGCAGCTTTCTTTTCATCATCAACATCAGGTGTAGCTTCTCCAATATCAGCTTTGGAACCAGCCAAGAAGGAATTGAATTTAGCATCATCATCCGATTCATCCAATACATGTTTCTTGGGTTTACCAAGACGTTGTTCCACAAGATCAGTAAGAACAGCTTCTCCCTTACGTTTTTCAAATACACCAGCGCTGGCACCGTTCCATAACCAGATATCAAGACCAGCATCGAGAAGAAATGAATCTCCATGATTGAGTGATTTGAAGGCCAATGGTACTTGTTGAACACGAACATTCTTCTTTCCTTTGATGTGGAGAAGACGGGGTTTGTATTCTTCTGGTTTCACGGTTGTGAATGCAGAGGCTATACCACCATCCAAAAGGGTGATACGACCATTAAACAATGCCAAAAATTCTGGTGATTCATATCCCGAGAGTTCACGATGTTGTACAGGTACATCACCCAAGATATCATCTAATTCAACAGTTTTGAAGGCTGCAGTACCACGTTCATCTTGAGAAGAGGTTTCTCCCAACCAGAAATAGAGATCATATTTGAGTGCTGCTGATTTATCATCCTTCTTGTAGGTATGAAGAACGATGTAGCAATCACCATTATAGAATGTTCCAAATGTACGTGGATCTTGTTGTTTGACACCAAAATTTTCAATACGCCATACTTGAATTCCAACTTTTTGTCCAGCGCCAACCCATTCTTTTTCAGTCTTTGCTGCAGCTAATTTTGCTGCACGATCTTCAGCTGATCCAACTTTAGCAATGTTGGAATCTTCAAGATTAACAGTTTGTTGT
>c100397.graph_c0
TGAGAGAGTGACAACTTCTTACTACCAAAATCTGCGTGAAGACGGATGATGGCTGCAACAGTCCCGGGGACACCTACTGGATGACCACCTGTTTTACGATCATCGAAAGGCCATGCGCTTGTACATTCACATTTAGCATTAATACGACAATCAGGATTAGCACAAAAAGAAGTATCATTAAATCGTTCTGGTGCTTCCTCACGTCCATCTAATGCCCAAATGGTACCATTTTTTGCCACATATGACATGGCAAAGAGACCACCTCCAATCCCCGTTGACTGTGGTTGTACTACATTGAGCATAAATTGTACAGCTGCAGCTGCATCCCATGCATTACCACCTTGTCGTA
>c100398.graph_c0
GGGAAGTTGGCGGTTTGCAGCTAGACATGATATGAAAAGTATATTTGCATGTGTAGAAAAACAGACTTGTAAGTACATGCATCAAAAAAGTTGCCTGAATTCATATAGAAATTGTATGGGACAGTATACTAATATATGATCCTTAGACAGTGAGAAAGGACAAATGAAATTTAGTAACTAATCGAATTCATTCATGTATCTATTTAATTAATTATTACATGGACTCTCTCCATTAATCTGATTAATTAGCTATTTTTATGTACTTTCTTCCTTGTTTTGTTTTGCAAGGATAAAATTGCCTAAAGAATACGAGCTGCATGTTGTAGATCAAAATTAATTTGGTATTTATGTTATAAGCCTCTATGATCCTGGCCCTAAGCTATAACTTCTTCCATTAGTGTTTTTGAGATGAAGACGGAGTTAGAGCTTAATTATTTTTACCTGCTTCCTA
>c100399.graph_c0
GCAGCTTTTGCCCGTTCCTTGTTCATGCTAGGCTTCAAGACATCAGTAAAATCTGGCTGAGTTGCACACTGGTAGTGATCCAACTTATTAGATTGAAGTGTCACTTATGCATCAACTGGATGAACAAATCCCCCAGCCGCAGATGAACAATCACACCAGCCGCAGATGGGAGAATAATCTCTGGAAAGCAGCAAGCTTGACACCGGGAAATCTCTGGAAACCGGCCAGTTGCGATATGAGGTTGCGCGGTGGAGAAGGATGGCG
>c100403.graph_c0
GGGGCCCCATTAGCGGAGGCTTATGCCACCAACCATTGAACACATCCTGGGAACCAGGGAGAGGCCATACCTTGATCTCCGAAATCACTTTCAGATATCTCTTTTTAACACTCAAGGGTTTGAGAGATTTAGGGAGATGTGGACTAAAAATCAGATTCAACCACAAAGAGTGAGGAGGCAAACAATCAATGGAAAGATTCGAAAGGAGATTCTGGAGAAAACAAACAAAAATCTTAAAGCCACCCTAAATCCTG
>c100406.graph_c0
GCGTAAGTCACACTTGGTTAACTTTATCCTTGTAAGAAAAACCACCATACGTCAATTTGTCATGCTCGAATGTCCTCAACAACTACATCCTCCTTTATAGTTCCATTACAGTCAGATGAAGTTCAGAAATAGATCCATAATGCAATTACAGTTTCAGTTTTAGAAAATAATTTCCTGTCTAAAAGCATTCCCATTATTGCAATGATACAACACAGGTTAAAAGTTCATGGCCACGTGATCACATATGCTAGAAGCTGGAAGTTAGTAACAAATTGCCAGTCCTACATGATAGCATGTCAAAACACATTACAGATTCCCTATACTCCCATGCAACTTTCAATTTTG
>c100408.graph_c0
ATTGGCACAAGCTCACATGTAGGAGGATGTTTGATGTCTGATCCCCATGGATTAATTTAGTCTATGGGAGAATTTTAAATAGTCCTCTAATTGAGGTGCTGAAAAAGCCGAACTGCCAGGAACTACAAGTTTGGTGTAAACCTCCCTAATCTCTAGAGAAATCCAATAACAATCTTAGAACAACGTAACACTCTCAAGGATCCAAACAAAAGAATTGAGAATATTTGGAAGCAACAAGGACGGCCGAAAACAACTTCCATGGCAGATATGATCAAGGATACCAACTACAAAAAAGATCAAGGGGCAGAGTACCTAAGCAACCTCTATTGAATTGGCTTCCGGCCACCACTAAAATTTAACAAACAACAAAGATGGAGGAAAAATAGTACCAATACCAACGATGAACCCACGGG
>c10041.graph_c0
ACTTCAATTTGTTGCATATTGTGGGGTTGAAGGGGTGATTTTGATTGTTATGTTTATCCAAATGTTGTTCTCAATCATGTCGTAGACAATGTTTGCGATCATTTAATATACAGAAAAGCATGTTGTGGAGCATTGCCTTCAACGAATTACTATCCTCCTCTCGTCCTGTCTACTGGCCTAAATATTTGCCCCAATCCCGCAGCCAGACCTCCTGGGGCCCTGTAGTTGTTATGAAAACCTGATATCCCTTCTACAACAAAGGATTGGATTCTTCAGTAATGCTACAAATCCTACAATCATCACATGCTTAAACATTTTACTGGTGATGGTTATGGCTTTATAATCCAGACAATGCCTGACTCTGGTAGCTATTAAAAAAGATGATGGCA
>c100412.graph_c0
GAAACTTTGCTTGTCCAGAAACTGCTCTTCTTCATCTCTAATTTGCAGTTGCTTTCTGTGTGAAAACTCCCCCTCCATTCTCTTCTTTTTTGAGTTTGATCGATCTCTGAATGTTAGAATGGAAAATAATCCTAAGTCTTTCAAAAAAGCAATCTGCCCAGAAATAAAAACCCAACTAGAAAATAAGGACCATTTGAACCCTACCATCAACAACAAAATCAGAACCACTAAGGCCGAGGAGACCATGGTCAGTGGTTCGTATTACCCCAATACTTTTTCTTCTTTGGC
>c100414.graph_c0
CTTTCTTCTTTCTCTCTGTTTCTGTTGTCTCTCTCCGCGGCAGAAAACAAGGGCTCATTTCGCGTGAATTGAACCGTTTCTTCGTATGTTCTTCGTCTGGCGTTGAATCTTGTCAATTCAGGTTGATTTTTGGAAAGTAAGAATTGAAGATTAGAGAGAAAAGATCTGAGCTGGTGCTTAGTGTGGGCAAAATGAGTTGTTTTCGGATCCCTAAGGGTTCCAGTAAGAAGAAGAAATCGGAGGGTTCTAACGGCAAGAATCAAAACAAATCAGACGATCCAAAGCAATCCAATCCCGACACATCAAATGTCAGCCAACAATTGGATTTGCAAAAGGACACAACAACTCCATTAAACGAGGTAATAACAAGTCCATCATCGAAGGACACTTCTAATGAAGCCAGCCCTGACTCCTCCAAAGCACGAACGTTTACGTATCAAGAGATGGCGGATGCAACCGATACTTTCGAACTCAAATGTCTCTTAGGCGAAGGCGGCTTTGGCAAGGTTTACAAAGGGAAGTTGCAAAGGACAAATGAG
>c100416.graph_c0
ACCAAACAATAAACACAATATGCAGTAGCAAAAATCAGTTTAACAAAATAGATGGTAAAACTAGTAATATTACATCACAACATGTATTATATTCATGAAGAAGACAATGCCCACAATAACACATATAGTCATACGACGCATAATAATAATAGCACATCATTTCATTTCCTCTCAATATCAAACCAATCAAATTCCTCATCAGTCCTCATTTACCAATATTAATTTATATAGCAATCAGGGCGTCAACTACCCATACGGGGCATCCTCCAACCAAAACGAGGTGTGGTGGTCGATGGCCCCTACAGTCTCTCCGAACCACCCATCAACACCTTATAATTCATATTCTTACCCCCGG
>c100417.graph_c0
GTCGGGTTTTGAATCGGGTTATTTGATTGGTTTTTCGAGTCGGGTTAGATTTTGCCACCCCTACTCTTCTACTCATGTCTCCTCAGGATATTTTACAGGAACAGGTCCAAAGGACTCAAGCTAAGGCTGTACATGAAGAAAAGGTGACCAAGCACAAGCCACCGGCGGCCAAATTCGGCGCCGCCACCCCGACGCTTTCACAGGCGCCCATGGGTGTCCCATATGGGAGTCCAAAGGCTGCTTCCAAGCCTAAGGGTCCTCCTAAAAATGGGTTTAAACCTTCAATTGAAGGTGGAGTTGAAAGGCATACTCTCATTATCCATCCAAGAGATGTTTCTCTAGTATTTAAGGGAGGGTTCTCTTGCCTTTTAATTATTAGAAGAGATGTTTTATTGATTGATCAGAACTTATCTCTTTTTCCTTTGCCTATTCAATCTCTTTTGGATGAATTCAAAGATGTGCTTTTTGAGGAGCTACCGAGTGGTCTTCCACCCATTAGAGAAATTCAACATCAAATCGATTTTTTGCCAGGAGCTTCACTACCTAACCGAGTTGCATATAGGGCAATCCCAGAGGAGACCAAGGTGCTTCAACGTCAAGTCCAAGAGTTGATGAACAAAGGATTCATTCGAGAGAGCCTCAGCCCTTGCGTTGTACCGGTGATACTCGTGCCAAAGAAGGATGGATCTTGGTGTATGTATGTGGATTGTCACCCCATCAATCTGATTTGGGTAAAGTATCGTCACCCCATTCCTAGATTGGATGATATGTTTGATGAGTTGCATGGTTCTGTGATCTTAGAAGTGGCTATCATTAAATTTGTATGAAAGAAGGTAACGAATGGAAAATTGCTTTAAAAAATAATATGG
>c100418.graph_c0
AGTCTGGAACATTACCGGGGCAGGGGCATACATTATTATCTGGAATATATATTCTTAGTTTGTCTCTAAATTTTATTCTACCTCTATTTGATCTTCATGCTTCTATTTTTAGCCAAACATTTATCAGTAATGATTTCGTATGATGATCGAAATATGAAAATGTGCCATGTTTCCTGCAAAAGTTAGCATCTGTCTCATAAAGGCGGAACTGTTCCAAGTTAACAAACCAAAGAAGATAGCAGGGACATCATTTTATATAGTTTGCAGTAACTTAGTTGAGTTTTCAAACTTTTGTACCATAACAGTGAGAGGAAGTATGTCTCAGTTTACCACTTTGATGTTCTAGAGTTAAAACAAAAACATCATATAATCCTTGTCAGCTACTGCTCATCATCAGCAATCATTTCCAATGCATGAATATTCAGTTTAAAGTAATGCAATAATACTTTAGTTTGGCTACATAATATCTATGGTATATGCTATAATTTTTTATGTTAGATTTGATTGTTGTACGATGCATAAGTTACTGTCTTAGTGATATGTCTTCCTTCTGATGTGTCTCTTGTAGCTATTTATATATTTCATTATATTCGTCAAAATCTTAGTCAGGATCTTTGGAAGTGTTGTAAGTTTTAAGTGAG
>c100419.graph_c0
TGTGGAGTGTTGGGGCAATATTGTTTCAATTAGGGACGGGAAGGCCTCCATATGGTGGCAACAACCACCTTGAGGTTACTAAGAACCCCATTAGTCTACCCTATTCAACTTTCCCCCCTTTTCTTGTGTTTAAAAAAAATGTGTGTTTAGCCTTCAGCAATGCTGCTTGCAATCAACTTCGTTAGCTGTTTATTTGTTGTGTGTTCAATATATACTTGCCTTCGTACAAAAATGCTACAAAAATACTTCATTAGCTGTTGAGATATTTGAATTTCTG
>c100422.graph_c0
ACCCTAACAGCTCTGTATATCACAATTTGTAGCACTTGGTAGTTGGTAAGACAAAAATAAAAGGGGTTTTTAGGGGGCAAATTGTGAATATTGATAGTCACATTGATTTGATTCCGAACAAACTTGTTGTTTGTATAGGAAAGAGATTCTTAACAATAACATTGATCAAAACTTGTCTTAAAAAAACAAATATAATGCTCATATAATTGTGGTGTTGAGTATGCTTGGGGGAGGGAATAGGATGTAAAAGCTGCAAATAATATTTGGAGCAACAGATATTATTTAAACTTCATTAAATTAGAAATCTGTAGTTTCCAAATTTTTACTTGATTCATTCAGCTTCTCTCACCCATACTAGTACTTATCATAAAATTTTATGTCAAATAACTTTCAGTCTGACCACTATAAGAAAAGAAAACAAGTGGAACAATGTATGTACAGCAGAAAATTTGACAAGTGCAAGATCATTACCTCGCCTTGGGAAGAATTTGGA
>c100424.graph_c0
GGTTCATACTAATACTATGCACGGTCACACATGTACTGTCTATGATTCATACCAAAGAAAGTTTCAATCATAATTATTCATGCCAGAAATAAATTTTCTCAATTGCAACTATTGTGGCATTGCCTACATTTTTGCTATGGAATGGGAAGTTAAAAAAAATCTGCCATTTCTAAACTTTAAAAACCCCTTCAAGTAATCAAAGGGTTTTGGATGCATTTTATTCAGGTAAAAATCCACAAAAGATGGAAGCTTGTTTGCACAGGTCTGGATTAAAGGGATTATAAAAAAAATGCTTCTAATGAAGTTCTTCATGTAGCCTTACATGATCATAAATGGCCATTATGACCTCACTAAACACTATTACAATGCTCCTTGCTGTTACCTTTTTCCATATTTTCTCTCATGTGGAATAAAGACCAAAATTTTCTCTCAGGCTGGATTCTTGGATGGCGTCACG
>c100427.graph_c0
GTAAACGCCTACATGTAGGATATCAGATCCGGATTATGCAAAATTCATACAAATTTTTATAAAGAATAACATTTGGAATACTAGAGGTATCGGTCGGAAAACCTTCTGGACTGATATCGAAACTTTTTGTAAGATTAAATGGGTCCAAGTTATGGCTAAAATTGAAACTAAAACAGAAAAACAACCACTAGACTATAATTGGAAGAAAGTTGGCTTTGATACTTTCCATTGTTCACCTGCAAATGGTATGTCGGGTGGCATCTTTGAGATGTGGAAAAGTTTCCAACTCTTCAATGAAACCTTAGAATTGTTGATGCAGGAAAAGAGATTTTTTGTTTTGAAATATAATCATCTAAGCACGTAATACACGATAGCAATAGTTCTAGACTATGCCCCTCTAAAAGAACATAAAAAAGATGTCTTTTGGCAGCAGTTAACAAGAGTTATT
>c100428.graph_c0
GGCACAATGGCTAACCCTCTAGCCCTAACAGAGACTGACGTCAAGCAGATGCTGGTTGCTCAAGTGCACCAGGGAACAAAGAACTGCGACCCTGAAATGGAACGCTACACCTACAAGCGAAAGCGTGACGGTCTCCATTTGATCAACTTGGCTAAGACCTGGGAGAAGATTGTCCTGGCTGCCCGTGTTATCGTTGCCATCGAGAATCCCGCTGATGTTGTGGTCATCTCTGCTCGTCCCTATGGTCAACGCGCTGTCTTCAAGTTCGCTCAGTACACTCAGGCCAGCTACATTGCTGGGCGCTACACCCCTGGTACCTTCACTAACCAGATCCAGAAGCGCTTCATGGAGCCCCGCCTC
>c100429.graph_c0
CGTTTCATTCAGTTTAACTACGCCTCTGTATTCACTTTATCCATTATCGTTCTTCTTCACGACACCCAATGGTTTCTCGTTGAATTTCGCTCGTATATACACAGATTTTAGGAGATTAGATCGTTTCTTCCCGCATCGAGTGTTGGTTCATTCATTTGCTCCAATTCCCCGATTAGATTTCTCCAATGTTAGATTTTTTTCAAGCTTGTTTGAAGATCTAGGGTTCGTCAATCAAGGGCTTATCGTTAATTATCCCAATTTCGAACAAATCCAGTAGATTGAAGATCTTCGTTTCAAATATCATTCTAATGTTGCCCAATAAGAGTAGAAAATTGGTTAAAGGTGAGATACGAGAAGACATAACATGAGAAGCTAAAGAGAGTGGCAAGAGCTTATATATTCAAGTGTAG
>c100430.graph_c0
ATCTTTAAAATGGTCGCAACGTGAGGCAATGTTCCTTCTTATCTCTTCAGCCCAAACATCTCCTGACGTTATCCCAGTAATGGTTGCTTGAAGAATGGCATCCGTTGGGTCCGCCATTGTGGATTTTGGCATAGTCTTGGCAGGTCGGCTGGCGTCCACCAGTACATCTGCGAGCGTATCTCTCCATGTAAGCATGGACGCACCTTTCAGAACACGATTTGTCCTTAGCACATCGCTGGTAATCTCCTCCTAGTCTGCCACAGTCGATCCAGTAGGGCTCCTTGATCTGGTAAGGACCACAGCTCAGACTTCCCACGTCCATGCCACACTTTCCAATTTCACTGTCACATCCCTCTGCCTGGCAAATGCATCTCAGGCAGTCGGATGGGACAGTGCATTGCGCAAAGTCGGTGACATAAAGTGCCACTAATACAGCAAAAATAGCGTAGTTCATTATGAAGATATTAAGATTGTAA
>c100431.graph_c0
TATTTCTCCTATTTTCTACAAGCAAAATTAGCATGCTTTGTTCTAGACACCTGCATTCAAGCTTGATGGTTTTGTCATTGTTGAATGACATCCCCATTTAGTTTTCCTTGGTAAAATTTACTCCATTAACATTTCTAAATTACGGCTTGGATCTGGTGGAGTTACCCTAAGGGTCTAGTTACTATTATTACCCCAATAGAAATCGGCAAACGTTATAAAGATAAATAAGAAAGAAAGAATAATATCTAATCTGTCAGATTATACTTGAATGGTTCAGATTTTACCAACTCTAACGAAATATAGTTAAATCACAACTGAGCCCATTTTGCTAAAATATGGTCTAATATAATATGTAATCATTGCAGACTCCAGGAGGCTATGGCATG
>c100433.graph_c0
AGTTTGACCTCGCCCAACCATATCAACAAATGAGTAAAATAAGAGATAATAAACAATATTTATGTCTCAACTTCATCGTCAACAATAAAACCATCCAAATCATTATTTTGTCTCTTCTTTTTCTTTTTTCTTTTGCTTTTCATGTTTTCCTTGTTGAATATTCTCCATTTCCTTGAGAACCCATTTTACAATTTCTGCTCCTTTTCCACCATATAATGATTTGTAGCCAAGCAAAAATCCTCTTCATGTCCTCCTTCTCTCGATGATGTTGTGCAAGTATTCAAATTCCTAATCTCTTCTTGTTGCACAACTTCATCATTGACTTGATCAAGTCAATG
>c100436.graph_c0
GGAAGTCTCTACAGCAAGGTTAAGGGCTCAGCCACCACACAGCGAGCCTCCGGGGCACGTGGTGGGCACGGCCTGGGCAATAAGTTAGGAAGCAGCGGAGGAGCTGGTGGAGGCGGCAGATGTGGCCAGGGCCTCACTTCTGGGCCGGCATGAGGTCATCGATGGCCTGGCCCTGCTCCAGCCGCTGCTCCATCTCGATGAGCAGCTTCACGCCGTCCACCACCATCTGCACCAGCTCCACCTCCGAGAAGCCCAGGCGGTCCGCATTGGAGACGTCAAAGACCCCACCCACGGCGGCCGTGTCCACACCGCCTGTGCCTCGCTTCTGAAGCCGCAGCCGCTTGAGCACCTCAGAGAACTTCTCGTGCTTGCCCAGGTGGGGC
>c100437.graph_c0
GTCAACAATCCTCAAGTTAAGAACAAATAATGAAGAAATTTCATTTAAATATGATTAATGGACCTTTATATCAAACTATGTTGGACATAAGGGTCAGCTGGATTATATGATTTGACATTTAAGTGATTTATGAGCTGCTTACAAAATGTATGATATGATCGATTTCGGTCCATCATTTCTATCTATATAGGTTATTTAGTTTGAGTTTATGCCATTTACAAGTTCGGTAATTTTGGATTATCGGACCCAATTAAGCGTGTGAGTAATAAATAGGTTTGTCA
>c10044.graph_c0
AATACATACAAGGATACAATCGGAAAAGGAATTATAGGGGTGTTGTCCTCGTATTTTGGACTAACATGGATTCGAATTTGAAAATTTGGCGTTTTGTAATTGGAGTTGGATCTGTTTGAATCAAGTCTAACTCTAAACCCTAAAAGGTTATGGACCAACAACATGCCCTATTAATATTTTTATATTATATTATGTTTTTGTTTATCATTTTCTTTATAAACTTAAATTTCCACACGTGTATAATATAATCTAGTTTTCTAATTGGGGGATTATGTGAATAAGTTGTGAACTTATATTTA
>c100443.graph_c0
AACCTAAATGAAGCGCACATCTAACAATCCCCAGTGAAAGACTTAGAGTCCACAACACAACCTTTCCAGAAAAAAAGGTGTGAAAAAATCCTTTAATTGAATATTCATTTGAAATCATGCCTAAAATGCAATCCATTAGAGACGAAGCATCGTAAAACCTCAAAATCAACTACAATCCAACAAAAGCAGGCGATTATGAAAGCTTGAGTACATAAGAAAACCAGATTTATATTAGCAACATACTAATCAGAGGCAGCTGAAAAATAAAGCAAGTTCCTCTTCTACAAAATCCAACGGTTAAAGTTCCTTGAGCTAAGTATAGAAATCAGACATCAGAAAAATCCACACTTCGAAAATCCACACTTCGAGGACAAAAACAAGCAGCAAGCAGCTGAAATGAGATGACA
>c100444.graph_c0
GCGGAAGTAGCACCACCAGCTTCTTCAAGACGTTCACCCAACTCTTCCAATTCACGGGCAAGATCAGCGCGTTGTTTCTCAGCCTTAGCGCGGGCTTGTCTTTCAGCTTCAACCTCTTCTTCGAGTTCTTCGATTCTTGATTGAAGTTCTTTGATTTGTTTTTGTTGTTTGCCAACTAAAGCTTGTTCATCTTCTAGTTTAGCAGTAAGGGAAGCCAATTCCTTGTCTTTCCTTTGAATTGTCTGTTCAAGTTCTTTTTTGTTGCGTTCCAAATCAGAAACAGCTTCTTGGGTAAGTTTTAAGTCTCCTTCAGTCTTCCTCTTACCCTTTTCAATATCACCTCTTAATTTCTTTTCGC
>c100447.graph_c0
AAATACAGTAAGTATTCATCTTGTTGACAACATTTGTCTAGATTAGTATTACTTCTCTACCCAAAAGTTTTTAAAGAAAATCAGGCACTCAGAGAGTTGCATCTGCTAGACTGCTACAACTTTAAGTCATTAATACATCCTAATGCCTAAATAATCTTGTTACCCATTTTTTCCTTGCTCGTTTGATTATGCAATGCTGGATTAGTCCTATTCTTGAGCGTAAACATGTTTCCATTGGTTGTACTATTTTACTCTCGTTGGATGCTAGGTCTAGTATGCTTTAAGGGTGTTAAAAATTTGTTTTGAACCGAAAAACCAG
>c100448.graph_c0
GGTAGCACATCACAGAGAGAGTTTTGAGAACTGGCTACAGTTCACTTCAAGGTGTGCCACCACGTGAGAAGTAGAAGAGAGGAATGTGACCGGAAAAGGCAAGTCCTTGCTCCGGAGAAGGAAGAATGGCGCCTTTGTCATTGTAGCTCCTTGGTAGCTGCTGAAGTGAATTTTATTCACTGTCTTAGACGCCTATACTAAAAGGGAGTTGTTTTTCCCTTAATTATTACTCTTCCTTCGTCTTCCTTTTCTTTGGTTTGTGGATGTTTGGTCTGAAAAATGATTTTCCCTCTTTATATTTTCTGATTTACATAGTGG
>c100449.graph_c0
TTTGCAATACAGCAGACACATGTTCTGTCGTCTTCACTTGCTTCTTACTCCTCTCTTTTTGACCCTTTTTCAACAAACTCAACTCTTGCAAAAACTTAGCGAAGCGAGGAACTCTCTTTATCATCTTCAATAATGGACCATTAGCCTCACAATCGCTAAAAGTCTCAAAGATTTGCTTGTCGTTTTTCAGCTTTCGGGTCTCCTTTAGAGCTTCAGGAAATGGCGGTACCGGCTTATAGGCACTAAAAGGGTGGAGTGTCGGGCGAACATAAGAAACAGCAGGATCCGATTGGTCACTCTTATCAAAATAATTTTCAGCTTTAACTCCTATCACTTCTTCAGTTTTAAGCAATG
>c100450.graph_c0
TCTCTAAAGGCCATATCACTGCTCAAGCACATTTAATGACTCCATGTTGAATGATGATTTACATTGCTGTGAATTAGTTGCAAAAATTGTTATATCTGGATATTATTTGAGATCCATATGCCAATGATTTACCAATTTTTTCCTGTCTGTGCTTTTTAGCTAGATAGATCTACCTGCTCTGTTTCCCCTATTGTCGGAGAATATGATAGGTCTAGGTTAAAAAAAATAAAAGAAAAAATGTGTGGCTTGCTCAATTAAGATATGGCTGTCTTTGGCCATGAGAAGAGAAAAGACTTGGATTAGCAATGTATATTCTTTTTCTCAAATCAGACAATACTTTCATGAAGTTGCAGTCTAACTGAGATCCATAAAATCAAACCCCCTTTTGTCTTTTTTTGAATTGAAAGAAAGTTAGAATGGGAAGAACATTAAAGCTTTTGCAACTTTTGAGTGCAG
>c100451.graph_c0
ACACTCAGTTATAGGATTATGCACGCTTAGTTATAAAATTATGCACACTGAGTTGCAACATCTTGCACACCCAAGTATAAAATTCGCCGAATTTTTTTATTTTAATGAAGCATTGATCAGGTCCGTTGTTTTCTTCAAGATCTGACAGCTGGTGCGCGTTCTCCTTTCTTTCCCGCACACCTGTTCTCACCAGATCCATTTCCATGAAATTAAGGTTGTAAACAAAAGGAATTTAAATAAATTATGTATATATACATACTCGTAAGTCGCTCCTTGATAAG
>c100452.graph_c0
AGGTTTACAATATATAGGCTCATCACATGACTTGAGCCTCAAGGACTATAAGTACAAGATATTATAAAATACAATTAGAGATATCATAAAACTCTGTCTTAGGTAAATGAATTATCTTGCAATATTAGACTTATCTAATATTACGACTAGAATAAAAATATTCATTTCTTCTTCTTCTACTTCTCATCCTCCATTGATCTCAGTTGAAGCTAGCTTACATATCCTAATAAATCGACCAGGTACGTAGATAGCTAGCATTTGGAGGTATCTCTTCAACAAAAAACAAAATGGATGCACAAATTAACCTGATTGGTGCTGTAATATATGTTGTTGAAACTCTAGCAAACATGACAAGACACGAGCTTTTTGAAAACCATGGCTGTGATAGAGCTCCTACCGTTGACATGAAAATAGGCTAAGGAATGGCGCGTGCTCTCGCTCATGTAGGTCAATGGAATTGAGCAAGTGAATTGATGAAGAAATTAATTATGCCGATGAATGAT
>c100453.graph_c0
TCTTGTCTAAGCTAAGGCCAATTGGCGGCGTACACTTTTTGTCTGGAAATGGAATTGGACACAGATTTTGCCTGCACTCTTGCTTCCCTCATCCTTGTCGATGATGATGTTGCCATCACCGCAGAGAAATTGATTGCCATCCTGAAGGCTGCTGCTGTTGAGGTCGAGCCAATTTGGCCCAAGTTGTTCGCTGAGAAGCTCGGCTCTAATGTCAGAGACTTGATCACGAGCGTTGGCAGTGCCGCCTCTGTCGCTTCGGCCCCAGCTGCAGCTGCCCCAGCCGCCGCTGCTGCTGCCGACAAGAAGGAAG
>c100455.graph_c0
AAGAAGCAAACCTAAGCAGATTGAAAACAAGAGTTGTAGCATTTCCCTCTAACTAAGAAAGAAAGCAAATTGCATATGAGAGCAGGTTAGAAAGATTTTCAAAGGGACATATCATGACACCACAGCTCATCCTAATAGATTTTTTGGAGGGAAAGGGCAAGCATATATCTATCACACAGAATAAAAGGAATATAACATGAACAAGCTATGCAGGCACAAAATAAGCATGGTACAATTACACATAGGATCAGATGAAAATAAATGGGTTTAACAAAAACAAAATTCAAAAAATAAGGATAATTCCACCACAATTGTTATAACTATGACCAAACTAATGTAGAATCTCAATCTATTCAATTTGAAAGCCAAAAAAAAAGAGTAAAGGGCGAGAAAAATTTCCAGTTGCAAAGTGGCTCGGCTTAAATACTCCTCAGGCGGCCTTGAATTCTTCCTGCAATGAAATATAGTTCTACTAACCCTATTGAATTTGTCCATAACCTCATAACCAAAGGGGGAAAAACCAATCAAATCTGGCTTTTAGGTTGGCATTCCTAATTAGTAATTATCCCCCAAATCAAACTTCTGAACTAATGACCGTAAAAACTTAGCACCATTTGAAATCAAATTCTATAAATTGAGCATGAACTTGTCAATGAATGAGGATTTCCAAAATAAAACCCTAAATCGAGCAATTACTACCGCCTAAAGAGGAGATAACAAGCCAAAATCAGATGTACTACTACAATCAACTGCATCAAACGAAATCAAAAACCTGAACAAGCCTGGAAGAAAAGTAGAACACTTAGATTGTCAATAACATCAAAATCCCACATCCCACCGCCTTGAATACCCATATGGGAACAGAGGAAGAAAAGGCAAAGGTAAACTCTGAATCCACGCGTTGCCAAAGCAATTGTAAACCAATGCATATCTAACAATCAAATTAACCACACGAAGAACACACCCACCCACTCACGAAACCCTAAATCGTCCCTAATTTCAGACACTGGAAAAGACGCCTTATGCGACAAAGCTTAGACAATAGATCAAAGGGAGAAACTGGAAAAGACAAAGATGGGGA
>c100456.graph_c0
ATTTAATGCAAGATAATGCATTATCCAGTGTATTCCAAACGGACCCTAAATTTCCTTATTCAATGAAACTCTGCTTGCACCAGAAATCAGCGATTATACCTTTATTCATGTTTTCTTGCGTTAATCTCATTTCCATATGATTTTCAAATTTTCTACAAACTGATTTTGATTCTAAAAATTCTTGCGTTAATCTCATTTCAATATGATTTTCAAATTTCCTACAAACTGATTTTAATTCCAAAAATTATGGTTTTAAGCTTG
>c100457.graph_c0
AGTATATGATTTGTATCTTGGATGTATGTAGTATGTGTGGTTCCATAATTGTACCTTTAATCGTCCATCTGAATAAATTTGCGCAGCACTTTTTTTAATATATGGTTTAATTTTCTACTTTTAGCAGAAGTTTTGATCATCCTCGAGCATTTCCTTCAGTTCGCCATTCTGAATAATCGTTACACCCCTAAAAGGCTGGCAAACATTTGTGAACAGTGTACTATCTCCGCCGTTCACTATTTAGTCACACTTATCGTGTGGTCCATAATTAACTCAAAATTTCCTTTTAAGATTTCCTTCATTTATTTTTATTAACTTAAATCATTGCTTCCCTTTTTCATTTTTGGCCGCTTCCGACTGCCTCTCTCGTCTCTCTCTTATGCTTTTTTCTGCTATCAGATCTTCCGAACGCCTCCG
>c100458.graph_c0
GTAAAGCCCATTCTGTATTTTCAGCCCACTAGTAATTTTCTTTAAGGAGATTAGAAGGAGCAATTCGGCCCATTTGCTTTCCCGCTTCGTTTTCGAGCCCAATCTTCATTTCCGTCTCGTTTGGTCCAACTCTCGAGAGGAATTCCGTCCGTGACGTACGCCTTAAAAGTCAAACCGGAAATTTAAGATCCTAGGAGAGGAGTATCCAAGAACTGAAGAAAGGAGCAGTGAAGATGCCGAGGAAGGGGAGTTTCAAGCCGTCTCCGAAG
>c100460.graph_c0
AAGATCTATCTATACAAATAGTCAATAAAATTGAAAAACATGAACCCTGCACCATTACGGTTGAGAAAACCAAAATCATCAAATTGGCATTCAGAAAAGACTAAGGAAAGTCTAGACAAAACTTTGATCTTTCTAACAAGCTTGCTCGACTGTATGGTGTTTGGAAAATATTTGTGAAGCCTAAAGGAAATGGACAAGTGAATCCTGTAGAATTTGATTTGGTTGATGAACACACTGACTATGCTATTTATGAGTTCTATATCTGGAAATATGTATTGGTGGTTCAGTCCTTTCCTATCAACTGTGCAGATACATGACTATCAAGATAAACAGGTTTAATGAGAAATTTAGTTGGATCTTGATTCCAAACCTTGTAGCTTTGAGGTGCTCAATCAGAAG
>c100461.graph_c0
GGAGAAGAACATGCCAGTTAATAATCTATAAAGCTACATAATATGGTGAGCATACCTATCAATAATCTAGAAAGCTACATAATATTCAATATTACTCAAATTTCACTACATAACATCCAACAATTTACAAAATATAATAGAATCCTAAAATGACTATGATAATAAAAGCAAAACAAATACATGAAATTATAACAAATCTCATCATAAGCTTTTTCCCTTTCAAAACTAGCAACACTAGTAGTCTTCAGCATCACATTTTGCTTCCCTTCCCACGTCTAAAGTATAGCTGGCATATTATGGCGGCAAAGAACACTCGCTTGCTTACGATCGATGCTTCCCATGCTGCTAGAAGACCGAGCACTCATCTTGATTTTTTTTCTTCTTTTTTCAGTCTGATAAGTATTTTTCAAGCAATCTAGGAGGATCAACGGCAAAGAAGGAGGATCAACGATTGAGAAGGAGTACTGCCATTTCTCCTTCTCTTCACAAGCGCTTCCGATCTCTGTAAATGTTTTTAATTT
>c100462.graph_c0
GAAAGTTCCATAAAATGTTACACCGTCAGTCTGCTAAACACTGATGATATTAAAAATCAATCATATGAATGCACAGATATGTAGAAATTATATATGTTAAGCTCCAGAAGCAAGCAAAAATAAACAATTGAGGAAAATGGCTTAGGCAAAACTGTGGAGATCCCTATTCTAAAACTCAATTTTACGTATAATTCCTGGGCAATATGTAATGTTTCCCAATTGAAAGAAAACTTAGTAAATAGTGATAGCCCCGAAACTTAAAGAGGCCTGTCATTTCTA
>c100463.graph_c0
TGGGCGATGATGATCTTGATGTTGTACAGCCCTTGATTAATAATTGATCCCTCTGAAGTAAAAACGCAATCCCCTGCTCTTTTATATAAAAGAAAACATACAATCCAGTATTGTAAATGTGTAATACTGCAATCTGTGCAGTGTGCACTTAATCTAAATTAATCCCCTGGTGAACACTTTGAACATTGAAAGTGCACCTAAACAAAAGGGTTGAATTCACTCAAATCTCAAAATAAGTTGATACATAAATAAGCAGGTAGTTTGACAAAGTTGCAACAGAAAGGAAAAGATTAGTTCAATTTAGTCGAAGCCTAAATCTCGG
>c100464.graph_c0
AAAAAAAACCAAATGCTGCTATTAAAGATGCAAATATTGCATTACAAGCTAATCCTGATTCAGCAAAAGCACTTAAAATTCGTGGTAAAGCTTATACATTATTGGGTGATTATGAAAATGCACATAAGGATTTATCACGTGGTTTACAAGTAGATTATGATGATGAAACACAACAATTAGCAAAGAAAGTACAGGCACGTGTTGATACTGTACATCGACGTGTACGTAAATATGAATTAGCTAAAGAAGAATGGATGAAACGTAAAGTTATGGCACAACGTGCATGGTTAAAAAAAAAACAAGAATGGG
>c100465.graph_c0
AATTCGGCCCAATTCTGGCATTAAATTGATAATTGTATTCTGATTCAGTCTTATAGTATGTAATAATTTAATCGATTCGTGGTGATTGTACTTCAAGCTATGTAATTTGTGAGACCTTGTTGTGGTTACTGAAATTACTTGGGTGAAGCTTTATTGGATCGAGCTGCGATAACCGGTGGTCGATCGGAGTTTGTTTGGGTTAGGTGCTTGGAGGCTGATCTCGGGGAAAGATATACAGTTGAGTTAGGTTCAATTAAATTAGGTAGTTACTGTAAGTAGTCAAGTCTGTTGTTTTTAGACTTACGGTAAATGTCGTGGGTG
>c100466.graph_c0
ATGTTATTGGATGAGAAGAAGATCAAGAAAAGATTGTCAGTCATCCAATAAGCTCTTCAAGTAATGAACTTGATTGCATACATGTGATTCCTATAATTGGAATTGGAGGTATGGGTAAAACGACTCTTGCAAAGTTGTTATATAATGATCCAAGAGTGACATCAAGCTTTGAGTTGAGATTATGGGTCTATGTTTCTAGCAAATTTGTATTGAGAGCGGTGATACTTGGCATTCTCCGAATTGCTACGGGCTTGAATTTCTCATCGCTGAATACGGAATTCTTGCAAATCAAACTCCGTGAGAAACTTGGTGGTCAAG
>c100467.graph_c0
AGGGGTGAGTATTGATTTGTATTTGTTGATTTCGTATATTTTCCTTATGTTAAACCTTTGTGCACTAGCACTTTATGGGTGTTCAGCAATGTTACTATATTGTGTATCTACTGCTTATGTTGTTTCACATCTGTCATCTGTGTCTTTGTTCATTGTAATCTGGTCATATCTATATTTGAATCATTGAGAATTGTACTTCTGCATTAGTTGATTCAGTTTTTAACGAAAAAACTATAAACCCCATATATTACTAATTGAGTCCAGATGATCATTTTTCTTTGGGTTCCTGTTCATGGATATTGCATTAAACTAAGAAGTCTTCACAAACTAAGCAACTATAGGGGTATCAAGCTTTCTTAGTCACACAATGAAGGTGT
>c100469.graph_c0
AGTAGGGCTTTTTTCCAGTCCATATTTCTTGGGGTGTTTTTAAGTTAATCACTGCCGAGGGACTCCTATTTATTAGATAAGAGGTTGTTGTAATAGCTTCACCCCCCACAATGACTGCTTCAGACCAGCAGATATTAACATACACCTAGCTTTTTCTAATAGAGTCATATTCATCCTCTCTGTAGTTCCATTTTGCTTAGGGGTTCCAGGAACGGTTAGGAGATGTTTTATCCCATTTTCATGACAATAGGCATTA
>c10047.graph_c0
GACTGATCAAGCAGATTAGTAAGTCAGCAATCATTGGGATAGAACCATCAAATGAAGGCATTCATATAGTGTAGAAAACAAAACCAACCAGCTATAGGATCAATCACTACCAACAAATCCCACACTAACACTTTGGTAAACATACTTCTTTGTATCAGATGGCTCATTCAAAGAAGAAAAATCAGTTGACATTAGTTCACCTTTCCTGGCAAATTCTAGGCTATAAACAGCATCATGGTTACTACTGCTAAAAATTAGCAGATACACTGATCACAGAAACATAAGACAATGTGAAAAACCATACAATAAGATCATTGATTTGCAGTCTGCCACCACAG
>c100470.graph_c0
GTATCTTTAGCAGGAAGTGCAATTGCGCTCGTCTTCTCCCCGAATAAGGTTCACGACTCCTTATTTGTCGCAATGGCTCCTCCTGCTAAAGATACTACCAAATCTTCCGTCTCCAATTGCGTAATTAGCATATTTAGCTGTTAATACTAGTCGTTGATTATTATTGTAAGTAAAGAGGAGATTTCTTTTTTTACCAAATATTCTGGCTTTTAATAATCGTATTGTTCTGCGTTTCAATAATCGTATTGTTCAATCGTTTGGTCTTAGCCTTCGATTGAATTGTGTTGAATTTTATCCAGTCAATTATATGAACTTGAGCTTGAACTGATTTGAGTATGTGCTATCATGTTATGAATGATTTGAGTATGTGCCTTATTCGTGGTCAGAAGATGTGAGTGTTCAATTGCTTTTACTTCTTTTGCTGAATCTTGTAAGTTTTGAGTTTGCATGTGCAAAAATACTCTAGCTTTCTACTTGTTTAAATGCTATAATGCAGCTTGATTTTAACATAAATTTAAGAACATGGCAAATGCTTGCAATTGTTGTTCATTCGGGTGAATTGGAGCTTTGATTATCGGATTTGGAATTATCATATTCTGTATCTGAATAGTCTTTCTTCTTGCCGCGGATGCAAAGAAGGCTGATCCAAAACCACAGGCCTTGAAGGCTGCAAAAGCTGTTAAATCTGGCGCCTCGACTCTGAAGAAAGAATCTAAGAAAATCAGGAATTCAGTTACTTTCCA
>c100471.graph_c0
GCCAGCTTCAACCAATGGGACCAATTTACCAGAATTATGAAGAGCAACAGTGGCATCACATCCCCCAATAAATTTTCCATCTACCCACACACTTGGTACAGTACGTTGTTTAGTCATTTGTGCCAAGATCGATTGAATAGCATCACCTTCATCAAATGTATCTAATTCAACAACAGCATAATCTGCACCTAAACTATCAAATAATTTTTTAGCTTTAGTACAATATGGGCAATAGGTTTTGGAGAAGATAATAACATTGTTTTCAGCGATACGCTTTTTGATAATCTCTTCCAAAGAACCACTTTCTTCTCCAGATTTTCCTTCAGTCAAATGTTT
>c100472.graph_c0
ATTCTGAAGTTTCTTGATTCAGGCATTTCATCTTGCAATCTGTGCCTCTTATTTTATTTTTAATTTTTCTCTTAGTGGTATAATTCCTTTGGAGTAAGTTTGGCATTGATTTTCATTAGACTTGTTTTTGTTATTTCGCTTCTCTTCTGTGTAGGTGCATGCATCGTCTTTTTTTGTTTTTTTTTTCTGGGGTATGTATGAGTGGTGGCTCTATCTGAATTTGTCTTATAATCAGCAGAAATTCTCATATTTTTTTTTCTCAAACAAAAACCAATTTCCTCTACAGATTGCTCAAACAAACAACTTG
>c100473.graph_c0
GAAAAAAACACTCAATTCATAAATACATCTCATACTGTGTGTTTTTTGGGATCTTCTTTTTATTCAAATTCCACCAATACTTGATCGGGTTGTACTGTTTGTCCTTGTTTTACATGAATTGCTTTCACTTTACCACCATTGACAGCACGTAATGCATTTTGCATTTTCATTGCTTCAACAACACATACTTCTTGACCTGGAGCAACAATATCACCAAGAGCAACTTTGATGGAGAAGACAGCACCAGGCATTGGTGATAATACCATCTTAGATGTATCAATCACTTCTTGTATAGGCATATAATTCATAAGATGATGTTCACGTGGTGTACGAATTTCAAGATCAAAAGCTGTTCCTGCATATTGAATAGAATATTTTGGAATCCCATCAGATGCTTTCACAACTTGTAATGTATATGTTTTACCATTAATTTGGGTTGTAAATACAATATCACCACGACGATAGGAGGATGTAATGTTGATGACAGTACCATCAGACAATTTAAGGGAGAGAGAGTGGGAAGTTTCAGAATCTTTGATTTC
>c100474.graph_c0
TTCTCTACTGAATCGAGTTACAACAGAGACTTTTTTTGAGAGGGAAAATATATATTAAGTTTTCCCGTAATAAAATTATAACACAATCTGCTGCAGTAAATCTAGTGTTACTTTCTCAATGTCCTCCGTACTAACAGGGAGAAGATGAGGACAGAAATCAATCATTCACCCTAAAAAATGATTAGCCTTTTGTTATAATCCGATTCCACAGTTCGATTGCTGCTTCATCCTTCCTGAGCATCTGCAAATAAAAGTAGTCGTGAATTACCCGATGCGTACCTGGATTCAAAAGGCCAATAAATTTCGACACTCGTACTATGTAATAAGAAGACATTGCTCTTGCTACTATAGAAAGCAAAGTTTGAATGATCATGGCTTAACCCAAAAGAGATTTTAACATTAAAAAGCAGAATACTATTACAAGCAAAGAGGGATTGTAGAAAGGATGCGCCCCTAAAAGAGATTTTTCAAACTCCTGCAGCAATGTCATGAAGCCAGCATTAGGCGACGCCTTCG
>c100476.graph_c0
AGATGGACGTTTTGTCTCACCCACATCTATCAAATTTGATATTGGTATTGATGTCACAAAACCAAAATTTGGTTTGAATACAACAGGTGTATGTGGTGGGGCATATCAAATTGCGATTCGTTCATGGGCACGTTCATTACAAGAAGTTTTCGGTCGTACTACTACACAAAGCACTGTAAATGGTACAGTCACCAACAACAAACAAGTCACCAATTTACTACGTATCCAAGCTGGTGGTGATGCCTCCCCTTTTGGATTTTTCACATGGGCAACAACAGCAAAAGTGAATACAACATCATTTGATAATGTCACAACAACATCCACTACTAACGTGATTGCAACAACATTGAAAAAAATTGCTAATTTAGAAGATAATGATAATTTACGTTCTCATACTAAAGAAGCTATTCATTCGTTTGATGCTATTCGTCCTACACAATTACTTTGGGATCCTGAATTA
>c100477.graph_c0
AACGTGCACTTATCTTATGTGATTAACACTTCAATTGTAACTTTTACTTAATCTTGGACTCCCAAGTTAACTTTAAGAAGGACGAGCTACTTAGCACGAACCACATAACACTTGAAAGGTGCTAAACAACCCTTTCTCGACGATGGAAAATGAGTCATGGACCATGGTCTAATAATGACATCAATGGCATATCAACCATCAATGTTGCTATAAAGAAGTATTTATGATGATGTGCCCATAAAAACTCGTACCCTACCACTACCTATATTCTAATCAATCTAACATATAAGGCCGCAATCCAAAACATTTTTAGGCAATAGTAGATAATACGAATATAATTTTTATAATAAACACACAAGTTTTCAAACA
>c100478.graph_c0
TGGTAAGAGTTGTGCACAAGGTTTGGTCAATCAAATCATGCACATAATTTCTCTTAGCAAAATGAATTGTGCATGATTGCACAAGGAAGTGATTCAACTTCAGTCTATTTTACTCTAATTAAACATGTGTGGGATGAATTGTCTGCTCTAAGAAATCTGCCAGTGTGCTGCAAGTTCTGCTTGGTCACGTTTTGAACAAGATCAAAGATTGATTCAGCTACTCATGGGGCTAAATGACAGCTTTAGCATGATTCGGGGAAACATTCTGATGATGAATCTAGCTCCCATAATACTACAAGTCTATTCTATGTTGATACAAGAGGAGAAGCAAAGAGAAGTCAGAATGCCCACACAACTTGCTAGTGATTTGTATGCAATGAATGCAAGGAATCAAAGGCCTAATACAGATGAGTCTGCAATTAGGAAGTCCTCACTGGTGTGCACGCATTGTAAAAAGAATGGTCATATAGTTGAGACATGTTGGCAACTGAATATTGTGCCTTTTGAGAGACCTCCTCTCAATTGCACTCACTGCAAGAAGACGGGGAACACAATCGAGTTTTGTTACAAGATTATAGGATATCCTAGCAACTCAAGAGATCCAAGAGATCAAAAGGATAAACGAGTAGCTGCACAAGCTGGTGGTTCATGCCATGATGGGGATACTTCAGCAATTCTAGGATTCACTGTTGAGCAATGCAATCAACTTCTCAGGATGATTAGCAAGGGAAAAGAACATGCCAACAATGAAACAGACTTTGCTGG
>c100479.graph_c0
GCCGAAGATTAGACGACTGCCAAAGTAGGGGGGTGCGAGGTGCATAGGTGTCATCTCTTTCAATGGTTATTGGTGGCGGCCAACAGCAACCGAGCAACGGTGCTGTCTCCGATGGTCTGCAACAAGTTTTAAACGAGGGGTTGGTTTTGATTAAAATCAGATCTGAAACCGCTCATGAAGGGGACGAGGCGGATCTTCAAAGGCGGTGTCGGTTGAACAGAGCAGAAGCGGAACGGCTTAGATCAGTGGTGCAGGGGTGTTATCTCCTCCGGCGGTTGTGGGTGATGGCTA
>c10048.graph_c0
AAAGTTACAAGTTTTGATGCCTTAAATATTAAAATTTTCTAAAAGTATTCTTATTATACAAACTAACCTTGTGTTCATTACAAGTTCACACTTTTGTGAAGTGAAATGGAAGATATGGACAAAATAGTGGAGAACGAAGAAAACGGATTTGAGTGGGCAAATGTGGAGTTGGCCTGGAGACTGACGCGATTGACTACTTTGACTCCTTCTCCCCTGACTTTGGGTTCACATTTTGAATTCCATTTATACCCCTCCGCATCCCTTCATCACGTCATTCTTCATGCCGTGTGTATCTCGGCCTCATAGGCTGCTGGGTCAACCTTGGGCCAGTATCCACTACCGAGCTTTCGTATAATGGGCCTAAAAGGAAGCCCATAAGATGAAGGGGTAATTTATCTATTTAAAATTGCATGTTGTGTTTTCTTGTGTAATATAAACTATTTAAAATTCTAGTTAAAAGTTTATTAAAATTAAA
>c100482.graph_c0
GGGGGCTCACATTTTTTTCCTCCATTCTTCCCATCTATCACTCGAAGAAGACCCAGAATCAGACGAAGTGAGATCGGAAATCCGCCCCCACCTTTGTCTTTCTTCTTCGCCGGTGGCCCCAACTAGCCTCTTCTTCCAGCGCTCTGCTCTCTCTCTTTGTTGATCGTTTGAAACCAGTCGCGCCATTTCTCTCCTTCCGCCTCCTACCTCTCTCAAGAGAATTCCATCTTGCTTCTGTTTTCGTTCAAGAATCGAAGGAGAAATTGGCCGAATTTTGGTGGCGTCCTTGCGTTTGGAATCAGTGAAAATAATTTTGTTGTTGAAAAGAACGAAGGCCCTGTTCCAATTTCTTCTCCCCAAAGATCGTTTCTTGTTCCCAAATTCAAGGTAAGTTGCCGGATGTAAAGGGGAAATCAAAG
>c100486.graph_c0
GAAAATTTGATGCTTAATTTGTACAAAATGTGATTATATATGGATCTTAATTTTTTTCTGAAAACAATGTGAATGCGTTTAATGTTCGTCCAAACTAAGAGCAAATTGCTTCATGTACGTCTAAATGGTGCCATCTCCCTCTACCATTCAATAACTTGCAAAATGCGCATGGAGTACTGAAAAGAGAACCCATTTTAGCCGGTGCTTGTTGAATATAAAATTGAATTACGGATGCGAAAAATGGGAAAATATA
>c100488.graph_c0
AAGCAAAGTGAGGCTAAGAAATGGTGAGAAATTATGTGTTGAAGGCAAAGGCACAATTGCAATCACAAATGGTGAAGGTAACATTAAGCTGATTCATGATGTTCAGTTTGTGCCAAACTTAGCCCATAATCTACTAAGTGTTGGACAGCTGATTAGCAGTGGTTACACTGTCACATTTGAAAATAATTCATGTGTGATTTGTGACAAGAATTCCAAGGAGACTGTTTTAAACATAGCTATGGGAGAAAACAGAATGTTTGCATTGGACCTCGACAACAAAACTGGCAAGGCCTTTGTGGTGAAAGGAGAAGATCAAGCTAAACTTTGGCATCTCAGATATGGCCATCTGAATGTGCAAGGTTTAAAGCTACTTTATACCAAGAAAATGGTGCAAGGATTATCCAGCATGGGTGATCTTGAGTTCTGTGAAGGTTGCATTCAAGGAAAGCAATCAAAGGGGTCATTTCCAAGTGGTCAAGCATGGAGAGCCAAGGAGTGTCTAGAACTTCTTCACGCAGACTTGTGTGGTCCAATGCAAAGTGAGTCTCTTGGAGGTAATAAATATTTTCTACTAATAACTGATGATTTTAGTAGAATGAGTTGGGTATATTTTTTGAAAGCAAAGTCAGATGCTTTTGAAAATTTTAAGTGCTTTAAGGCACTAGTGGAGAATCAGTCAGGATTGAAGATAAAAGCTCTAAGAACAGATCGTGGTGGTGAGTTCTTGTCACAAGAATTTGCAAAATTTTGTGATGAAAGTGGAATTAGAAGGGAGTTGACAGCACCCTACACTCCTGAGCAAAATGGAGTTTCAGAGAGGAAAAATAGAACGGTGGTTCAGATGGCAAGAAGCATGCTTAAGGCAAAAGAGTTGCCAAATTTTATGTGGGG
>c100490.graph_c0
ACCTTGAATTTCACCCCACTTTCTGTTTGGTTAAGAACATGCAGGGACAGGTACTTCTCTAAGGAATCATTAGCAATGGTCTTTATTATCTACCGTCGGCTTCCTCTACGAAGACGGCGCTTGTAGGCGGACGCACCTCGGCATCTCACTGGCACCATTGAATGGGCCACCCCAGTCAATCCATCTTACGTCTTCTTTGAAGTCATTTTAAAATTCCAGTGTCGTCTTCTATTTCTCATAATTTATGTCAGTCTTGTCCCCTAGGAAAAAGCAGTCGTTTACCTATTTTATCGAGTCATGTTTCTTCTACTATTCCCTTTGAATTAGTTTATTCTGATGTCTGG
>c100491.graph_c0
GAGCGCTCCAGCTCTCCTTCCAGGATCACCAGCTTCCTGGCCACCTCCTCATATTTGCGGTCTGAATCCTCGGCGATGTGCTTGGCCTCCTTCAGCTGCATCTCCTGCAGCTCCATCTTTTCCTCATCCTTCATAGCTCGGTTTTCGATGACCTTCATTCCTCTCTCGCTCTCATCAGCTGCCTTCTCAGCCTCCTCCAGCTTCTGCAGGGCTGTAGCCAGACGCTCCTGTGCCCGGTCCAGCTCCTCCTCTACCAGCTGAATGCGGCGGTTCAGGGAGGCCACATCTGCCTCAGCGTCAGTGGCTTTCTTCTCAGCCTGCTCCAGTTTCTCCTGGGCATCCTTCACTGATTCAGAATACTTTTCCACCTCGTCCTCCGTCCCTTTTAGCTTCTTCTGGAGGGCCTGCTGCTCCTCTTCCAGCTGCTTGCAGCGGTCCTCAGCTTGCTTCTTGTCGGCCTCGGCCTGCTCTGCGCGGTCGATGGCATTCTCCTTGTCCAGTTTTAACATCTGCATCTTCTTCTTGATGGCGTCCATGGTTGCGGTGGGGGACGGGCCGGCCGGCGGGCAGTGCGGACCGGGAGAACTGGGCTGGCCTCGCG
>c100492.graph_c0
ATGGTGATGGCTCGAGGAGGACTGAACCGTTCTGCGAGAACCGGATCTGGGGGTGCTTGACTGCGCAATTCTGAGTGGCGATGATAAAGGATAACTGAGCAACAACGAGAAGACTGGAAAAGGACAGGGAGAGGGTCGTCGGTGGGCTGCCGGAGTTGATAATAATACCGAACGGAGCCTAAATTCTACCATGAGGAGTTCCATCATAGCTTCTTAACCAAAGAATGTCTTGACCAGACTGTCAAATGGATTTCATATGTTACAAGTTGCCCTATGGGTCAATTACACTTTAATGTTTTATTTTACTTATTTTGGTAGTAGGATAATTGTTTCAATGAAATAATCTATGTTACACGGAAA
>c100495.graph_c0
CAGTTGAGCATTGTGTCCACGAGGTTTCTCCCTTTGTCCTTTATGCCGATAACGACAATTTTATCTTGACAAGATTTTCACTCTCTAAGTTTTCTTGGTGTATATAATGATTGGGTGTTTAGATTTTCTTGTATGAGACTTAGGTTACATATGCAGTATATATGGAAGTCGATCTTACAGTTACTTGGTTCTTGTGAGTTGTGACCGATGGGTCAGCTGGTATGAAAAGTCACTTTCACATGTAAAACTACCATAAATTTTTGTAGTTTCTGATGGCTGCTAATCCTGCTATTTGGGGAAGAGAAAATGTGGTAATGCTAATTACTGGACCATGACCGTAGGATCAGAAGTTAAATGGATTAAATTGTTGACGTGTAATGTAGTTGTTGGCCGGAAGGTCAGTTTGAATTTTTAAGGCCTGTCCTGGTACAAATTATTTGTTGTGGCTTG
>c100496.graph_c0
GAAAATGAACTCAATTCTCCGAAAATAATGGTGTCACCAAATACGTCGGTGGAGCCACCGGTTGGTTCATGAGAGCCGAAGTACATCTGTATATTGTCAGGGGAGCTTCTTCTCCTAGGTCGATCCGTCTCCAGCGTCGGTGATTGATCGTCTTCTCCGCCAAATCCGCTAGCCCTTGTCGTCGAAGCATGTTCTCTCCGGCGATTCATCTGACTTTGTCACGTCGATGTTGGATCTGTATCGACGCTTCCTCTACCGCCGAAAACAGAAGCCCGGTGGAGGCGGCAACGAAGGTTGAGTTTTAGGCGATTCGGTGTCGGCGACGTTGGAATTAGGGTTCATGGAGTTGATGTAGTGGCTGATTCAGATCCGGCAGCGCCGCCGAGATTTAGATCCAGCGGCGGTGGGGGGGAGAATCCACCTAGAGAGTTGGCAAAGGCTTCTCATGGCCGGCTTGGCGACTCTACAGTGCTGCTCTAGCTGGGGCTTCTCATGGTTGGCTTGGCGACTCTACGGTGCTGCTCTAGATGGGGCTTCTCATGGCTGGTGCTGCGAAGCCAGAGATCGGCGCCGACAGCGAGGTTCAATCTCTT
>c10050.graph_c0
GTGGAGTTGGGGTTTATGTTATGCAGAGATTTGAGGTGAGGCTTTTGTTGAGCAAATAAAATTAGTTATTACTCCAGTATAAGTTGGATAGCTCCAACTCAATTTCTCATTTTACACACGCATTATGCTTTTGTTGAGCAGCTTTATAGGGTCATCGTATAGCTAGCAAAACAAAGCTATTGTAGCTTGTTAAAATTCCAAAAGTGGTTCCTTTTTGCTAATGGAATGAAGTTGTTGTAGGTCAAGACCCGTTTATCAAGTTGCTTGTCAACACTCCATGTGTTCATGTAATGTGCATTTAGGCTGGGAGAAATAGC
>c100502.graph_c0
GCGTGTGCGTGTAATTGGTTGCAAGTGCCTTAGATATAGCATCTTTTGATCTGTTGCTTTAATTTTGTACGATCAATTTGTTTTTTCTTCGAAATTTGCTTATTCTTTGATGGCAAAAGTTCTTGTTGCAGAATAGGGGCATGGTTGAGAAATGTTTTCGCTTGGTTTTTTGTTTTTCTATGGACCTGTGCTTACTATTACTGCTGGAAAATTGATTAAAACGGACCTTTTTCGTTAATCTTAACGTTTTTTCAACGGACAATTTGATGGTGATAGGGAGAGGGAGACATAGATGGCTTTAAATGTACAAAAACAAAGATGGTGACTTAACTATTCTGTCAATTAACCCCGAATTTGTTTGAAATGAGCAATTGTAGTGTCAAGGCGCTTCATAACCTCTATGTGTTAAGTCATTACAGTTGATAACTTGTAATTCTGATTGGAATGAATGACTATAAAAGATGAGAAAAAGTGTTGTGTTCCGACTCCATTCTATTGCGTGCAAATAGTGGCG
>c100503.graph_c0
GATCAGCAATACAATGGAATGTTCCCACTGATTACTTTTGAAGAGTTTATCGCCACTGCGCTTGATGCCCCAAGAATTGTTGGAATCTATCCAGAGATAAAAAATCCAGTGCTCATCAACCAACATGCAAATGATCTAATCATATCTCACAATTTCATTTCTGTCAAAAATGTCAATCAATATACCTAAAAGATGGTGTACTAATTATTTTGCAGGTGAAGTGGCCGAATAATGCTACCTTTGAGGACATGTTTGTTGCAACTCTAAAGAAGTATGGATACAAAGGACAATACCTCTCAGAAGACTGGCTTAATCAGCCTTGTTTCATCCAGTCATTCGACGCGTCATCCCTAGTTCACATATCCAATTCAACAGACCTTCCTAAGATCTTCTTGATTGACGACGTCACTATCATTACCGAAGACACTAACAAGACATATGCTCAAATCACCTCAGACGAGTACTTGGACTATATAAGCCAATATGTGGTTGGAATCGGACCTTGGAAAGAC
>c100505.graph_c0
GTGGAGAGGAAGTCGCTGCTTGTGACGGGGATGGGACAATCGTGGCCGATGGTGCTCCGACGGCTATGGGATGTTAAGAACAAATCGGTTCTAGGTTCAACTCAAAAGACGTGGAGTTGGTCAAAACAAGCTGCCTACTTTGAAATTCCTCCTTTTTTTTCCTTTCAACTAATTAATGGAGTTGTGCTTCTTGATATCATCATATGCAGTTTTATTTTCAAAAGAGACTCCAGATTTTACCAGCGGTGAATCAGGTTTGCAATCAAATATAGATCTAGAATTGTTGTATCTGTTTGCTTTCTTTTTTGGACATTAGGAAGTTGCACTCTTTTTTTGGGTCGAATAGGAAGTTGCACTCTTGTATACACATACACAATTCACTGATTTTTGATCTGATGGTTATCTAATGTATTCCATGTTTATTTGCAGTAAAATAC
>c100506.graph_c0
GATCAATACTCATGAAGCATAGAAGTGATTTTCTTCAGCATATCATCAACAAAAAGGAAGCTTAGAGGCTCAATAGATAGTCTGAAAGTACAAACAAGAATTGGGGGAGACGAAGCTTTATTATTTGCAATGGAAATCTTCACAATGTATGAGAGGTATGCATATAAAATTGGGTGGAAGTTTGAAGCAGTAGAAATAGCATAATCTGATCTTAAAGGATTCAAAGAAGCTAGTGGATCAATTAGTGGTGCTGGCGCATATTGGAAGTTCAAATTTGAAATTGGAATTTGCCGAGTTTAGAGAGTTTCAATAGCAATTTATCACATCCTAGTCTATGTGGTATCGACTTTGGATTTTATTAATATGAAATCACATTCTGGAAAGGTGGATGAGCCATTCAACTATATAGTTCATATGGAATTGTTTATGAAAGTTCATACTGCAC
>c100507.graph_c0
CTCTTGCTAATCTCACCTGATCTCCTTACTCTTCTCCTTCTGATCTTCTTGGTTTCTTGTAAGCGAAGTCATCCTCGAACGATGGGATGGCGAGGACTGAACTCGGTGTGGGCCCCATTGAAGTTGATGGGGTCCTTGGAGCTCAAGGACTTGTAAACGAAGGATCTTATAGGATGAAGAGAAGAAGTTTTGTGAATGAGTTTTGGATTTGGAGATTCTTCTTCAATGGATGGTGGGTTGGCGAGGATATGATATTTGAACCAGTAGAGATCAAAAAATTGTAGAAGAACATCTTCTTGTTCTTGAAGTTCCATGCAGATTCAATAAGGATGACATGGAG
>c100508.graph_c0
GCCATTTCTTCACCATTTCATATCTTTCACACCTCCTTCGTTCCACTGGCCTCCACATCAGCCGGCCACCCACCGCCCACCGCCGTGCTCCACCGGCCGCCACCACCACCTGGACGCCGCCGCCACGAGCCGCCCTCCACGGTCCAGTCCAAGTCCCCACGAGCCCGCCGATTAGTTCGCCACCCCAGAACTCCAGTGTGGCCACCTCGAGCTATTACGCTACCCACCTTTGACGCCGTAGCCTCGTGACGTTGCCTCAATACCGCTGGGACTTTTCGTTTCTGAAACCGACGCTCCG
>c100511.graph_c0
ATTCCATCCCCTTCGTTTCTTCCCTATCTAGATCTACACTCCCGACGACCATCCACACCACCTCCGGCGACCTCGTCCCTCTATCGATATCCTTGCCTCCTAATTGGCCGCCCAAATATGTTCCCGTCGCCCTCTCCGAAGACCCCCCCCCTCCTGCTCCTTTCTCCCTCTCTCTTTACCGTACAATTTTTGATTTTTTTTGGCCTTTTCTCCTTCGATAATGTATTGAAGGTTTGCTTTGTTCGGGACAAGGTGTAGGAGGGAGAAGGAGATCCAATGAATCCAAATCTATTTGCTTTGATTTCCTTCATCGTTTTGCTGAATTTCTCG
>c100512.graph_c0
GTTTATGCAGTAGGAAAGGACTATGGGATTTTAGAACGAAATTTTTAGTATTCTAGAATCGAGCTCTGCTTTTCACATCGGTAAATTTCTAATTTCTGAGCATTGAAGGTTTGAAGAACTTCTAATGTTGTTCCAATTGCTAGTATGACTGAATTTAAATTTCTGAAGGATCACTTGTTTTATTCTTCATAACATGCATGATTGGTGAAAGAAAACTTGAATTCCTGCAGTTTTTTCATTAATTATGGAACTTCCGT
>c100514.graph_c0
ATCGATTCCAAGTCTAATTCATCAACCAAAACCCTTGAATTTCCTTTGAAATCGTCCATTCCCCTGTCTCTAAATACCATTTTGCTTTTGGTGGATTTCCCCTGGAAAACACCAAGCCCACCGCCACCAAGCCACCCTCGCCGACTCCCCTCGAGGCCTCGAGTCCAGTGGTGGTCTCGCCGAGCCTGATTACATTCATTCGAGCCGTCACCAACCTGATCGAACTGCCCTTCCCCTACTTTGTTTTTATTGGAGTGTTGTGCTGTCGTATCGCCACCTATGATGATGCCTTGTCGTCATCCACCTTGCTCCGACGATCGTCTGACCCACCCCGCCAAGGTATAGCCCTACTCGATCTTGTATTGTCGTGATGGTTGTCGATGCTGAAATCACGATCTTGTCATACGTTGTTGTTGAAG
>c100515.graph_c0
CGATCAGTCTATATTGGATTGGGTCGGATCGGTTTTAATTAGGAGATGAGTTTAGTTTTATATATATATATTAATTCAAGTCTGTGTCGAGAAAGCGTTTAGGCCACCGATTCAGTTGTTGCCAAATGACCAGAAGTTCAATAAGAACCACCAAACCAAATTTAAAATTGAGCATTAGATTGATTATGTGGGTTTGATTCGATTTTTTGCTGGAACAACATTAGGAACTTTCATATTTCGAATACTGGATCAACATTTTCTCTATTAGCTAGGTTCATAAGGAACTTACATGACTATCTAAGTATTTCAGAGAAATATAAATGTCACAGGAACAACAAAGGAAATAAGGCGCAAAACTGTGGAACTG
>c100516.graph_c0
GCAGAAAACCATATTGTTTATGTCAAAATAAAAACTAAAAAACAGCAAGCACAAGTCCCGAGTAAACCAGTGCAAAAGATACATAAAAATAACCGCGGGCAATAATTAAAATTAGAACTACAGCAGGCACTTCCTCTTCGAAGCCCAGCTTAGCACTTCACCTCCTTCAATGCATCAGCCATATACAAAAATGTTGGGTCGGTCGCACCTTCTTTGTAGTAAGCAAAGACAAGACAGCCATCATCATGCATGCTCTCCCCAACAAAGAATTGAAGGTCACTGAGCTTCGAGAGCAAGAACTTGGTCGCTCCCTCAATATTCTTCTTAAATATCTCCTGCCTCTCCTCACTCAGCTTGGGCGTCAGCAACTTGATGAATCTCTTCATGTATGTTACAAACGGCTTCTTGTCAAAAGCGGGTTGCTCCTGCAGCCTG
>c100517.graph_c0
TGTATGTAGTACAAAGATATACCCAGATTATATATCTACTCAACCGCCAAGTTCACTAGCTATACAATTTCATATAGCCTCAACCCATAACCTGTTGTATTTCTTCCTGAAACACGGAGAATTATAACCACACCTGATAAAGATCTCAGAAGTTTTCGGTGCTCTACTACATCAAAAAATAACAAAGCTCACAGGCAATATTCTCATCGTACTGTGTGGATAAAATTCTTCAAACGATTAGAATTAATCTTCAGTTTAACCATTTCCACCCAACCATCACCAAAGCAAGAACAATACAATTACAAAAAGAAGTCATCTGCCTTCCAATAGTTCACTATAAACATGTCCATCTCTACTAAAAAGAAAAAATTCATTATGTTTAAATTCAACACTTGATGTGACGTCATAAAATTTCAA
>c100518.graph_c0
CAGAAAAACAAAATAAATAACTCCTAAAACTAATTAATAATACAAAAATGGAAAACATCATGGAGAAAGGAGGGAAAATGGAAAAATGCCTAAAAATCTAGGAAGTGGGATTATGAGAAACTAAAGAAACTACTTAGGAATGAAGATTATTATTACTAACACTAAAAAAATTGATAAGAGTTCGTATCATGAAATAGGAGGAAATGCTTGTACTTTTCATGTTTCTTGATTGTTTTGATTCTCCTGCTTGAGGTGTTTATATGAGATATGCTAACCGCCTAACTTTGTGTCATTCGAAAATTATCATCCCAAAATTATCTCAAGG
>c100519.graph_c0
GAGACCTGGAACGCCGAGAGCGAGCCGGCGGGGTCCTGGCCGTAGGCGGAGATGACGCCGCCACGGCAGCAGTTGGCGATCTGCTGGTTGTAGGGGACGCCGGGGAGGAGGTCGACGACGGAGGGCGTGTGCTTGCAGCAGTGCGGGATGCCGCCCTTGAACTTGGAGCAGTCGCCCTGCTCGGTCGCCTGCGCTCCCACGATGGACCAGATCACCTCCTTCTTGGCCCACGACCACCCCAGCGTCCACCCAGGCGCCATGATCTGGCGGTACTGCTGGTAGTTGTTCATCGCCACCATGGCGACGTACCCGTCAGG
>c100520.graph_c0
AACAAGACATCTAAGAACGACGTCGACTGATTCGGCATAGACGAGCAAACGAAATAAAACAAAATCGATGGCCGCCAAAGGCAAAATTAGGGTTCTTGCTATTACTTACTAATCTGCAGAACACAAATAAATTGAATTAAAACCTGAATTTAGCCAATTTTCAAGATGCAGAAACCTCATGTGCACAAAGGCTACCGGAGGTGAAGAAAGAAAGGCGACCGAAGGAGAAGAAGTAGAACGAGAGAGATGGAGGAATATGTACGACGCATTTGAAGGAGAGAGAGAGAGACGGAGG
>c100521.graph_c0
CAGCATAAAAGATGTAAAATCATATAGATGGGATACTCTAAAAAGAGGCAATTAAAGAAAGGGTTTTTCTAGTGTGTGCCTAACAATGATTAGGTTCCCTCAATTAGGTAGAGAATGTAAATTGAGAAGGAGAAATAATACTAGGGAATTAATAACTTAATTTTGAAAGGATATCATTTCTCTTTATTATTAAATTTAAAATTATTAAATAAAATTTACCTTTAAATCCCTAATTAGGGAAACCTCATTTTTAGCGTGTGCCCTTGCCCTTAAAAGAAATTTGCTATAATCCACAAAAAAGGTTATCTATGGAAATTTAGCAGACACAAGTTCACTTTCACTTTTCAAG
>c100522.graph_c0
CAGAAAGTAGCAACAAAAAGAAAAAAAAAGCAGAAGAAGGATCTAATAGGGTTCGGCCAATAGAAATCAAATCGTTTCCAACATATATACGTACGCTCCCTTTTCTTCTTCCTCATGAAAACCTAGCCATCGCTGACTACTCCTGCTTCCCTTCTCCGGCCGACGGGGCTCCGCCTCCGATGGCCCGGAAACGCCCCAAAGCCCGCTCAATCAAGCTCTCCTCCCTCTCTGCTCCGGACCCCTCTTCCTGCGAGAGCCTTTCCCTGCCCAATTCCTCCTCCTCCCCCTTCGAATCCTTTTCTGAAGACCAAATCAGGAGCGTTAATTCCCGTCTCTTGAAAAACCCCATTCCCACATCAGAGCCCATCGTCCTCCCCAAAAACTTGGACCTCTCCTCTGCCCCCCCTCCTGCTCCGCTAGTCACCCCTCCGCCTGTCCCCCCCTTGCCAGCTGAAGGCCGTATTCCAGTGCTTTCTGCTGCGCCACCCCCTCGTTCTCGGAAGTGGTGTCGGG
>c100523.graph_c0
GTTGTTAAGTTTTGGAACCATAGATGATCGAGATTGAGTGCTTTTGTATGATATATCAGTATCCTCCTCATCATTATCCATCACATTGTGAATTATAGGCCCCTTTGTATTTATGCAGCTTCTAACAACATCTTGGAGGAGATAACCCTCATCCTCTTGAATTGAGCCAAGTGGGAGATTGCCACAAAAGTCGAAGATGGTTTGGTCCATACCAATCATATCACCAGTTGGAATAGGATAAATCAGGTGGTTGGGCATCAATTCGTGGTCATGGCATTTTTTAAAATAGAAGGAACAGCCGCATCAGAAGAAGCAAAATTAGTAGGAACAATCATACCTCCTTTTTCAGCACCATTATATGCACTCCCATACATGGACTTGTAGAAGTTTGTCCTTGTCTGGTGTCCCTACAGTTCCTGCCCCTCTCTGGCCTCCCTATCCCATATCTTAAGGCTTTTTCCAGCTCTCGGAGCATGCCAAATCTTGATCTTGGCTTTGTAACTCTCCACCATAGGTTTCTT
>c100524.graph_c0
GTTTGATCCGTACCAGACTACTAGTGTTGAAGTTTGAATAATAAGTATTGTTGCATTAATTTTCACTCCAATTTTAATTTAGCAAAAACAAACTTATATTTCTCTCTCTTTTACTGAAGGGGAACAAAATTGCATAATCCACATATGACACAACTTTGAACTGACATTTAGTTGCCCACCAATCTAACACGAGGACAAAATTTTTGCTGTGCAAGGTTAAATACACAGGATCATCTATCCAAGTGCATGCTCATTTTAAATTCTAGTGTCACCAATCCACAAATTTAACACTATTTTTATCACACATGCATAGATATAGTATTATCCTTTTTTATTTTAAAACCAATCTGTTTTTTTATTATGAAGGCT
>c100529.graph_c0
GTGAATCTAAATCTCTCGCTCTCAAGAATAAGACTGGTTGGCGTTTCCATCAAGCTGTTGTTACTGATGCAGCATGGTCACCTAATGCTAAACGATTAGCTACTGCTTCCAATGATTGTGATATCCTTTTATGGCATGATTTTGAGAAATTTACTACTGATCGTGTTAAGATTAAATTAGCACATTCATTAGGGGTAGAAGCTGTAAGATGGTGGGATGATAATACACTTATCTCAGTTGGGGCTGATCGTACCATTCGTGTATGGGAAGTACCTGCAAAGAAATAAACCATCAACGATCAGAGCGTCATGACACATAGGGAAGATGGATATGGGATGTAGATGGAAAATTATTCAATTGGGAATGCAGCTGGATGTTGATGTTGATTTGTACAGTCAGTAGTAGGAATGATTTGTTGTTTGTTTACTGGTATTGGTTTTTTTGTTTTCTGGCATTTGAGTGTGTATGTTGCTATTGTCTTGTTTGCGTTCTCGAGTTGTGCATCTGCTTCGTTTGGTTGCATTTGATTTTGTCAACG
>c100530.graph_c0
CGGTCCAGTGATCAATAGTTGTCTTTCTACAACTCTTTCTTCGTCTTTCACATTCCCCTCGTTACATCATGGGTGGAGCTCGTTATAAATTTCCAGTCTATCCTGTGTTCGCTCCTTGGGGTACAGCTTGGGCTAGTCCACGTAATTGGAAAGCTAATACCTATTCAGCTGGTGCTAAACTTGCTACAATATCAGCTATTACTTATCTTGTAGCTGCAGGACGAGAGACCAAGACGAATCAACGCACTGGCGAAGTGACTGTTGGTCAATTTTCTCCCTCACCATTCAGAATTTCGCGTGATGACTAAACACAACAACATCCACTG
>c100531.graph_c0
AGACGGTCCAGTGATCAATAGTTGGTTTTCGTCCCCTTTCTTGTTCTCGTCATGCCTTACACTCGTCTTGCTGGTTTTTTGCCCTATCGTTTGATGCGTCGTCGTTTCAATGAATCCAATGAAGCTTTCCGATATCTTTTACCTGTCATTCCAACTGTATTTGTGTTGGCTTGGCCCGCTTTAACGATCCAAGGTTCATTAACCAAATACAAACCCCCAGCTCCAGGTCAACAACCAGCTGCTCAACATTAAACACAATATTCTGCACGAGTATGGTATTGATATTTGTTTTACGGATATGTGAGGGGATGAGATGAGTAGTGAATAGTGAGTGGAAAAAACAAAAACGGATGTGATTGTGAATGTCAACTTCCTATTATTTGCAAAAAAAAA
>c100532.graph_c0
GTGAAATCTTGCACCAGTATCATCACAATTAATGACACCGTGAGAAAAGGGGAGATAAAGAAATAAGTTTAATTATGTAGTTAACTTCTAAAACACAAATCACCATCAATTAAAGAAACCATATCCGGAGTAGTTTTTTAACTGAAGACAACTCCATTTCAACTGTTGGCAGTAAATGATGGTCTTTTGAACTCCATAAATCCTTGATGAGGAGATATGTCATAGGAAAACAAAAAACTGAAAGAGGAATTTCCAAGGCAGTTTCATTATGCAAGAACAATTTCTTAATGAAAAATGTCTCAGCAAGGTATGATAAAGATTCAACCAGTTTAATTGCCGCCCCTCCCTCTTTATCAATGAAAGACGA
>c100533.graph_c0
GAACAGCATCTCTTGGATAGAGCATTTTAATATAACACTACGATTAAGAACAGGAAATTCACCCACATTTTTAATATGTGAAGCTTACTGCTTTCACTTTTTGATCATCACAAAATGAAAAAATGTTGGATGAAGACAAACCATAACATTATAGAAGTAATTTGCATTCAGAGACCAGCAATTATTAGTTTGTGAAACTGTGGGGAGCAATATGATTAGTGCTGTGATTTAAAACTATATTGGCAACACACAATTGACAATAAATACAATGACACAATGATTATAAGAGTATCTAGTTAGCAACATGCATTTTATTTTTACAGAAGATTTTCAAAT
>c100535.graph_c0
CACGATGGATAAACATCCACGTTGACAGATCCAAACAGTCTCGATCGGAACAGAATCGCGGATGAAACCGACACCAAGACGGAAAGGAGTTTGCAGACTACTGGACAAAGCACAAAGGGGGCAACGGGATCGGAAACCATCCCAACCACCGAGACCAAGGTCTAGAGAAGATGTCCTCACAGGACGAAAAACAGAGGCAAAATATGCCGACGAAACAGCCCATTGGCGAACCAACACGACCACCGGCGAAACGACCCATCGGTCTGAGCACCAAAGGCAAGAATCGCCGGCGACAACCCTACACATCAGCGATTGTAGGCTCACACTTAAACAAAACAAAGAGAAGTCTGAAAACGCTGTCATCAAAGTCATCACACCATGGGTACATCGGAACAAGCCCAAAACGAGAAGGCCAAACCGAAAAAGGGAGAACCTACTCGGCAAAATTTCACGCCCTCTCGGCAAAAGACAACAGCTTTCTCAGTCTAGGGCCGGTGATCGGCGGCCTTCTCGGCCCTTTGTTCACTGATTGATTCATATGTTTTTGGATCTTTCTTGACCCCAGAAACTGGATGAAATTAGATTAAACTAACAAAAGATTTACACAAGAATAGAAGTTATAAAAAGATACTCATCCATACACAGTCAGATAAGAGAACATATTCTCACAAATCAACCAAGCTTTCTCAGCTATAGGTTGAAATTATACATGTCGAAACAATCTCGGCCTCCTCGGCCAAACGAAATTGAAAAAGAACAGTAAAACTAGATTGCCTATAAACACGTTCATATTCTAGTTTCAATCTTTCTCTCAAATTGG
>c100536.graph_c0
GATGCTTTCTCTTGGCACTCATAACTGTCTTTTATCTGGCAATAGGAGTACTTCACTTTCCTCTGGGTGTCTGATTCAAAATTTCACTAATTTAGCAACATATCCGGATAATTCTTCTCTGACATCAGCTTTTAAATATAAAAGGGAGGGCCAATTGTTAGGCGATGGATTATCAGGGGATGAGTCAATTAAGGATCATACTTCTAAGGGTGCTTTCGTCGATGCTGTGAGAGTTTATCTTGATATGCTTGAAAATGGAACAAATATG
>c100537.graph_c0
GGAAGACAAGGCAACTTATTCAGCTATCATAAAAAGTATTCAGGTGTACTAGCATCTTTGTTTTTAACGCATTGATTCTTATTGCTAACAAAACTAATGCATTAATAAAACAAAGAGACACATCCAACAGACTTATGTAAAGCTTCTGTGAAAACTTTATGAGCTACTACTGCATTTAATATCAAGTGATTATCATGAGATGTAGATGTATTCCACCAGTTGACTGGAGACTTGATTATTGGTATATCGATCGGTCCAGCACGGATTGAAATAGGAGCCGGTTCGACAAGAAGCATAATTGTGCCATCAAGAAATAACTTTACCCTTGGTAAATAGTAACATGAATCATAA
>c100538.graph_c0
TTAGAAATGACCCAACTATTCTCACGAAGATTGATATGATTTGTACCACGTTGACCGGGAACACCCCATGTCAAAATAATTCCTTTTGTATTATGTCGATGTAAGTTATCAAAAAATATATCTTGATAAGCTTCAGGAATATGTTCACCAACTTCCAACGAAATCGACCAATCACGACGAGGCATATAAGTTGCTTCCGTAAGATCTAAGAATTTCACCCAGTTATCGGTCTTTTCTTCAATTCCTTCTGCTCCATCAAATCCTGTCCATGTAATATTTGAATGTGTTGTCCAATATTTTCCATATTGTCCAACTCCACAACCAAAATCATAAACTGTTGCTGTTGGACCAATCAATGATAAAATAGAATCAGCAACCGGAACACATAAAATCTCATTATCAGCTTTCACATCACGACTTACACAGTAACCACCTCGTGGTCCTTTATGATATTTTTCACAATACATTTTTCCCCATTCTTTGCGATACAATGTTTTGGCATCG
>c100539.graph_c0
GGAAGACCATGACATACGAGGTGACTCCTAAAGAGCAAATGCTTTCTCTATACTTTTTGCTGTACTTAGAATTTCGTATCATCATTAGCGCATTAATGAAAAGCACTACTACACAGCCGCTCTTAGTACTTGGATGGATCCTAATGTCACTTGTATGTTCTCATAGACTTGCTAAAATGTGCCTTTTTGTTATATGGCATATGTAGTTAGTTATCAGCCAGGATTTGGAATATCTCTTTTTAGTTTGAGATTTGTTGTTTTAGTTCTCATGAATTGAAAGAATTTGGTATTCTCTTTCCTTTTTCAAGCTTTGAAGCTTCCATGCCCAACACTAAAAGCTGATTCTTTGATATCTTCCAGAGATTTTGTATTCAATCACAATT
>c100540.graph_c0
TTTTTTTTTTCCCTTAAAGAGTGATGGACTTTTTCTTCAACTGGTGAGTTTTATAGATTGAGAGACTGATATGCCTATTGTGGCGTGTCGAACTTAATCTCCGATCACTCGTATAAGAGTGGCACTAGGAAATGAAAAGGAACACAAGAGCTAGTTTTGGATAATTCAAGTATTCAGCATTCTATGATCTGATTCATAGAGGATTGATCATATATAGGAGCTGTCTTATTGCTTTCTTACCGGCTTTGTAGTTTCCTAGCAAAGAACTATTCAAAAGGTTGTTTTGTTTGATGAATAATGGAGTACATGTTGATTAGG
>c100541.graph_c0
AAAATGTGCAGCTCGAACTATTGTTACTATACCTTCTTTTTTTTCTTATGCCATGCATATATGTAGTCTAACCTAAAAAATTAACCATCCTCCCCTTATCTAGATTTCAATTCGGTTCCTTCAAGTACTCTTATATACAGTATTAAAAAAAGTTATTAAAAGATAATTTTTAAAAAAGCACAAACTTTTGTGTTAACTTAACTAGGTATATATGTTGTAAATGCAGATATGGGTTTGGAATATTAAAGATGATACTAGCTAAGAGCCTAAGACAATTGGGGAGTTCACTGAAATTAAGGTTGGAAAAATGGTTACATAGATAGACAATTGGGGATTATTGAATTCTTTGATGAAATGTAAAATAACACTAATCTGATTGACAGGAATCTATCAAAGACAAAAATATTGTTTTTTTTATTACATGGCTTGACCTATCA
>c100542.graph_c0
GATAGACCTAACAGATCAGCTGGTTTTTGGATCTTTATTCTCTCTCCTGTCTTTGCGCATAGTCAAAAGCAAATCAAGATGTCTACTCACTCGACAATCACCAGCACCAGAACAGTCGAAGGACCAGCTGGAGTCCAACGTTCCTCTGCCTACGAAACCAAAGCCTCTAGCAGCTACGTCGTCGACAGTGGCACCACCTCCACCTACCGCCCGACCATTACCCCAAGGAATGTCATCATCCAGAGGTCATCCGTTGGTCCCTTGGGAGCCATGAGCGGCGGATTCGGCGGCGGTCGCTCCTACAGCATCGAGAGGTCGGTCCACTACGGATCGATGGCCATTCCATCCGGTTCCTACGCCGCCGTCACCAACAGCGGCGTCTCCAACGTCAAGCAGAGCCGTGAAAAGGAAAAGAGAGACATGCAAGATCTGAACGAGCGTTTCGCCAGCTACATAGAGAAGGTTAGGTTCTTGGAAGCCCAGAACAGACGCTTGGCCGATGAATTGGAGAAGCTCAAGTCCAAATGGGGCAAGGAAACCACCCAGATCAAGGCCATGTTCCAGGCAGAACTGGATGAAGCCAGGAAGCTGCTTGATGATGCCGACAAGGAAAAGGCCCGTCTGGAAATCAGAGTGGCATCTCTTGAGGAACAATTTGAGGAGACAAGAATCAAGCTCAACGAAGCCAACCAGGCTTTCATCTTCGAGCGCGAAAAGGTAGACAGACAAAACCAGCAGCTGTCAGACTACGAAGCAGAGATCAATCTTCTGCGCAGACGCCTCGAACAACTTGAAGGAGACCGC
>c100543.graph_c0
CGACTTGTCCTCAAGTCGAAAAAATCTTCAACCTGGCTTGTCTTGGGGAGGTTTGACACCCTGGAGCTTATATTTCTTCCCTTTGTACTTGAAGATCAAGAACACGTCGTTCCAATTAGCTTCGACTGTACTTAGGGAAGCCAACAATTTGACGCCCAGAGCTACTTCCACATCACCTAGTGAAAACGGGTAGAAGTCTTGGGTAATAATAATCCTAGGCAACTGTAGAGAGAGAGACTTGGGCAGATTGGTCACAGGAAACGACTTCCCCGTTTCCAACTGTGACTCCGAAACCGGGGACTTCACGAGTGGGCAGATTTAACTCTTTCACCAACTGATCTGAAATGAAGTTGTGAGTGGACCCGCTATCGATGAGAATCAGAACAGATCGATTGAAGAGCTTAGCCCGAAGCTTCATGGTCATTGAGGTCTTGCTAGAAATTTGATGGAAGGAAATTTCAGCAACTCCTTCGCCCTCTTGTGGATCAGAAATTGGACTGCCATCATCGTTGTCATCGAAATAAGTTTCAGCAATTTCACCCGAGCACTCCATATGAGAAAACAATGACTTGCACTAATGACCCGGCGAAAATTTCTCACCACATCTGTAGCATAGGCCTTTTTCACGCATGTATTGGTGCTCCTGATCCCCTGGCCTGGTCGCTGTCGCTGGATTGCCATAGGGTCGG
>c100545.graph_c0
CCTAGAAGGCGGTTAGGTGAAAAAATAATTAATTGTAGTACGTATGCAAAAAAAATAAAAGAAAGGAGAAGGTAAAAATAAGAGATACTGCATAATTAATTTGTAGATGATTTGATGGATGAAACAAAACCATGATGAGATAAGAAGAAAATGAGTAGTAGTTACTAGAAGGAAAAAGGGGGGAAAGGGAAAATGATGAAAATTTAGGGTTTAAAGTTAAAAGTAGAAGGTAAAGCGAAGAGTGAAAGTGTGAAGGGGGAGTCAACGGTGATGGGGGGTAGAACCCTAAAAAACAGTGGGAGGTGGCCGGAGGTGAAATCAGGGTTTGTTGAGTAGCACCAACACAAACGGGATCAGGAGGGGTTTGACAGAGGG
>c100546.graph_c0
GAAATACTTGATTTGAGGGCATTCTTGGCACGTTGTAAGGCTGAAGGATCAACAGGACCAGTCATTTCAAGTGCTTCCTTTGTTAATACATCCACAAGATCACCCATCTTTTCAGGTGTTGTTGATCCATATAAGATAAATAATGCTGAATCAGAAAAGATTGAATCAGATGAATTAGCAGAATCAATCCAACCATATTGATTTAATACATTATTATAAAGACGTGTATGTAAACCTTTACCAGGACCACCTTGACTGAATGATCCACCACCGCCCATCATAGTTTGGAGGAGACACATGGGAACAAGATCAGCAGAAAGCCAGGAAGCAGTTTCAAATGCTAATGCAAAATGTGCTGGTCCACTTTGTCCACGTTGATGCATACGTACTTCACCTCCAGTATATTGTGCTTGTTGACGTGATGCAACATCAATAGTATCAGCAGGAAGATCAGTAAATGAGCGTGAAACAAGATCAACTAATTCAGCATGATCAACACCAACACCACTGATCACCATACGTTTAGGTGTAAAATAGGTTTTCACAAAATTTTCCAATGTAGAAGGATTGAAATTTCCCAAATTGGAAACCGGTGCAATCAATGGTAAACCCAAGGTGTTGTTGAAATATGCAGCTTCATGGATAGCTTCGGAGATGATGATATCAGCACGATCTTCTTGTTCCACCACTTCTTTTGCATATATTTCTTGTGTTGCAGCAATTTCCGATGGATCAAATG
>c100548.graph_c0
AGAAGGGCGGTTCGAGCCCTTACGCCATAGCCAAGTACATGGAAGAGAAACACAAGGCGGTGCTTCCAGCCAATTTCAGGAAAATTTTGGGTCTTCAGCTCAAAAACTCCGCCGCCAGAGGCAAACTTATCAAGATCAAGGCCTCTTACAAACTCTCTGAGGCGGGGAAAAAGGCGAAAGCCACCGCTGCTAAGGCTACAAAACCCAAAACAGAGAAGAAACCTAAAGCAGCCGCAGCAGCAGCAAAGCCAAAGAAATCTGAAACTGCAAAGAAGGCAGCAAAGAAAGTTGTTGCTAAGAAGAAAACAACTCCTGCAAAGCCTAAGCAGCCAAAATCAATCAAATCACCTGCTGCTAAAAAGGCCAAGAAGGCTGCTGCTTAGAGGGGAAAAAAGTGTAGAAAGTAATCTAAGTTTTATGTAATCAGGGAACTAAACTGTCTTTGTGAATATAGATTTCCAGATTTTGCTTTCTAGCTCTGTTAATGTATAAGGTGGTTAATATGTGTTCTGAAATAGTGGGGTTTTGTTT
>c100550.graph_c0
AAAGGGGAAAGGAGGGAGTCTTACCGGCGGTCGAAACGATGGATGACCGGCGAATAATTTCGGAATTCGACTTGGCGACAACCATGGATAAGACCAAATGGGCGTGATCCGGCACTGGTGAAGTCCGATTCGCGGCGAGCAGCGTACACGGACGACAAACTCGGAGGGAGACGAGGCCGGTTTTTGGTGTGGAAGAAGGCTGGCGCACCACAAGGGTCGAGATTGGTTGTTGAAGTGTTAAGCAAGGGTTGAAAATAAGAGACAGCGGCGGACAAAGCCTAATACCGAGAAATGGAGGCTTCAAGAATTTACTATCAGGTTTTTTACCACAAATGGCTAAACCTAATACCGAGAAATAGAGGCTTCATGAATTGGGCTAAACAAATGGGCTTTCGACTA
>c100551.graph_c0
TGGAAAAGAAAAAAAAAAGTTATTCATTCAGGATTTTATGACTCCACTGGTAAGGATTTCACCTTTCAATAGCTGTTACTATGAGACTGAAAGGAAGAAGGCATAAATAATCAAGCCAATGAGCACACTTAAATATTAGCCTAACTGATTGTATAAAAAGATATACGAATCAAGTAATTTCAGGAACATCTACATTTATACACTGATTCAGAAATTGACGACTACCTATAACGATTAGTAACCAAGGTTTTCAAGTATAAAATTGATTTATTCCGTATTTGATGAACCCAATGATAACGAACATAGAGCACAATTTTACCTGAACTCGAGAGGAAATTGGGG
>c100552.graph_c0
AGTTTCTCCAGTTTTGTGTATTTACCTTGTGAATTGGAGACTGTATATTCTTTTGTCACTGGGAATAATAAGTGGGAGTGAGAACTGAAAATGATTGGATCTATACCTTCTCCAAATGAACTCATTAAATTTTATACAATTGGCCCAGGTGGCGAAAACAACACTGTCAAACAAAAATGACTTTTAACAAACTGAATTAATACAGCCAACCAAAAATACAAAGCTTCCTTTTTTACTGGCCCTAGCTGCTGTGGCAATGTCAATATACTTTATAGAAGGAAATAAGCAAGTT
>c100553.graph_c0
TAAATTTCCTGAAATCCCCACGCGGCGTCCCGGGTGTCAAAGGAGTCCCAGGAGTGGAGCAGCTAGACCCGGAAGGAGAATCCGGAGCCGAACCCGGGTCAACAGATAAGTTTCGAAAACCAGAGTTACTCTTTCGAATCGTAATGCTCCTAGTGATGACCATGTTAGGATCCACAACAGGAGCAGGCGATGAGCGTGTGGTTGAAAACGAATCATACTTTCGTAGTTTTCCGAGGCCGGTTTCCGGCATAGGCCCGGCAAGCGTTTCGTCCCAGAGTTTATTCAGAAAACCCATGTCGATGATCGATTGATCCAACTCTTCTCTATAACGTAACACTCG
>c100555.graph_c0
TGTTAGTATCAATGCTGCTCTTCATGGAAACAGCCTTGTTGTCAGGTCTCAAAAGATGGACCCAAGTTAACACCATCTTTAACGTGGCGTGCAGCTCTCATAACCATTATATTTGCAAATGCCTGAGGTACAGAGGTGAGTGTGGACATGCCTAGAGCCAATTGCAAGTTCATCAATAACCCATACCAGAACCCAATGAACACTAGGCCCTGAGTCTCCAAATATCTATGATGACATCAGCTGGGTCAACGTAGCCTTGGAAGTGTTGTAATAAAATTAACATTCATCTAGCTGGTTTTGATCAATTACAACATAACCATTGATCTAATGGTTTTGAATGGACCAAAATATGATGCCAAAATTATTCACAATATAATTACCGTCTTCATTAGCATTAAATTTGAAAATCTCAAGTTTATAGGAATTAACCCAGTCAAAATACGATGAACTGAAGTA
>c100557.graph_c0
GGGATATGGCCGTGTGATGGGGCTGATGAGTAGTCCGAGGAGTTGGTATCGGCAACGGAGTGTTGCTATATGGTGTAGGAGAAGCAATACTAGCATTAAGAAGCAAAATTATCACCGGTTCAAGGCTGGTAATGTGTTGGACCGGTTTGGAGAACCCGTTGCTTCCTCGAATGTCGTTGTCTCGTCGTGGTCCGGTTCTCCTAAATCGGATGGGCCCGTTGATTATTCTACATTGGTCAACGGTAGGAGCAGTATGATTTCCGCCAATTATTAGAGGGGTGATCCGATGATATATTGTCAAGTTTACTTTGCGGCAATTGGCTTATATTTTTCAATTTTAAATTGGGAGTTTATTCTTTGTTGGCCGGAATGAAATTAAATTATTCGGGAA
>c100559.graph_c0
AAAGCCGTTCTACATATGAATCAGTTGGACCAAAAAAATATAAAATAGAACACCTGACCCACTCGAAAACACGACGGATGACGAACAGACGGATGATGAGTTTCATGGATGATGAATGAGTTGGGTGAAATATTTACCTCGCGGGTTAGGTGATGGTATGGAGTCATCCATCCATAACTAGACCCGTTTTTATCCCTAAGTCTAGTGCACTTTTATTTTTTGGGTGGACTATTTAAAATGAGCTAGGAAAGAGTTATTAATTATTGCAATCTTTTATTTTTGTGCTATTATCAGTAATATACTTTGTTGCAAACTTTGCAATGTAATTTGGCACCTCTTCCGGCATGTAGGCTAGCTCGTAGCAGCAACTATATGTATTAAATAAGTTGTACTAGTATGATATATTAAATGCAACATTATCTAGCTAACACGGT
>c100560.graph_c0
AAAAAAAAAAAAAAGATTTCAGTAGATGTAGTAAAATCTCTAAGAAGGAAATTACACTAAACCTACACCAACAATACATGCGTATTAGATGCAACGGCAATAATGGTAAACCAAACAGTCATAACTAATCTGCTACTACACAACACATCAAGCAGGGTCAGCGAAAACTGATTTCTAACGGATGTCAACCATGCAGACGCACTACAACCTTGTGGGGACATCATAAGCTTCTTTATGACAACAAGATCAACAAGAAGAAGACAGAAAGACGACATTGACAGTAATATCCGCTAGCTACACGAAAAATGCAGGATCAACCATTCATATTATACCCGAGTATACAAGCACGTGCATAACACGCACCAATATCATTATGTTCCAAGA
>c100561.graph_c0
TAAAGATCTTGTTGTAGTGAGTAATGATTGTGGTGTAGAGAATTGGGGATTAGGAGTATTATTACCATCACGACAGATGCGTCGTATAGTTGCTTCCTATGTTGGTGAAAATGCTGAAATTGAACGACAATATTTTAATGGTGAAATTGAAGTAGAATTGATGCCACAGGGTACATTAGCAGAAGCACTTCGATGTGGTGGTGCTGGTATACCAGCATTTTTTACACGTTCAGGTGCTGGTACAATTGTTGAAACTGGGGGATTACCTATAAAATATACAAAACCAACTTCTGGTTCGAATAGTTTAATAGTAGATATTGCATCGCCTAAAAAAGAGACACGTATTTTCAAAGGTCGTTCTTATATTATGGAAACATCAATACAAGGTGATATTGGTTTAATTA
>c100562.graph_c0
AAAAAAAAGGATAAAAAAGGTCATTGTGCCTACTATAAGCCACACAATAAGTTCACCCAGGGAAAAAGATCTGAATTTGATTATTGCATCTCGTGGGTTTGTCCTGGGAGGCGATGGATTGAAAGATTTCATTACAAAAGTGAAAAGTGAAAACCCAAAGAGGCCTAGTAGGGAAAAAAACATAGAAAACATTACAATGTGAATAAAGTTCTTCTAAAAAAACAAGAACAGGCTGCCAAACACATGAGATCAAGTTTCCCCAGCTGGCTTTATTATTCATAGCTCAGATCCCCTAATTATTGCCCCCTCGTGCTCCCTTGAAAGAGAGATTGAACAT
>c100563.graph_c0
TTAATTAGGGAGCAAGCAACATCATTAATATCACGCAATATATTAATAATAAACACAAATAACAAGCAATATTTAATTACCGAAATTTATCCACACACAATTGCCCCTTTGAATCGTATTGTCGATTGCACGCAGCACAATACGTTCAAATCCTCCGGGCCTTATTCGCGAGTGTACATGCAGAGTTAGTGGTGCCCACTATATTCGTATATTCGTACATTCGTATATTCGTACATCAATGACCATGACATGAGCTCCTAGCTCTCCCATACTCGCATATGGGGGGTCTTCCTTTGGCACACACTCTTTTATTTATGCATACAAAACAAAACAAAAAGAAAAAATAAAAACGAAAAAGGTGAAAGAAAAAAAGAAAATAAAATGGAAAAAGGTACCGGTCGGTATTTTATTTAAAAAATTTAAATATAAAAATACAAAAGGAAAGTTTTAAAAAGTATGCAAAAAACTAGAAGCGGTGCTAAGGATAGAATTTCTGCAAATTGGCGACATCCCAAGTACGGGGAATCACCTTCCCATTTAAGCCTTTAAGAGTATATGCTCCTAGCCCCAACGCGGCTGTGACCACGTAGGGACCTTCCCAATTAGGCCCTAGCTTACCGTCAATGGGGACGCGTGCACTTCCCATGACCCGTCGAAGAACGAGGTCGCCTACTCGGAAAGTTCTATGCTTAACTTGTCG
>c100564.graph_c0
AAAGAGCATAATCAAACTCACAATAAAAATACTGAACCCAGAATAAAAATACTCAGACCAAAAATAGCCAGCAAAATCAAACCCTCAATACAAAAACAAACCCTAGAATAAAAAACATATCAAAAAATGCTCCGACATCAGCTATCAAGGTGGAGAAGAAACGAACGAATTCAGACCAGTCAAAAATTCCAAATCAAAAACCTATTAGAAAGGAACAAAATCGAAAATCCCTAAAACCTATTTGAAATTGTAGCCACTTCTTTGAACAACCGAGAAACCATCATAAGATCGTCACCAGACCACCACCGCGTCTTCCTCTAGTCTTGTCATTGACCAGCATCCTCGTAGCAGGACAAGTTCTGTGAAAAGAGAAGCGAGAGGGAAAGAGAGAGAAGGAAAGAGGGGTGGTGTGAGAGATAAACA
>c100567.graph_c0
GTTCCTCAGCGCCCAGAAGCCGTCGGTCCCACACTCCAGCCCCGTTCGCCGCACGCACCCTGGGGTCCCGTCCCGCAGGCTTACCGCCCTAGCGTCCCTCGGCACAAACCCGCGCGGGCACTCACACACAAACAACTTGCTCGCGTCACACACTCCGTAGGACCCACACGTCATGTACCAGTCGCACGTGTCTTGCGGGAAGCGCCAGAATTGCGTCCAATGTTGCGATTCTGGCTCCCAAGTGTACCTATACAGGAGCCCGTCCGAGCCCACCACGAGGCGGGACCGGATGGAGAGGTCTATGAGGGCGAACACGTAGTAGACCTCGTCTGGGGTGATGGACATGGTGAAGTTCATGGCCGCACTTGGCTTCATTGCCGGGACCCCGCTTAGACCCTGGCCCACGAACGGCCCGGGTCGAAATATCTTTTGAGTGCCACCTTTCATCAAGTACACTTCTGGGTCTCCAGTGCGGGTTATTGTGAGCGAGTAGTTGCCCGACGCAGGATCAGTTGTTTCCTTCCATGAGATTAGTCGACGGTCCATTCCTGTGTTTTTA
>c100569.graph_c0
TGAGAGGGAGGCGGAGGTGGAGGTTGGCTGTTCGGCCAGGTTTGAGAGGGCGGCGGTGGAGGAGGTCCTTGGGAGCCTTGGGGTGGCGGCGGTGGCGCCGTGAATAGCTTAATGCTCTTAATATCTTGGAGAGGATTTCCCTGGAATACAAGGGTTCCGGTCCAAGGAGTTGAATTTATCACGCTGCTTAGGACGCAATTCTCGAGCTTATAGAATCGGACTGCCAAACCCGGCGGTACGACGACCTTGACAATGCCACCAGTGCCATCGAGCCCAATACCTTGACA
>c100571.graph_c0
AGCAACTTGGATTGGTGCAAACAGGTGAAAAAATTGCTCTAGGCATTACAATTCATCATGTACTTCTTTCCTTTCCTTTTCATCCTTTTGGATTTATTTTTGGCACTCTGAATAAGTTTTTATGTTTCTGTGTAAAGTGGGCTATTACTCAATGCTTATGAAGTTAAAGATTGTTTTTGACTGTTACTCAATGCCTATGAAATTTAAAGATTTACATGACCTTCAACTTCTCGATTCCGAAGCAACCACCACTTTTCTCTCCTGGCTTCTATCATAAGTTGCACCACTTGAGTAGAAATCTGCTTTTTGAAGATTTTGTT
>c100573.graph_c0
AAGTAAATTAAACTATATCATGTATACCGTACCAAAATTCATCACAAAAGCCACTGATCATCGATTTGCTGCTAGCCAATTCTGTTCGAGCCTTCACTTGTTTCATCTTGTTGAGCGATTCACTTAATCATTGAACTTGAGTACTTTTGTCAATGCATGAACCTAACAAGCACAGTTCAGACTCACGAGAATTTTGTGGGCTATTATATTGGATTAAGTTATCTTCTTCAATTCGAACCTATCATTGTCCAAGCAAAATATCCAAAACATTTCAAGATCTTGGACCCACATTTATTCATTGAGCAAGCATGTGATTCTTTTTATGCATTTACGATAAGTATTATACAAAAAAAGAAGAAGTTCATACTCGGACTTGAACGTTTTTATAAAAGAAATTATTTGATTACCCCTTAAAACTTTAGGTATCAAAGAATGCACTGACACACAATTGTAGCAAGATAACCCCAGTCCAAATTCTCTATTCCAATTTTAATATTCTACTTTCATATTTCACTTAAATTTTT
>c100575.graph_c0
AATAGAGAAGATTATAACTTCAAATAAGGGGTAAAACGAGTGGTCGATGCCTCCAGACTTGGAACTTGGAAGGAGGAGTAAAGAGCATGGAGCCACCGCTGATACAGAGCGAGATCTTGAGAGTTGAGAAATTTGTCAGAATTGTCCTTGTGTCGGTGAAACCACTAGATTGTCTCGTTGTCGAACTAGTGTCCGAGCTCTCTAGTCAGTTCAAACAAACTGGCAGTGCACACGCCACATCTGGCGACCCCGATGGTCG
>c100577.graph_c0
AGAAAAAGTACATCAAATTCAATAAAATCACCTACAGAACAACTCAAGAAGTTACTCCAAAAGACCTGTAAGGTGTTGGTAAGGAAACTCCATTCTCTCCAACACATCATGCAAAAAAACGCAAGCCACCTCTATGGTGAATAGTCACAAATTAACTTATGTTAATTTGTTCACCAGATCATAAGAGAGAGGGAGTAACTCTTTTTATAAGCTTACCTCAGATCAGAGCCTTAACTGATTCTTTATAGCTTATCCATGTCTTCTAGTTAATTTCAACTTGACTATGATTCACAGCTCGCATGCTTCTATAATTCTTCCACACCTGCATTTTATAAA
>c100578.graph_c0
GGTGATGAATATGGCTACTCCCCAAACGGAGGTAAAGAGCCCCTCAGTCGACAGCCCAAGAACTTTGTGACTGAGCGTCAGCGGCGCCAGACTTTTAACGACAAGTTTCAACACCTCAGGAGTTTATTGCCCAACCCCAACAAGAATGACAGAGCATCCATAGTTGGGGATGCAATCGACTACATAAAGGAGCTAATAAGGACAGTGAAGGAGCTCAATCTTCTGGTTGAGAAGAAGAGATGCTTGAGGCAGAGGATCAAGCGCCACAAGCCGACAACCACAGCGGAAGACAACGGCACCTGCATCACGGAGATCAAGTCCGAGCAGGTGGACCAGTCTCTGAGAAGCTCGTGCAAGGACACTGACATCGATGTGCGCATCGTAGACGACGAGGTCACCATCAAGCTTGTGCAGAGGAAGAAGATCATCAACTTGTTGGTTTACGTTTCCAGGACTCTTGACGAGCTTCGCCTCCAGCTCCAGCATGTCACTGGGGGCCATGTTGGTGATTACT
>c100579.graph_c0
GTGAATCTATTATAACATGAAACGCGGCAATCGGATCTCAAAGGAGCGATGGCAAGACGTTGGGAAGGCAGACTTGGAGAATGAAAAGGAGAAAGTGGGACAGAGGTGGGAGAGCGCCGGAGGATGGGAGGAGCCGAAGAGATGGAAAAGTTCTACACTACGACCCTGCGAGGGGTGGCGATAGTAAAAGTGACTATAGATGGCTTCAATTTGGGCCGGAGAATACAGAATGGGCAATGGAGATCGTCTCTCCTCCGGTGAGTCAGTGGTCAATGGTGAGTGGCATGTGGGTGGTGAACCTTCTAGCAGCAAGCGATGGTCGAGGGCTCCGACGGCAGCGGAACAAAGAGAGTGAAGAAGTGGCCGACGAGGGTAGGAGATAGAAG
>c10058.graph_c0
ACTTTGAAAAGCTCCTTTCTTTCACCCGGTTCCAATTGCACAGCAAAGATGCTTAATTCTTGACAAAGTTACTTTGGTAGTTGTATAAAGAGTAAAATCAATGGAAGAAAATTGGGAAAAGGGGGTGAATTGCAAGAAGCTTTGAGCGTGCAGGGTGAGGCTAAGAGTTTGCAACAGGATAAGAAGAGAAGTGTGAAAAGAAAAAAGGGAAAGAGGGGCGTTGATTGCTCCATTAATTGACATATTGGGAGAAGAAAATCTCTGACGTTTGGAGAGTAATAGAGAAGATGAAGGGCCTTCTTTTGGAAAAAGGAAAGAAAATAAATCAG
>c100580.graph_c0
TTTGGCACTTGCAGAAATTCAACTTTGCAATTGGGAAATTTTTCCTTTTTCTATCTTTTTCCTTTTCTTTTTTATCTTTTTCTCGTTTCTTTTTTTCTCAAATCCAGATCAGGATTTTGCAACAATCAGATCCAATCGACATATCTTCGGGCGGGACAATGGATTCAGATATGACCATGTATTGAGGAGGTAACGACGGATAGGAGGAAGGGCTTCGCCGTTGGCATATTCTTTAGAACCAGAGAGAATCAGGCCGAAACCAGAGAGAGTCAGGCCACCGGCATATCTTCTCCTACCCCGACCTCTAGCCCCGACTAGATCTGCGCCCTTCCTCCTACCCCGACCTCCAGCCCTCGCCCCTCCTTTCTTCTACAATTGAG
>c100581.graph_c0
AGACGGTCCAGTGATCAATAGCGTGTTCCAACCATGTCTTTCCTCCGTATCACTCTTCTCCTCCTCTCCCTCGTGCTATTGACATCTGCTGTCACTGCCACCTCATCCCGCCGTATTCGTACTTTGGGACGTTCATCATCATCATCTCAACTTCAAACTCATACACAAACCAAAGGAATCTCAAAACAAGAATTACAAGATTTGTCAGCTTCTTTAATATATGTGGATATTCCTCCTCTTACTGGTGATCGTTCGGCCAAAGCTATTAAAAAAATTGCTGAATTATTAGCTGGGAAACGTAAATGGCCTGATTTTTTAGCCATGTGTGGATATCGCTCTGGAACTGTGGATTCAGCAACAGCAAATGCATCACGTATAGCAATGGGATTAAATGTTATTGCTGGTAATCCTCATTTTCTCAATGCCTTCATTCTTAATGAACAAAAAATTCGTGAAGTGATTGCA
>c100582.graph_c0
ACCCTGTGTCAGGGTAAAAAATATTGGACCAACTACTATATTCACTTATGATGCCAAAAAAACCTTCACATTTATACCAGGATATTTTTTGTAAGGCCTTGTCTTATAGATCTACTGTTTCCATCAGTAAGCGCAAAATCAGTCTCTCTAGAGTCTAGAGAGACTGATTTAGCGCCACAAGGATATATAAGAACAACAACACTAGCCAGTGTACACCGCAGAGCGGGGGTTAGTTTGGATGTATGCACGCATACCTCGAACAAGTGGCCCAAAGAGAGAAAATTAAGCGCACCAACACAAAACAAACACAAAGGGAATGCTTGA
>c100586.graph_c0
AAATTATTTGTTTTGTTCTTTAAGTTTTTGTTTTTATCGGTTATTTTTTAAGTCATTATGTAATGTCTTGTGTCATGTTAGCGTATCTCTTTCATTCAAACTATCTTTATAGGTGGCTTTATGGCATGCTTCATTATTGCTACTCTTCTAACTGCATATTTTGTACTGTGCCTCTTACTAGTATCTTCCTATATAAGAAAATTCTAACTGGTTGTTGAGTATAACAAACTGATATCCTTGTGCTCCCTTCCATGAAAAAATGTTGTAAAAGCTCATCTTGAAATATGTAATTAAGATTGCACAAGGTTTGGTTTTTGTTGTTTGTCAATGTTATTTTTTTTAGATTGTTGTGAAACTGAGTATTGGTTGTCAATTTTTTGGATTTTTCACCTAATAGGTTTAGACAATGCTTTCTTCTTCCTATTATGCTCCCACGCCAAACACATTGTAAGAGCATTATAGGAACTAGTTCTATGCATTGTCTTTATATTTTTATGTATATTTCAGGTAATTTCTTCAGAATCCGCAG
>c100587.graph_c0
GAATGGAAGGAAAGTTAAAGCTATGTCTCTGAGTTTGTGGTTTATAGATGAAAGAGAGCCTGCTAGTGTCTTTTGCAAAGGCTATCACAAATAAGTTGTTGCTAAAAGAGCCACACCCTTTCCCTGCTATAACCCCCACCCCTCCCCCCTTTCTTGTGCCTTGAGTCATGTTTGGCCTTCTTCTCTTTTGCTTCATAGTTGAATTCTGTTCTCTTACACATCTTGCTGTATCTTATTGGAATATAAGCTGTGTTGCATTTTCTGTTTTTGTTTCTGAAGCCTAGCTGCATCTATTGCATGCATTTTGTTTGCAAGCACGTATAGTATGATGGAAAATGTAATTGTTA
>c100589.graph_c0
GGTAACTACTAACATAGGGTGACTTTTAGGGTCGGGAAAGAGTTGCAAGGTTGTATTGCGAGCCCTTTTTCTTACCTATGTTCAGTTTGATTGACAAAAGAAAGTAAATGGCATCATGTTCCTCCAAGGGGGCTAGCTATTTGTCATTACTTGTTTAATATCCTTTCCGGGTTTTGGTAGTGTAGTTATACCTCATGGTTTCATGGAATGTCTCCTGGATGCTAGTGTCTCTTCTCATTCTTTGACAGTTGTACTTCATAACAAAGCACTTTTTTCTGGCTTTTACAAGGCGGAGTTTTAACTCTTTTTTTTTTCTGTTCCCT
>c10059.graph_c0
GGAAGAAAATGAAAGAAATCAGAATCAGAATCACAATCCAAATCTGAATCAATCAAACACGATACTACATATGAGTAGAAGGAGATGAATCAACAGACTTGACAAACTAAACACGACAAGGAGAAGGAAAAACAAGGCAAAAACAACGTCAACATTAACGAGGAAATATGGTAGCAGCAGATGTAGAATGATGGATCCAGAGATGTTGTTGTTTATTGAATGTGGATTTGTTTCACCATAGGTTTTTGTTGTTGAACCGAAAGTTTGGGCATATGAATGAGAACTTGTAATGATTCCCCTATAGTTGGATTGTTGGCTTCACCTTGTTGTTTCGAAGCCGAGATACCACGAAGATCAACATCATCAGGGATTTGAATGGTACGTTGTACAAATTTGGAGGAGGAGTGGGAGGAGATAATTCTTCCATTCACATTTTTTTCTTCTGTATGAAATTTTTGTTGAAATGTAACAGTGAGAAGATGATCCAATTCATCAACAGAGACAGAGACATCATCAGGTGCAGCACCATCAGGTAAATGTGCAGTGATAACATACTGTTTATCAGATGATTCCATGCCCGACCATTCAAAATGTATGTTTGAATTTGGACGAGACACCATCCGACCACCACAATTACTCCCACATGCTGCTGTACAATCATTATTATTGTGATGTTTAACATGATTTGTTGATGATATTGATGATTTCATACAATTATCACTACATGATGTATTACAATGAGGTTTAAATTGTAATTCATAGAGATGACGTGCTTTAGCACGTTGTTGAGCAACATGTTCACGATACAATTGTTGTTGACGAAGTTGTTTATGCAATAATTCTTCCCAATCAACAAATAAATCAGGATCATATTGAGGGAATGAAGACCATCGGGGATGAGAGGCAGCCATGGCAGGAGCAAACATGAGAAACAAGCGAC
>c100591.graph_c0
TCTTTTTCCAGATTCTTCTATCAACTAAAGATTATTACTCTCTTAAGCCATCAATCCCAAAGATACTACAGTATGATCTTGCTCCCTTACAGGGCCCTTTTGGTATAAAAGTACGGAAAGGAAACAAGATTGTATGGAAGAGTGATATTGATCCTCTTTTTTCTTGAGTGTAGAGGTGGGGGAATGATATGGTTAGAGGAGGAAAAGAAGCAAAATTGTATGGAAGAATGATATTGATCCTCTTTTTTCTTGAGTGTAGAGGTGGGGGAATGATATGGTTAGAGGAGGAAAAGAAGCAAAATTGTATGGAAGAA
>c100592.graph_c0
TGTTCCTGATGAGAATGAGGAGGAGCTTGTGTGCAAAGTGTGGTTTGAGGAATTTCCTCATGGTTGTGGAAATTGTGGTGATGATGCCCACACTTTCACCTCCTGCCCACTTAGAAACCCCACCATCCCAACCATTAAAATTACCCTCCCTAAACCTTATCTTCTAAAACAAAACATGAAAGGGATTCCCAAAGTTAGTCTCGTCCCTCTAAGAACTGGACCACTGTGACCAGATCCCATAAAGAGCAAGCAAACAACACTCCAAACTCAAATTTGAAACCTGAACTTCTGGAAAATAGTGTTATTACTATTGTCTATAAGACTGAATCCTCTTCCTCTGACTCTAAAGAGTCTAAGAAATCAACCTCCTCTACTTCCCACTCAAAGGAAAACAATACAAAAGCTATGGAAATTGTTGATGAGGGCACCATTGATGGCAACAAGATAAAAGATGAGGTCATCCCTCCCCCATAGGATGAACCATTTGGAGTAGGTTGATAA
>c100593.graph_c0
CTCTTCTTGTTTGTGTTACTTGTTTTACTTATTCGTAATCGAAAAAGGACTTCACCGCCGTCAAAATGGCCAAACGTACCAAGAAAGTAGGAATTGTAGGTAAATATGGTACCCGATATGGTGCCTCTCTGCGTAAGATGGTCAAGAAAATTGAAATCACCCAGCACAGCAAATATACCTGTTCATTCTGCGGAAAAGAATCCATGAAGAGAGCTTGTGTAGGAATTTGGTCATGCAAAAGGTGTAGACGAACTGTAGCAGGTGGAGCTTATGTATATTCTACAACAGCTGCAACCACTGTACGATCCGCAATCAGACGTTTGAGGG
>c100595.graph_c0
AGCCATTGAGGAGTGAGCATCAAGTTTTTGTTGGTCTTCATAGAACCCGATTTGCAGCTTATAGACATGTAATAAATTAAAAATATCATAGGAACGGACTCTGCAGGTCAAGGATTTCCTTCATTTGAGATAAGAAATGTAAAAAATGCACAAATAGATTGTTAGTGATATTTTATATTCCATAACTTTCAGCCCTTTGATTTAAATTTTTGATGAAAAGGAATAAAAAAAATTTAGAACCACGCCAAGTAAGATTAATAATCAAACATTAATTTATAAATGCCATAGCAAAACTGATAAGTTTGTGCATTGCA
>c100596.graph_c0
GTTTTTTACTGTTCGAAAGGAGGAGTTGCTTTAGTTGTTCTTGACGTAGTTCTGGATGAAGGTACGAGCATCAGACTCCTTACCCCAGTCGGTAACAACAACACAGGCACAGCCAACAACCTTACGAGCATTACCTTCGGCGTCGATGCGGCAAAGGCCAGCCCATTCACCAAGCTGCTTGCTGGTGTCGACGGTAACAAGAGGAATGCGGTGAGCCTTGCAGAGAGCATGGATGAGACGCTTGTAGCGATCCTCGGAGCAGTCGTTACTCAGAACACAGAGAAGACCAGTGCGACGATCGAGGGACTTGGAAGCCTGGCGGAGACCACGCTGGAGACCATCACGGGCAAGAGCGTTCTTAAGAAGCTGCTTGAGTGCCTCAGGGAGGGTCAGGGCGACCTTCTCCTCAGCAGGGGCGGCGGCGGGGGCCTCTTCGGTCTCAGGGACGGCAACGGGGGTTTCCTCGGTATCGGACATTGTTTTCTTTGAGTTGTTTGTTTGGAAGACTGCCTCAACAAGAAGTTGATTGGGTACCTACGCTACAGGTCAGG
>c100597.graph_c0
AGCTAGTACTAACTAGGAACCATCACATGACAATCAATGAATCAATCAATCGAGGAGAAAGGAAAAGGAACCATCACATGAAAAGAGGAAGGAAGTTAAAGATTAAAAGGAAAAAAGGGACTACCCAAGGACCGTTGTTCATAATATGAATATAATGAATATAAATTATTATGAATGGGAATAAATGTTGCTTCGTGATTTAGAGCATGACACACATTCCATCAATTCTGGGTTGTTGAACAACAGTGGTGGTAGCGACGACAATTGTAGGTTGCATTTTTTAGAGATGTTGAGAAGAGTAGAGTAG
>c100599.graph_c0
ATCACCTCGCATGACATGGAAGTTTAAACTAACCAAGCCGACACTAGCAAGAATCCAAGCTCAACTTCTAAAAAGTCTGAATTTTCCGTGAAGGGCAAAGAAGATGAAAAACCCAAATCTATTGAGATAGAAAAGGTTGAGGAAGAAGAAGAGGGTGTTTAAGAATCCAACTCCATTGCTTCTTCGAACGACTCTGTCCTAGGCGGTACAATAGAACCCTCTGGCGAAACCATCACTCCCTCCACAAATACTATAGCATCTCTCTCACCGACGAATGAAGGAGGAAGATGAATCTGACCTCGAGGCAAGGGAGATGAAGGAGGTTGCTAATCAAGCAACGGAGGATCTTGAGAGGATGAAGGGGAAAGAAAAGGTCCTAGAG
>c1006.graph_c0
GAGATGATGTCCCTGAAATCCATGAACAAAAACCACAATCTTTAATGTGTGGCTACTAAGCTGCTGATCAGCAACAGAAAGCTTGCCTACATCATTAATTTCACTTAGCAAGCTAGTCGAAACTTCCTGGTCAGGATTAGAGAAGTACGAATTTCCACTATCAGATCGCTTTGGTGCGTTCATCACACGCTCAACTATTACAATAGGAACATGTGACAAGTCTCCATATATCTGCATATCTTGAATTGAACTGCTGTTGATCCTCATTTGTGAAATACTTCGCCTATGAAGCTCTGCACGTGTGATTGCAGTTTGGGAGGGATCAGCACTTTGCTTCGGAATTGGCAACAGCTTTGCACTTCCACAATAGCAAGATGCCTCGTCAGCTCCGCTGTTATCGTA
>c100600.graph_c0
GACATGTTGAACGTGTTTTCAACCACCGTGTAATACAATGAAAATGATATGAATGTCCGCATTGTCCCCATGCGACGGAACATTCTTCAGCATGATGAGGTTCAGCTTCACATGTAATACAGGGAACCATCAGTTGATTGTGACAAATTGCGCAAGTATCATTTTCAATATCATATGACCAAAATGCAACAGCATTCCATTTACGTACTTTAACACGTTTTCCTGTCACTTCATTACTTCCGCCATCATCCATATCACCAACTGGTCCATCATCTTTGTTGTCTTCTCCTGTTTGTGGTTCATTATTTTCGTCGTCAGCCATATCTGATATTAATATAGAAAGGTGTGAGCTAGCGGGAAGAGCGGAGGGTTCAGAATCGGATAAACGGAACGGTGAAACTGCTATTGATCAC
>c100602.graph_c0
ATATGTGTCCAAATATAAAAAGACAAATAAAACTAAACAGAGGGAGTAATAAACTTAATTTATAGGTGTATGAAATCATCTTTAAAGTGATAAATTAGTTAACTTTTGAATTAACATAGATATTAAGAGGCGGTTTAAGTGCAATGTAGGCAAATATCAGTTTTTAAAATTTTAGAGATGTATATCTATGATTGTAAAAGAAAAAGGATAAGGAGAAGCATTTTTATTATTCAAAAAATTGTATTTTTTCAAATTAAAAATATTAGTTTTAATATATGCTTAAGAGTGCTTGTATTTAATACATTAGATTTTTAGTATATAAAATATGAACAAGTGGTGTGTATATTATGAAATGTTAGTGTAAAACCTATGAACCGAAAAAAATACGTGTCACATATCCGGCCCGACCCTAATTAAGGACGGTTATAGACAATACATTTGATCTATTTAAGTGTGCCAACCTAATCCGACCGGAGACATTCAGGGCACAAGCCTGCATATAGACAAGTCTAGCCTCAGTCTAGCCTCACATGAGCATACATAAGGATATAAATTGAAAAATTGCTAATGTGTCGGTCTCTCATAACACGTTTCATCCATATAATCATTATGAGAAAGCACCAAAACAATACTCCCTCCGTTTTATAATATAGGTCTTTTTTTTTACTTTTTACAAGTTTTAAGACAAGTTTAAAACGGAG
>c100604.graph_c0
GTCAATCCCAAATTCTCCCTCCATAACCAATCTCTCAATCTAGCCTAGCTCTTAATTTCAACATCTCTCAAACAACAAAACATTTTTCCACAAAATACCCATTTCGATCAGCTTTGGGTCTCTCTAGCTAGCTAGGCATCAGATTTGGGCAAAATCTAAAGCAAAAAAGTTGGAAAATTTGTTCAAACTAACAAGTTGATGATGATGAAGAAGAAAGCTCAAAGGAATACTGCAATGGGAGGACTTGAATGGGAGACGAGGCCAGGTGGAATGCTTGTTCAGAAAAGGAACTTG
>c100605.graph_c0
TTATCATACCAACTTCCTGAGCAACTTTTTGCTATGCAGAATCGCTTAAAATATACATCGCAAACAAATTTGTTGTATATGATGGATGCCCTTAGAAGCTTTGCACATTGGAAATACAACTTATTGCCATACTTGTAGAACTCGAGTAAAGGAAGTGTGCTAGAAGTAGTCTCTTCTTGTGAACGTCATCTAACAGTAAAAGTAGTACAAAGAAGAACAAGTTACATGCATCAAAGGAGACAAGTGTGTGACTAAGCCTTGGAAGGTGGATTAG
>c100606.graph_c0
CGCCATTTTCTTTTTCATTCCCCTGTTCAACCGTCTGCAACCTCTCGCTTCAAGCCTCCAACGACTTGCCCGATCGTGCCGTGTCGCTCTCGTCCCAGCCTTCTCCGTGGAATATCTGCGCATTTCCACTGCTGCCCACCAACTTCTTCCTCTTCTCATGAATCGTCCCTGCAGATTTCGATTGTGCCCGGTTCGGCACTTTTCAATCGTGCCACCGCCGATTCTCCGTTCTTTCTTTGCAAGATTGACCGTCATCTCCGATCGGATTCTTCGTCTCCGATCCACAGTCCATTACCACCGGGAATTGCATTGCTCGGTTTGCTTAGCTTGTTTTCACTTCGGATATTGCTTGGATCGAGG
>c100607.graph_c0
GAAAAGTTGTTTCAGATTGTTTGTTATGTACTAGTAGGTTGAATTTGAATATTTTGGTGAAGGATTTGCACAACTATATAGTTGTAAGTTGCAGATTTCAAGTTTATAACTTGGCTGTTATACTGTACATGTTATTGTGGATTAGGGATTCTAATAAGATAAATCTTGTCAAGCACAATATGGGTGAAATTGTTAATTGTATCTTAATTTTAATCCACAGTATCCACTTGCACACAATTGAAATTGTATCGTAAGGCCCGTTTGGTATAAATATGGAATCGGGTTGGAATAAGGT
>c100608.graph_c0
AGAAGATGAAGATGATGGTGATGGTGGTGTCGAAGATGATGAAGAATTAGAGGAAGATGACGATGAAGAAGAAGGTGTTGTGGAAGAAGATGATGATGAAGAATTAGAGGAAGAAGAAGGTGTTGTGGATGAAGATGATGAATTAGCAGAAGACTTAGAGGAAGAAGAGGGTGTTGTAGAGGAAGATGACGATGAAGAATTAGCAGAAGAATTAGAGGAAGAAGAGGGTGTTGTGGACGAAGATGACGAATTAGCAGAAGAATTAGAGGAAGAAGAGGGTGTTGTGGACGAAGATGAC
>c100609.graph_c0
GAGAAATGCAGCTTTATGTACTCTTTTTCATGGTTATTTTTAATCAACTTTCTGATGACACCAGGTATCTTCGGACTTTAAAGAGATACATTCGAAATAGAGCACAACTAGAGGGTTGCATTGCCGAAGGTTATCTTGCTGATGAGTGCCTAACATTTTGCTCAAGATATATGAATAACATAGATACTAAATTCATTCGTAAAGGGAGAAATGATGATGATGATGAGAATGAAGGCACTTTGAGAAGCAATCTAGATGTATTTAGACCTATTGGTCATCCTTTAGGACAAGGGGTTCCATTGCATCTCAGCTTTGAAAAGAGTGAACAAATCCATTTATACATTCTCCTAAATTGTGACGAGCTTATTGAATTTGTTAAGTAAGTTTCATAAAATTCATTTGCAA
>c100610.graph_c0
TTGGAAATGAAATTTGCAATTTTTACTTCTTTGATTCAAACCCATCTCGTTCATTCTTACTTTCTTTGTCAGAATTTCAAGTCAGCACGCAATAGTATTTTTTTTTATAAATATCAGAGAAACCCACAATTACTCAAATTATTAGCTGTTAATTCTCTAGTTCATCGCGAAATCAAATTGTTGTTCTTTATTCAGAGCTGGAGTTTGCTGCCGCCGAATTCTGTAGACAGAAAATCAAATCATGGTGATCTTTGATCAATTACCAGAAGA
>c100611.graph_c0
GTGCAAACAGAATCCGTGGCAGCAAAGATAGCCCCAATTGCAAGATAGTCAGTTATCTCCAGGGTACTAATGTCCAACTTCTTGAATAAGAAAAGCGCTCCTAATGAGATGATGCTGAATGATATTAATGTACCGACAGCCCCAAACATCATGATTGTAATGAAGTTACGGAAGAACTTCTTCTTTTTCACCTGAAACCCAGCATTAAAAATGATGGGTGGAAGAAGGTAGATGAAGAACAAATCTTCACTGAAAACCAAAAGATGTGAGCTCTTTCCACCACTGATCAGCAAAATAACAGTTCCA
>c100613.graph_c0
CCAAGTATTTGCTCTTTGAAAGCCTCTCTTCATAGATATCCAGCACTTTGGCTAGCTTTTCCTCACTCTCCTGGATTGCCTTTTCATCTTTGGGTAAACCCAATGCTGGTGCAAACAGGATTTGGAAAGTCATGGCATAAATTGGTGGATTGAAGCTTGTTGCCTCAACATCAATCCAATTATCAACTAGAGCCTTTTCCTCCAATGTCTTCCCTAGCAGATCAGTTCCCTGTGACTTGTATTTCTCTGCAAAATACCTCATGGTGGCTCGGGATTCAAATAAAGTCAAGTCTCCATCTTGAGTGACAGGAAGACTTCCAAAAGGCTGCATCTTAAGGAATTCAGGATCTCTGTTTTCTCCTTTGAGTAGATCAACATTGACAGTCTCAAATTCAACCCCTTTCTCAATAAGACACAGGATCACACGCTTTGGGGAAGCATAGGCTGGACCATAAACCTTCACCACCATTGTTGTTGACTGTAAAAGCTACTACTCAGTACTCAATTCCCTCTTGGTCTTCCTAAGG
>c100614.graph_c0
GAAGATGCTAAGCAGCTTAATGGTCTCAGATATTATAAGATAAAATAGATCCAAGCCTTTCAATCATTAGATATTAAATCAATATGTTAAGCACCCAACTCGCATCATTTAAGATGCAAAAAGTGATTTAAAATTGTATGTTCTTGTAACATATAATTGCTCCACTATATGCTTCATACCAAGTGCCACTTGAACCCCATTAACAGGACCAGAAACAATTCAACATAAACTAAAGAAGAAAATTTTGGGAACCTGTACGATCCTAATTGAAATTTATGGGTAAACCATGCTTAACTAATTCATTGACTTCAATAATAAAAATAAAC
>c100616.graph_c0
GTTCTGGGTTGGATGTTGGACCGTATGGCTAACGAAGAAGAGATTAAGAAGAGAGGGATTAAGTTGAGTCCTATGTCTCTAGATAAGGCTTTCTTCGGCGATCATACAATCAATGTCACCAGAATCGATTTCAATACTTCGGTAGGTCCGATTCTGCGTGAAAACGGGGTCAAGTCCAAGTATGACATGTTTGTTCCCCTTCCTGACGAAGTGACGGAAGAAGGAGACCAGATGTACGAATTGCATGCTTTTGTGCGCGAACTCATCAAAGGTTATGATGACAATTTGCGACAGAACGTGCTTTTCGCTGTGTTTGGAGACATGGTTGGAAAAGACGAAGCCCGGCCGATTGAGAAGTTGCAGAATGCTAAAGTGCGCTTGTTTTGCGTGCTTTGCGCTGCTCTGAATGTTTATGTTCGAATGTACATAATGCCGATCATTCAGTACTTGCTCAACAGCCCAGAGTTGTCAGAGTGTTATGGTGGTA
>c100617.graph_c0
ACCCTTCCAAAATCTTGGCATTTCACTTAACCTTGCTGCAGTCAGTGGAGGGGCTAATCTTGTAAGGAATGCTGACGCGGCACTTGCCAGGGAGTCCTCCAGCGAGACCAAAGTTGATGCCAGGAATGGAACCGGCGGCGCTTTTAAGGCAGTTGCAAGCGGCTTGGCGGTCCGGGGTGGTTTTGGCGGCGCTGTTGAGAGATCTCACCCCATTGCAGCAGCCAGGAGTCAAAGGACCCCCTCTCAAGTAAGCAATGCATGCCGCCAGGGAGCTGGTGACTTGACCACATGTTATGGCTCCCTCAGCCAGTGGTGCACTCACCAAAGCCATGCACAAAATCGCCACACATGCAAACTTAATAGCGGAAGCCATTTCGATTAATATCAGAGAGTAAGCGAGAGCAAAAATATTAATTAGTG
>c100619.graph_c0
GCATCTCTTACATCCATGGAGTCACCAATCATGGCCTTATTAGAAACCGCATTTATGAGAATCACCCTATCAAATTCGTGCATGTTGAATCGCCCTGCCCTCGATATTTTGTCTTCCTTTACCTAAGAAAAGACGCCGTGAAGAGCCTTTACCCATCCAAATGTCTCTTTTCTCAACGATTCCTCCTAGGTGGAAGATATTTTTACCTCAAGGTAGTATGCCATAATGAACACCACCAGTTTGGTCTATATGTGCGAAAGGAAACAAGCTCGGAAGCTTGCACGTTAGATTTTGATTTCGCGGTGCTGATGAAGAACAATTTGAAGGAGTACCAAAGCAAGTCCAAGTGCAAGGGCAACGACTACAAATTAGAGGCCATAGGCTATGGAGTTGAGAAACTGTTTGGAATTCCATGGACTGTCTTCATAAGTGACAACAGCGAGTATTTCATCAATGATGTATTACATCTTCGAGCGGAG
>c100621.graph_c0
GGATGGCGGCAACCATGCACGCCAAAATGAGCAAGAGGAAGCTCTCCAAGATCAACATTATACAGATATGTGATGAGATCTTAAATCCCAAGGTGCCCATGGCACTTAGGCTGTCTAGTATTCTCATGGGTGGAGTGGTGATTGTATATGAACGCAAAGTCAAACTCCTATACGATGATGTTCATCGTCTTCTGATTGAATTGAATGAAGCATGGAAAGTAAAATTAGTTGACGACCCCAACATCCTACCAAAGGGGAAAAGACAGGCTAAGCAAATAATGTTCCTCTGGTTCACAATTATCAGCCTGAAGCTGTTACACTTCCTAATCAACAGGACACATACCTTGGAGAGATGGAGCGGTTTATGGACTGCTCTACATCTAAAGCATTTGCAGCCATGAGCTTTCAACCATCAGCTTATTTTACAATGAATCTGGATGCCGTAGATGAAGAAAATCTCAGGGAAGAGGACTTGGCACACCAACA
>c100623.graph_c0
GTACTGTTAATCGTCGAGATTTTGATGTGATTTTTGCGTTAAGAACGGGTGGTAGATGCGCCGTTTCAATTGCTTGCTGCTCAGTGCTCGTTCTGTATCTTTCGTTCGATTTTCTTCTTCTGTTAAGTATCGAAACTTATTCTTTCCCGGCCTCTTCCGATCGATTTTGCCTTTTCCACTCTGTGCATGTTATTTTCTCGCTTCGTCGTTCTGAAGCTTCGATTCTAGTTTGTATTGTAGCTTAAAGTTTGCCAAAAAAAATGTTTCATTGGCTAGATGAATACGATTTCGAAATCCGTTCTGTTAGCAGGAATCCGTTAAGTCGCCTATAAAAACTAATAGCTGAAAACAAATATTTTTTAACTCGTAAATCGTCTCTGTTTTTATACTGGCATAAAGCTGCTCTTCATTATCTGTATTTTATATGATTATGTGATGATTCTTCCCAGCCCAAGCGAACCTATGAATATAAGAATAGAAATAAATCTCTTTTCCACGATATGTTTTGATTTTCTAATTGATTGCTATTTCCGCAACGTTGAAATAAATTATTTTAATCATTATGTATGTATCTATCATTATAAATAAATAAGAAGCATTTTATCCAATAGATGCCACCATTAATTTGATTGAAAATAAAAAATGACACGTATACATCTTTTCTTCGCATAAAATTTTAAATATTGATTAATGAGGTTAGGTGTATATTGTGGAAATTCATTGAAAGTGGTAGGAGAGAGAAAGGA
>c100624.graph_c0
ACTGGAACCTCTGCAGAAAAACAACAAACAAGAGCACGCCGGTCAGAATCGAGACAGATACAAACAGCACAACCAGAATTCAACGAAACTAAACGAATTCAAACGCATCAAACGGAATTAGATCAGCAAAATTACAAACAAATTTCAACAAAGATTCGTGGATGAATTGCTCGACATGCGAGGAAACTGAATCGGCGGAAATCGCGAGGAAGGAAGTTAAAGAGAGATGAAAGTAGAAAGCATACCTTTAG
>c100625.graph_c0
GATTAATAAATCAGAAATGAGTATGTTCAGATCACCATGATAAAATGAAAGAACAGATAAAGAAAGGGTGATGGAGGGTGTTAACACGGTCTCCTACTACAAAGAGGGGCCGAGACCATCTCAGATAACGACAACCGTCAAAAGCAAAATTCTAAGGGAATAAATTGGAGCGCACCAATCACAAAGCGCCATAAGGTGGCCAATGAATGGATGACGCGATTGAACCGACTCATCGGGATCCAAGCAACATGTAAGCTGTTCCCCCTAAAGGACCACGAGGTCACCACCCCAACATGCCAGTAGAAGGCAAACACGTCACTAAGCAGCCTTGAAACCACGAGGTCATCGCTAGCATGCACGCCCAGAGTTGACACGTAGAAAACTCTCTAAGCAGCACACGAGCTACTTCTCAGCCCTTTAAAGTGAACGACAAATCCGGCAAGGGACGATGGCTCGGTCGTTGACAGCGGCA
>c100627.graph_c0
GTCCTACCGAACACTCATTAGCAGATTCAGCTCGTATTTCCAGTTTTAGCTCCAGCTAAAAATCCGGTTCTAGTTCCAACTCTAGCTACAAAATCCAGCTCCAACTCCAGCTAGTACGCTCGAACAGAGCCTAAGATGTAATGCATAAGCTAGACAACCAATTACCCTCAAGTTATCATAAGAAGGTGATTTTTCCATCAAGACTTCGAAGGAGTCTTACCTTCAAATATAGAAGATGGCATCTTGTGAATGAGATGAATAAGTGTAAGAAGACAATCTTCCTAGAATTTAGCAGGAAACTTGGCATGAATTTTTAAAGCTTTGACTATCTCAATTAAGTGTCTATGTTTCCTTTCTACTCGGCTAATTTGATGTGGATTTCTTGGGGTAGATCTTTGATGTATAATTCCCAATTTAGCAAATATTTTGGAATTTCTACTGCACTGTCTTAGTTCCATTATCACTCCTTATGACCTTTATCTGAGATTGAAACTAATTGCTCATAAGAGCAACAAAACTCAATGATGCCAAAAATGTGCTCTTTATTGCTGATCAAGTATGTCCAAGTCACTCTACTACAAGCATCAACTACTCTTAAGAAATATCTAGCTCCACTAGTACTAGTATGTTTGTATGGATCCCATAAGTCCAATGAACAAGTTGGAAACCATCAATTGCTAGAGAAGAACTTATAAAAGGAGTCCTATGATGCATGGACAAAACAAACTTCACAATCCAAAATGTCATTGCATTTCAAACTAGTTATGTATAAATGTTGAAGCTTTGACATAGAAACATTCCCCATTCGTGCATGAAAAACAGAGAAATCAACATTATTTACAAAGTGAACAAAATTTGAGAAAAAAATGTTCCTTATTACAAACAGATGTAATTGTTGACTTATTACTTTATTTGAGCTTGTAGAGTCCTCCAACTATGTTGCCTTTAGCTTTGACCTTCTTAGCAATATGGTCTTGAAAGCAACGACTCCCTTTAGTAAACCAAGCCACAAATTCTGAATTGTCTAATAACTGTGACTGAAAACAAGTTATGCTTGAATTTTGGTACAAAAAGAATTGACTTCAACAAAATTTCCCAATCAGAGCAATATTCCCTCTCGACTTACCTATTTTATGGATCCATCAGGTAATCCAACCATAATAGGCTTAGACAAGGGGTGCGTTTTACTTTTTGATAGAAAGTAGTTTTTGGGTGA
>c100628.graph_c0
GAGCTAGTATATACATGAAGTTTGAAAACAGTTTACCAAAATCTCATGTCAATCCGTCACAGTTTTGACTTGTGTGCTTGGAGACTCGATCGATTCTTGGGATGTGCACGCTCCACCGACTCTTCAGTCGAACATTTGATTTAGTGGTTGCAGCTAGTGCAGGAGCAGCTAGAGCAGGAGCCAGCGCAGTTGCACTTGGAGCAGTCGCAGGGAGACATTTTGGGTATAAAAGTGGTTGGTTGGTGGTTAAAAGACTTGTGAATTGTTTGTTTGTTG
>c100630.graph_c0
TGGGGATGGATGGGATTTCGTTGATGTACATGAGATGCATGAGAGGGATTCTTATGATACAATCACTCTAAACACTGTCACCTTCACCGTGATAGGAACCGGATTAGATGCATCACATAGGTGGACTGCGTAGCATGTTCTGGCTGTGTGCATCCTTTTCTATTCCATTTCTTGGTGTGGTCTTGTCAGTGGATCGCATCGGTTGTTTCTCTTGATCTATCTCGTGTTTGCTTCGCTCTCTCCACCTCCCGTTGTCTTGTTCTGTTGTTTG
>c100632.graph_c0
GGGCACCATCTTATTCCAAAAACAAGAGACTGGAAACAACACGAGGATTTAAAAGAACAAAACAGCCAACGGAGAACGTGTACAGAAGCAGAAGCTCTTAAATTATGTACAACAACAAGAAAGCTACATAACACAGTGCCGACAGCATAGGCTCTCTACATATAATACAACTTACAACCCTGCCTCACAAGCCACAATGAAGCTTAAGATCTCACTACTCGGTTGTCACATCTAGACAAAACACACCCCAACTCCATGCCCATATTTATAGATCAACATACAAGCTCCAACACTCTGGCTGCACA
>c100633.graph_c0
GCGCACTAACAAGGAGATGCTTCCATAGCACGAACGTCCCACGACCAATAGGATGCGGGTATGGCATGAGCATTGTGCGACCAATAAGAAGCGGGCAACACGCACTAGTAAAGACGACATAGGCCATGAGCATCGTGCGACCAGGGACAACGCGAGCCATGAGCATTATGCTATCAGGGATGACACGGGCCATGAGCATGACCCGAGGACGATGCGATCCATGAGCATTGCCGGACCAGGGACGACACGGGCCATGAGGTGGCGCACGACCAAGCGAGACACGGGCCATAAGGCGTTGCACAATTAGAGTGGTCCAT
>c100634.graph_c0
GTGGACTCCTTACAAGTCAATGCCATGGGACTGGGCACTCTTTGCACGATGGAATCCGGTAATAATATCTTGGCGAGTTCTTCCACACCAGCGCATCTATGATAGTCCAAGTGTGATGCGTAAGGATGTGATTCCAAAGGTAGAAGGCCCACAGGGGAAGACATATGTGCCGGCGCGAGAGTTGGAGTTAGCTCTATGCTTGCAAGAATACCCTGCAGAAATAACAACCGCATTCTATGATGCGACAAGGAACTGGCAAGTGCCGTTGCTAGTCTGGTCTGACTACACGACA
>c100635.graph_c0
GGAGTTACCCATGTTCGACGGAGAAGATCCCCTAACCTGGATCTCAAAAGCTGAGCAGTACTTTGCGATCCAGTCGACCAAGCCGACAGATCGAGTCATGGTGGCGATGGTGAGTATGGACGGGGCGGCCCTCAACTGGGTGAGATGGATTAGCCAGCAGAGACCGAGTTTTTCATGGGAAGAGCTTAAGATGGAGTTGGTCAAGAGATTCATGGGCACTCAAGCTTCGAACCGTTTCGAGCACTTGAGCCTTCTCAGGCAAACAGGGAC
>c100636.graph_c0
GCGGGGACTCTCCTTTTCTCGTTCGCGCCTTCGTCTCTGTGCACAAACCTCGCCGTCGACAGGTTCCACGCGTCCAGCTCGCCTGAGATCTTGAAGTGCCGATAAGAGATCTCGCCCTTCCCGTCTTCGTTTCCCTCTCTTCTCCTTTATCTGCATTTCTTCTTCGACCTCTCATTCCCTCAAGTTCCGACTCCTCTCTGACTGCGCAGACCTCGTTCTGAGCAAGTTTTTTTGGTTGTACATAGACGGCGATCGCTCGCCTCCGCCACGAGAACGAAACAGCCGAGCCTGTCATTTTCCTTCTGGCTTCCCTTGCGGTCGAGTGCAGCAGATTGTGCCAAGTCGAGCTTGACTCGACCCTGGTTCTTCCTAGGCAGGTCGGACTTTCTCGTAGAAATTTAGTAGAGATTAATCTTGGTTGTTTGTATAAGGG
>c100637.graph_c0
GCGCCTCAAAACTAGTTACAAAAAATCATCCTACTGCGTACACTTGCTCACTAATTAATTTACATAAAGATGATTAAACAAGTAAATTACACATATTAATTTATTTATTTTAATAAAAAAACACGGTGGTAGATTGGGCTGCGGGGTACCTTCCAATATCCACCCCGACCCACCATTGGGTTATCGACCAATGCAGTTGTAATTAAAATGGGCTATAGATTATAACTCTATAGATAGAATTGGTGAAATATACACCCTTAAATATAGATTAAGTACTTAGATTTTTTTATAAACTTTTTATAGGTTTTATAAATTTTTATTAGAATAATAATAACTTTATACATAGTTTTAATGGATTTAAACCATTTCTAGTAGTTGCTATATG
>c100639.graph_c0
GACCTTTTGTACTAGAATTACTACTGCTCTTTCATTTATGTTGTTAATTTGATCTGCATCAGCAGCATCACAGCTTAGAGTATTGATCTGTATTGTTATGGCTGCGGTCAGTTATGTAACTTTTATCTCAATTTTATTATTCCTTTGCCAAAGTTTTATTTAACTTGGCTGTGGGGTCCAAGGTATGGATTCAATCATAGCTGATCCAGCACTTGAGCAGCATGAAAAGTAGCATGACTCATATCTCAGAGCACATAGCACCGAGGGAATGCACGAAAGCCTATTGGAATGCTGTCCTTTACCAAAAGGATGGTGAACCTTGAGTCACAAGTTCCAATGGATTGGATGTTTGTATGAACTAATGAAGAATACTGATTGTTTATGAGTGATTCTTTCAATGGATTTATTACTTCCAATGGATTGCTACTTCCATTTTCAGGTACATTGCCCTGTTACAGAAC
>c100640.graph_c0
AGGATCTTCAATTGGTGTGGGAGGTGTGGGTGGAATTATAATATCGAGTGGAGTGATGGTGACAGGCATGAAACCATAATTATTCCAATACATATTTTTCCAATCATTTGCAAATAAATATAAACGTCCATATGTTCCCTCCGTATATCCAGCTATATATTCAAGTTCTGATCCAACCCTTATGAGATGTGCATCAGTTGTATTGGAAAATGATGCAATTAATGTAAATAAACGTTCACCCGATGCACGAGATTGTTTTTTTACAAAATCATTAATCATTGTTCCATATGGTAGATCATAACCATCAGGACCAGAAGGATAACGCCAATCTATCCATTCTCCTTGTGCAGTAATTTTCCATTTTGATCCTGATTCCATGATCACACCTGTATCCACATAATACTCATTTGAAGGAACCAAAACAGCAACTGGTAAATTCGTTGATGCTGCTACACATGTTATAGTGAGGCAGAAGATGACAAGTGAAAGTGGATTCATCATATAATATGGACTAGACACTA
>c100641.graph_c0
GTGGTAACAAATGCATAACTAGTCATATCAACTACAAGCTACATTGCATCTTTATTTATTATTTCAACATAGAGAGGAGGGTAAAAATAACAGAAATAACTGTAACCAACAAGAATTCACTTCAGATTTAATGGCTACCTCATCATATTACAACATAATATATTACATGAGGGAAGAAATAAATTAACTAGTGTGTCTCTGTTTACCAACCAAAGCCACAGGTTCTAGGAATTTGTGCATGGGCGACTTTTAGAGTCAAAACAATGGACAAGGAACAAGGGATCTACTAAAAGATCTGGTCGTAATTAATTTGGTCGGTTATATCTGTCCCCTGCGTTCTTCATATTCATTGATTTTGCTGCTGCCCCTCTTTAATTATTATTATATATATGTTCAATTCACCCTCAGATACCCCTTCTTTACACTCCATTGAAACTGATACGCCAGAACATAAATTTAAAGAAGCTTTTGTAATCTCCTTCCTTGCAAGCAGATGTTTTGTAGGGCAGCTCAATGTCACATATTAATTGAAAGAACACAAGTTGCTGGTGAACCCAGACGGGTTAAGAAACCTTTGTTTTTGGTCTTCAACATCCCAAAGGAGACTATTCCCATTATCCTGAGAGATTAAGGCATTTGGCCTCTGCCCTTGTTGAAGTAAAAGTGCAGTATCAAGAACAGGATAGTTATTGCGATGATCAGCTGGGGCAAAGGCAGTGGTTGTGTCAGCAAAAGCTGTGAGCTGGGCTGTGGGGCTGCATTGCACTTGAGGTGCTGAAGCTGAAGCAGCAATAATGCTATTCAAATTCTGCTGATCATCTGGCCTGACCATGAATGTGTTATCTAGGTCCATTCCAAAATCATAGAACATGGGATTCACAGAAGCAAGCTTCATTGAGAGGAACTCCACTTGGTTTTGTAAGAACTGTACATAGTTGATAATTTCAT
>c100642.graph_c0
AGCTTATGACACCGTGAGTTGGGCCTTCATAGAGAAGACACTAAGGTACTTCAACTTTCCTAACCTTTTGATTACTTGGATTTTGGAATGCACGCCTTCTACTTCCTTCTCTATGCTCATCAATGGTAAGATTGAGTGATTCTTCCAAGGGGGAAGGGGACATCACCAAGGGGATCCTCTTTCCCCCTATTTATTTGTCTTGGTGATGGAGATGTTGAGCCAGAGGTTGAAAGCGACTAGCTAGGACAGAAGTTTTGACTTTCGCCCAAAGTGTAAGGAGATGGGGCTCATACACATCGCCTTTGCAGATGATCTTCTAGTGTTTTGTAGAGGCAATGTGAGCTTGGTTAGTGTGTTAAGATGAGTGTTTGAATTTTTAGGAAGGAATAGAG
>c100643.graph_c0
GACGCACTGTAATGACACGTGGTAAAGAAGAAAACATATTAATATAATTGCAACATTTATATGAAAAAGGATCAGTAGCCTGTTATCACCCCTCTCATCTTCCATTCTTCCTCATCTTGGTGTGAAGCTAGAATTATGAGCTTACAACAGGCAAAAGAAACTAAGAAAGTGACAGCTTGAACTACAAGAAGCCGTGAGAATTATTGAGGTTCAACCTGCATGTATCATCTTGTTTTATATTAGAAATGTTCGTGTCACTAATTATATTTTTT
>c100646.graph_c0
GGTCGACTATCGTCGATGATGACGACAACGTTAGCAAGAAGTGGGCTGAAGAAGCAAAGAAAGTGGCCGTAAAGGGTGTTCTGTTACTTGAGTAATTTGTGCTAGGCGGCTTTGGATTCGGGGGCAGAGAGGTCAGTGGTAGAGTGATGGATCGAACGCAGAACGACCATGGTGGAGGAAAGCAATTTTTGGGTAGAATAACAATATAATTTGTTGAAAGGGAAAAATAATTTGATCAAATATTTCTTTAGCACTTTTTTATTCTATATGATCAAATATTTTTTTACTTTTGACTTGTCAATGATTAATAAATTTGGTGTTTTTAGAAGAGAATGTTTTAAAGGAATGAGATTGTTATCTTATGCAATAAGAGATGATGGTTCAAAGGTATGAAACTTAATTTAATATGAGAATATAATTATTTATTCATAGGAGTATAGTAAACTTCGATGATTTATTTTTCATTTTTATTAGAAGGG
>c100647.graph_c0
TAAGAGGTCGCTCAAGGACCACATCCGCGCCTTCGGCCCCGCCCACGCCCCCGACGCCTCCGATGACACCGCCTCCGAGGGAAATGACACCTCTTCTTCTACTAGGAAGAGTTAGATTCAATTCCTATCATATCTATCTAATGTAAGAACGTACCTACGTACGAGTCATAAGAGATCGATCGAGGAGGGTTAATTCATTATATCGATCAGGCTTAATGTAACAACAGCTAGCAAGGAGTTCGGATTATTTCATTGATATGCACGGGACTTGCATATAGACATAGTATATTTCCGATCAAGATGTGTAAGCAAGCTG
>c100648.graph_c0
GGGAGATCAATGTTTACAGGGAAGTATATGGAGAATGATTTAGGGTGGTTGAAGATATGCTTAGAAGAGGTGAGAGAAGAAATTATGGAGGATAAAGGGAGCCGACAGAAAATACAGTGGTTATGTCGAGTGATTCATCTCAAGGAACGAGTGGATCTCTTGAACTCTGTTGTGGGAGATTATTTGAAGGCGGCAACGGAGTGCAGAGATTCAGAGCTAGAGTTAAAGGTGAAAGTTCCAGGAAATCGTCACCGGTCGACTTTGCTCACATCAAGGAGAATGACGAGCATCATTCATCGGCAGCCCGATTTCCGATCGCATTACGGCTAGGAGAAAACGATGCTAAGGTTGATGATGGTTTCAAACCAGACATCGAACTAGAGCAAAGAGGTGAACTCGC
>c100650.graph_c0
CACTTATTCCCCAACCCAGTTTAATCGTTACTGCTGATTATAAAACAGAGCATCTCTCTACCCTGCACAAGCTAGTAGTAGTGTACTATCTCTCTATTCTATATCTATCTTTTGACCTAAGTAAAGTCTGGTAATTATCTAATTGATATAATTGGTTATTATAAGATACATACGAAGGAGAAAATAAGCGGCCTAACACTATATAAATTTATATAACTAATTGATAAAGAGGTGAATTAAGTCAAGGATTTTATTTTGTATAGATATAGACTCTAAATATTTGTAGTAATGGAAACTCAG
>c100653.graph_c0
ACCTTAATGAAACTCTGTCGAAATCATTCCAGACTTCTCGTTTTTGTGCGTCACAAATATCCCTCCTCTCTTCCCTCTCGTTCGAGCATCTCTTTGCAAGAACACCTCTTATCTCTTCTAATTCCTCAACCCCCCTTCACAAAACACTCTCGAAATCTCTCTTTGCTTCCGCCAACACTCAAGACGAGACACAATACGCATCCAAATTCAAGATCCTCGCGTGAATTCGGGCTTTCCAAGACGGGTTCACATCACACCAGAACCATGGCCTTGCAGCCTTCCCT
>c100654.graph_c0
TATGCAATAATACAAGTAAAAAGCAATGTAAAGATGGAATGCTACAAGTATTTGATATGTCACATGGGTTAGGGTCAGCTTTATTCCATGGTCTAAGGTCACAATTAGATATCCCGTTACATGTACAACAACCTCATTGCACAACCTGTCCTTCCACTCTACAGAAAATACACCCACAAATATGTATTAATCCACTTGAGAAATATGTAATAGGTCTCTCTGACTCTGACATGACATATTACATTTTGAAATGAGAGCACAACTCACTCTTATGTTAAAGTAAACAGCAAGATGCACGGCCTAACTAAAATACTACAAATTATCAACGAATTAAGAAGTACAAAACTGTATGGTTAAAACATAATTTGATAAATAAAATGAATTAAGGGGTAAACTTGTATCCTCAAATTTCCTTATGCAGTTATATATAAGAAAAAACAACAATAAAGGGCATTTTAGGCCAAATGAATCCATAATCATAGTAATCACTCAGAATGAACAGGATATCCAGCCTAATGATGCCAAGACAGATTAACTCAAAACAAAACTTGCAAGAAGCATAAGGAAAAGGCAATTTATTTACCATCCGTGCTCTGCAGATTCGCAAGAATTGAAATCATGTCAAAAATTGATCATAGATGTTG
>c100655.graph_c0
TGGGAAGTACTTCTTTTAAATAATGTTTTTTTAGAAACTTGTGTTGTTGGAAAACCAGTTTGGTCTTAATGAATAATATTACACGAATTTTGACAACAAAAAAACAATATTACATGAATTAAGTTAGCTTATTTTATTTGTTTGAATATGGAAAATTTTTATTGGTATTTAAAATTAAAATTATTATTATAGTCTTTACCTATGAAAATTAATCATACGACAACGAAAAAATATTGTGATTTATGATATCCTCTAATATCCAGTTTAGCCTTATGAAACAATTATCCAGTTTCGATTTGATTTTTTTTATTCAGGAACAAGGCCTATACTTATCCTAACAACTTTATTTTATATTCAACCGAAAAAAAAAAACTTTATTTTATAATTATCCAAATTAAATGCGATAAGTAAAAAAAACCATAAAAAAAA
>c100657.graph_c0
AGGGTACCGGTGAGACCATCAACGATAAAGATCGCTGCCCTCAGTGCAAGGGAGAGAAGGTTGTTCAGGAGAAAAAGGTGCTTGAGGTCATTGTTGAGAAGGGCATGCAAAATGGGCAGAAGATTACCTTCCCTGGTGAAGCAGATGAAGCGCCGGATACAGTCACTGGAGACATCGTATTTGTACTTCAGCAGAAGGAACATCCAAAGTTCAAGAGAAAGGGAGAAGATCTCTTTTATGAGCATACTTTGTCGCTAACTGAGGCCCTCTGCGGTTTCCAGTTTGCACTGACTCATCTGGATGGGAGGCAACTTCTGATTAAATCGAATCCTGGGGAAGTTGTTAAGCCTGATTCATACAAGGCTATCAATGAGGAGGGTATGCCCTTGTACCAGAGGCCGTTCATGAAGG
>c100659.graph_c0
GCAGTCTATATGAATTGTGGAAGGGTATAATGGAAATATTACTTGAACATTTCAAGTCATTTCACAAAAATCCCCACAAAGTAAATAACGTAAAGAAACAGACAACACCAGGATTGTTCTTGAAATAACGTTCTCCTAACAGCAATGTTCCAACAATTCCATTCTAAAGTTAGAATTGGAGCTTTCTTCCCCAGTTATCCAAAAAGGGTGCTGGGAAAGATGAAATCAGCAGTTCAGCACCATTTAACAAAGAAGATCGACCCTTTTTTTTGT
>c10066.graph_c0
GTGGAAAGGAGAAAATTAGCGGATGGAAAGGAGAACGATATTGACGATATGGTGTTTGACAGGTTTGATGTGGACGGGACGGTTCGATGGTCGGGAAGGGGTTCCGGCTTTGAACATGCTGGCGTGGGGGACGAGCCATGTTGGTCATAGTCGGCGTTGGAGAGGACAATTGTCGATTGCAAATGGACAAGGTCGGTTGTCAAATCGAATGGGATTAAAATTACACGGAGAGGTCGGAATTTGAAGAAAAGAGAAGCAAGAAGATAATTGGGGATGTGTGTTCTCATCCTTGTTCCTTGGTGATCACTTCTTTGATCTCCAGATTTGCTCATATATTGCTTGGATTGAATGTTGGC
>c100660.graph_c0
GCTGAATTGCATTCTGAATTGATAATGAAAATAAGGCTTAAATAGCCATAACAGAAACTGAACTGCAGCTCACGATTTCCACTAACAAAGATCCTAGGAACGTGGCTTTTCTTTTCTAACAAAGTGCTTAACAAAAATGAGAAAACTAATACTAACAAACTAGATCAATTCAACTCCTACAAAACAGGAAACAAACTAAGACTAATTCAATCATGAAAACAACTTGAACGTGTCCTGCATTGGCTTTTGTCTTCAAATACATAACTTCCAACGGCTACTTAGCAAGACTTTGATCAACTTCAACAGCCCATCGCTGATGGGCCTTGAGGC
>c100662.graph_c0
TTGACACTTACCTGTCGAGTAATTTGCGTTCTATCGCAGATGTGTGAAAAAGTGCGTTTTTTTCAAGTTCTTGGAGAATTGTATTAATTTCTGAATGCTATTTTAGGCTGCCGATTCAATTAGGGTAGTGAACGCTCAATAACCTTTTATACCTTGTTCTGAGCACTTTGACCCCGTGATTCCCCACCTTTCTTCGATGTCTGAAACTTCTGTTTGAGAAACACTGGTAGCCCTACCAAGTGCACATCCTGCTGAGACATCTCATAAGATTCATTTGATTGTGGTTCGTAA
>c100663.graph_c0
AATCAGGGGGTCTCTACAGATTCTGCAATCAAGATGAGAATTCTTATTCTTCTGTTGACAGTTTCTCTCTTAGTGCTAAAAATAATAGCCAGTTGTTGCATTACAGACTTGGACATATTTCATATTCCAAATTGTCTCATATTACTGGATGCAAAGAAAATGATGCAGGAACTTCTTGTGAAACTTGCTATATGGCAAAATTTCATAGACTTCCATTTCCTCTAAGTACTAATAGAGCTAAATTTGCTTTTGAATTGTTGCACATGGACCTCTGGGGGCCATATAGTGTAGCTAGTTTAAATGGAGAGCATTATTTCTTCACCATAGTAGATGACATGAGTAGGGCTACTTGGACTTTTCTTTTGCATCACAAATATCAAGTTAAAGATGTCTTGAGAGACTTTG
>c100664.graph_c0
TTGGCGACAGTGGATGTGAGGAGCAACAACGAATTCCTTGGCGGCAACGCCTTGGAGTAGGCGACACAACCTCCAGAGGCGATGACAAAAGAGGCGTTAGCAACAACTTTGAGCATCGAAAGCGGTGGGAAACTCCAAATCTGCCGACGAAGCAACAAGAAACCCTAAATCCAAGCACCGGTGGTGGATTCCTCTCTCTCTACCGTAGTTGAACGCAGTGGTGACCATGGCTAAAGGTTGGTTGTGGCGGCCATGGACGATTGTTGAAACATTTTTTTATTAGGATAGAAGATGAAATATTATTTTCCCTCTTCAGGATTGTCTCTATTTAATTTCAATAATATTTACCATTTTTCAAATATATGCATATGCCACATAGATGGTTGTGATGCAGAGTGTAAAATCTTGTTGTTAACACCGAACTCATTTCCATATAGAG
>c100665.graph_c0
GTCAAATTTCACACTCATCTGAGATACAAGTGAAATGTGAACAATAAAATATGGCTTTTTTGCCTGTAAAACGAGAAAACCCCATTTCCCTCCACCATAGACGGGCATATGAGTGGCACTGGAGACAAGAACTCGAACTCAAAGATGATTAGGTTCTACACTTACTTACTTACGAGTAGGGCTGAGGCGCTGGCGACAAGACTGAGGCGCTGGCGAGTAAGGAGTAGGCGACCGTAGGGACGGACATGTGACATGCGACAGACGACGATGGGAGACGGATGAGTGACGGATTTGGCCAGCAAAGACGGAAGAGTGACGATTCGGCCAGCGGCGCTTGCGTGACTGCACGAGACTAGGGTTCGGCCGTTCGGATCTCTTAAAGTCTCAGGATTCAG
>c100666.graph_c0
GGGGTTCAACATTGGAAAAGTTTTATACTTTTTCAAAAGAAAATCAAGCATCCTCTAAGAAGAGTAAAACTGAAAATCGGCTACATTCTGGAGAGGAGAACGAAGAGGACGTGCTAATATCTGATCTGGCAAAAAGGAGTATTAAAGGGAAGAAGACTAAGAAATGTGTTGTAGCGTCAAAGAGGCCCAGCAAAAATGCAATCGCAGGAGAGGGTAAACAGGATGGCAAATCTAAAAGGATACATGAAGGAGACAAAATAATAGGAAATAAGAGTAATGCCAAATTTCCAAGAATACAACATAGAAGCCAACCAAGGTTGATTTTTGAGGCAGCAAAGAAGATGACCAAAGAACAACGAGAAGCCGTTTCAAAAATTGGTTTTGGGAAGATTATTGATCTGCAGTGCACTGAGATCCCAAGGAGAGGGCAAATAACTATGAACGATGGCACCAAGTTAGAAGTGACTGAGATGGACGTAGAAATTTGTCTTGGACTACCGCGC
>c100667.graph_c0
GTAATGTGAAATACTATGATTACACTAAAAGCTTAATTTATCTTTGGATGATAGACATGTGAAAATTGCAAGTACTTTAGATGGGTGGATGTTCAAGATTATGATTTTAGAGCTAATTCAACAATTGAAACTATGAGAGCTCATAAAGATTATGGAACCTCTACACCTTTATACCTGTACCATTAGGATTTGAGCAATGACATTATGATCCAACGAGAAAGCTTAGTGATGAAAATTATAGTTGGTGTGATGGTAGTTATATTACTCATTGTGTTGATGAAAATATGATGTATTCGAG
>c100668.graph_c0
AAAAAAAAAGGTAAACTACTGGACAATGAGCATAGATGGATGCTACATACTAGAAAATTGATGAATGACAAGAATGGAAGATAAAAATTGCTCACGTATATGTATGTGAAAGAGATTTACTTATCAGCTGCAATGAGTGATTGTGCTAATGCAACATATTCAGCTTTAGCAGCATCAGCAGATTTTCCCTTGTTGGCGTTCCATGCATCCCATTTAGCACGGGCTTCAACTTGGACAGCCCATGGTTGAGAACCAGTTACATCACCAGCAGTGGCTTGTTTGTAGAGACCATAGAGTTTGAGAAGAGTATCATTATCAGGTTTGGATTTGAGTGTCTTGACAGCTTCAGCAGCTTGTTCAAATGAAAGAGACATGGTTGGAGAAGAGGGGAGATAGATGAGTGGAAAGACTAATCGCTATTG
>c100669.graph_c0
GGCTGATATTTTGCAGATGCTCATCATTACCAGAATTCAAAAGTTCCACAAATTTTGAGGTCAATTCGGCAACAGTAGCCCGGTGAGTGTCGTCAGTGTCGTTTGACGCGTCGATGCATGACAATGTTGAAGCTTGTGGCTCGGCAATGGAAGACTTTGTCAGGCACTTTTTCTCTGAATCTTCACCAATATGGATATCTGGAATTATGTCAAAAATTGGGCTCGATTCAGGATAAATGGCTGGTGCAACGCCTATAGTTTGAAGTTGTTCGGTGCTTGG
>c100670.graph_c0
GTTGGAAGGACAGAGATGTTTTCAAGCTTGCAATTTTTTATCCTTGATGGACCAGGTCTCCTGGCATTTACTTCCTAGGAAAATTTGTGTATAATTGTTTACACTTTCTCGTCACTATATGCAGTATTCCGTGCTAGCTTCTATATCTGGGCAATGATGTTTCACCTTGTAAGGCTATATTTAGTGGTTGCTTAGATGTTTGTAAAATTTCAACTTAGGAGAGCTAATTACTTTACCAGGTTGCTACTTGGAAAACCAAGGCCTCCACTTTTCCATTAACAGCATCACTTCCCAAAATTACTCTTTAGAAAATAAAATAAAATGGAATAGTACAAGTGCTTGATCATTGGCATATATCCGGCTGATCTGTCAAGGAAGGAGATTCTAAATTTATGTACTTTCACTCATGAACTTTATAGAAGTATAATCTGCA
>c100672.graph_c0
AAAATCTCTTTAGTCTTCAAATTGAGTACTTTATATGATTTCTTTATATCTGGATAACCAAGGAAAGTACAATGCACAACCCTTGGCATGAATTTGCCATGGCTAGCTTTGACAGTAGATGTAAATCTTAGGCACCTAAATGTTCTGGGATGATCAATGGAAGGTGGCTTAGAGAAAAGAATTTCAAATGGGGATTTTCCAAGTAAAACCTTTGTTGGATATTTGTTGATCAAATGTATTGTAGTCAATATAAAATCTCCCCAATACTTTGGAGGCAAATGAGCATCAAGTAGTAGAGCATGAGCCAACTCCAAAATATGCTTGTGTTTGTGTTTTACGACACCATTTTGTTGAGGAGTG
>c100675.graph_c0
GTGACTTGGATGGCTGCCTTGTCTAGGTTTCTTCTCATGGTGAAGTGAAGCCTTTCTTCGAGTCTGTCTATAGACAGGTTAATTAACTTTCTATGGGTTTTGAATTTTGATTGGTTAAGATTAACAGGGGTAAATTGCAAGAAATGGTGGAGTTACTGAAGAAAGAGACATGAGTTGATTTCCTAAGAGTATGAAGGAATGAATTGAAGTGGATGTCAATGACTTTAAAGCTCTAGAAAAATCTTCTTTAATTAGGAATATTGGTATGGGCATTTAAATTTGGATTTGAACAGGTTGAATTAGAAAAGATATAGAGAACTAGAA
>c100677.graph_c0
TTAAAAAGGGTTCTTCCAAAAAAACAACTTTTCCAACTAGCTTCTAGCTTTTGTGTTCCAACATTTTTCAAATTCACAATCATTCATCCAAAAAGGAAGATCGCAATCCATGCATCCAACTCGACTGTAATTCCATTCAGACGCAAAATCCTTATTATAGACACATCCTTTCCTACCGTACACTGAACTCCAGAGTTTACCATTTGTTTGTATATCATTGTAAACTAGAGCAATCTAATTCACATTGATGA
>c100678.graph_c0
GCTGGACATGATTTTTGCAGCACTGATTTTGTTGATGTGTTACCTTTGTGACTTCTAGTTCTGCTGCTGTTTGCTTAAAAACAGGGTTTCTGATACTCTTGTGCTGTCTTGCGTCTTCTGACAAATTCATAGTTTAAGTGTAGAAGGAAAGAACTCTTATAGCTTTAATGGGTGCTTGATATTGAATCATGCTTATGGACTGTGAAATGTGGCTTTTAGTCGGTTCAGGCCAATTCTGCTATACAAGTTGATTTTAATAAATCCCACTTAAATTAATAGAATTAGGCAAAATCTTTTATGGTAGACAAGTGGTACCCTATACATAAACGAAGTTACAAACTCTTGAAAAGGCTAGTAAATGTACGTGCAATCTGAAATTCTGCTGATACAATTTGTGCATTGATTTCTAATTGTGTGTGGATTTTATAGCTATTAAGATTATGCTTGATCTTACTT
>c100679.graph_c0
GCTTTCTTGACTGTAATTGCGAGAGCATTCACATCAGCAGGATCAATGATCTCGCAATCAACATTGAAATTTCCAATGTGGAAGCCAGTATGACCTTCCTTCACAGTGTCAACTAGTCCGCCTGTTGATGAAACAATTGGTACGGTTCCATATCGCATTGCATGCAATTGAATGAGACCACACGGCTCGAATCTACTAGGAATCAACATGAAATCAGCACTGGCATTGATCATGTGAGCTAATGGAATGTTGAATTTTGCAACTCCTCTCGCGTTTTCTGGGTATTTAATTTCAAGCTCCTTAAGCTGATTCTCCATAGGCTTCTTCCCTGTTCCTAGTACAACTATCTGAACATTCTCTTTGATGAATTTTGGAATTGCT
>c10068.graph_c0
GAGAAAGGAATATTTTCTTTATTTTTGTGTATGAAGAGTTAGTTACAGACAGCTAAGCTGAAGCTATATATAAGCTTCTAAGAGAATACAGCTCATCACCCCCCCCCCTCAAACTTGACATGTTTGAACTCATTAGTTGGAAGGAACATGCCAAGTTTGCTCATGAGAAGATGCTGCTGTGATGAAGGCAAGATCTTAGTGAAAATGGCAGCTAATTGCTGAGTGGTAGGAACATATGATAGCTGCAGCAATCCCTCCATGACCTTGTCTCTGGTGAAGTGAACATCAACTTCAATATGCTTTGTATGTTCATGTTGGACAGGATTCTTTGCTATTTGAATAGCCGAATTGTTGTCACAAAATAGAACCACTGGTTTTATAGAAGTAATATCTAAATCTGC
>c100681.graph_c0
GCCTGTCCCTCACGGTACTCGTTCACTATCGGTCGTCTGAGGTATTTAGCCTTGGAGGGTGGTCCCCCCAGCTTCCCACGGGATTCCACGTGTCCCGCAGTACTCACGCATCCAAGCAGAGCCACGACCCCGTCATCTACGGGACTCTCACCCTCTTCGGTCGCCCCTTCCAGCAGCGTTCGACTAAGGTCATGGTTTGTCACTCTGTGCCGGCTCTGCCACCCCGGCTCCTGGACCGTACAACCCCGTGTTGGCATCGGCGGCAGCCTGTCCCACCAACCCGGTTTAGGCTCTTCCCGTTCCGCTCGCCACTA
>c100682.graph_c0
GGCCAAAAATATGCTCATAAGGTTAAAATTTGTCTAGAATTTCAGAATATTCCTACAACTCAACAAGTAATGCATGCTCAATCTTATAGTCAAAGTAAATAGATCATGATCATGCTAATTCTCATAATAACTTCAACCGTTCAAACAAGGATATGTGCTAAAATCTGACTTAGATAGGAAAACAAGTGGTTGTTTGCTTAGGGAAACTTGAATCCTAAATGCAATATTATTTTTTTCTTTTTTATTTATTTATTTATTTATCATTTTTTTCATTTTATGATTTTAATCAATGCAAAGCAAAATTTTTTAAACATGCCTAAAACTAATGCAACTACATGTTATGCAAAACACTAAGTCATCCCTTCTCCCATGCTTAAGAATTTACATTGTCCCCAATGTAAAAC
>c100683.graph_c0
CAGCCAATTATCATGATAACAGACTGAAAGAATCACAATAAGCGATTAGTTGATCATATAAGTGAGAAGGTAATATTTAACAATGCTATGAAACAAAACCTGCAGCTTTCAAGTGCAAGATGGGACACAGAAGAAAAGAAGATAAATTAGCTGGATGTTATTAGACAAAGCTTAAAAGTTCAACCTCACACCCAAAAAAACCTGTATATATATATGCACATAATAAATGAAAGATAGGTCAAAGTACAAATCTTGTGATCAGATTAAAAAAAAGTAGCAGGCTCGTACCCTCTTTGCTAG
>c100685.graph_c0
AAAAATCTTTACCTCCTCAAAAACTTTATTAAACCCAACAGAACCTTATACAGGAGTAAATCAGTTTCCATATTTCAGAGGGTAATATTTGCCTTGTGGAGGCTTATCAAGTGAGCTAGGAGTTCGGTTGATGTCCTCATTTCGAATTCGGATCGGTCCTGTTTGGAATCGACGGTCCACCACAGAATTTTCGGATTATATTCAATTCATTGCAACTTTTTTGTGTGACAAATTAGAATTCTCTTGATTCATTGGCATTTATTTTCTAAAAAAAATTGGTACACGGAACTCCTACCTCATCATGCGATGGAAAATTAATGGAACTGTAACTGCCGAAAAGATAAATTGGTATTCTTTCTGGTTAGATATTGATTCAGTAGGATTAACTAATTTTTAAACCGGTTTAAATTTAAATGAACCACATAGTTTATTAGGCTGTTTTGGTAAACAACTTAAAAAT
>c100686.graph_c0
GACACCAAGTCGAGGAGCTCGAGGGCACCAATCATGGCCGGCGTGAACTCCAGCGTCGTCGGGCTCAAGCCCGCCGCGGCAGTGCCGCAGGCCGCCGCCGCCTCATCGCCGGCGAAGCGGGTGCAGCTGGCCGCGCCCGAGGGCCGCCGCGCCGCTCTGCTCGGCCTGGCGGCCGTCTTCGCCGTCACGGCCACCACCGGGTCGGCCAAGGCCACGATCTTCGATGAGTACCTCGAGAAGAGCAAGGCCAACAAGGAGCTGAACGACAAGAA
>c100687.graph_c0
GCCTTCTGTTCCTGAATGAACACAAATTGACGTTTTTTGAGGGAAAATATCATTCAACTGTGGCTTGAAGTTAATAATTGCACAATATCACCATTATCATTTGCTTAGTTAACATTCCCGTTTATGGATTTCATAGGTGCTGTGAGAGTATGTCCTAACACTCTTTCAAGACTTTCCAATACCCTAGTGGGGAGAATTCATGTGAGAAAGCAGATCCAACTCACCCCTATCAGCAATAGCTCCACAAGGTGATGTCATCAAAAAACTCAGGAGGTGTTTG
>c100690.graph_c0
TCACCTTAGCAATCTCGATCAGGTTCCACTCTCTGATCTCTATCTCTTCCCCCAATTCGATTTCATTTTCTCCCTATTCTCCAATATCAAATTTGAGATTTATTGCTACAGAATCTCAAGAAACACCATTTTAATTGGAGGATTAATCTTGTTCTCGTATGCTTAAATTGACACCTGAGCCCGCTAGGTTTGTTTCAATCCGAGATGCTGTGGACATGAATGATGCTAGTTCTTGATTGTTTGCTGATCATTATAATTAGACTTAGATGTGGGAGCTTAACGAGTTTAGAGTCTTTGATATGGCTTTGAATTGAAGACACATGCTGAAAAGTGGATGCTTTTTGAAGGAATTGAAGCTGAAAAGTGGAAGCATTGTATTCTACTGATGCATTATTTTTCTGTGAAACAACAAACTGATGCATCTCATATTTTGCTCTTTACATTCCATTTCAAGTTAAGCTAGTTTGTTTGCAG
>c100691.graph_c0
TGGGTGTGGGTGTGGGTGTGGGTGTGGGTGCTTCACCTACAAGCTCTTTTTTTTGTCTTCTCCAAAGGAAGCTACCACCAAGAAGCAATAAAAGAGGTTCTGAGTTCTGACCCAATTCTGTTCTATTATACCTAAAATAGAATGCCTGGAATCTAAATTCATCATTCTATGAATATTTATTTTACAGAATTGATATCTTCCAATCATGAATCTGGTGCAACTGCACAAGTATTTTTATAGTTCTATACCGGGTGAGTCGTGATCATTGTATTTCAACTGCATGAACTGGATTTTTCTAGTGTATATCATATTTTGTTATGCTGTATGTGGA
>c100694.graph_c0
GTTAACAGATCCATTGAAAGAGATAATCAACAAGATCAAACAAAAAATTGAGAACTTATAGTGCAAGGTTGGCAGGGGAAAGTTTGTCCTTCCTAGTTTGCACAATCAGACAAAAGTATTACTGAAGTTTAAGATCATTCAACATTTTTTAACAAAAGAATTGAGTTTTTCAAGGTTGACAAAAAATTCACCGCCTGGAAAGCTTCTAGTCAAAATATTTATATATTTTTATCTTCAGTAAAAAAAAATGCTTAATTCAATGAGCAA
>c100695.graph_c0
GCCGAGCTCGTGGTTTTTCGCAACCGCTCGAGCTCCTCTCCCACCAACTGCACGGCTTCAGTTTCTACTAGATTTTGTTGTTCACAACTTGGCTCAGCCTCCATCATTCACCTCCGTCGAAGCTCACTGCCGCCTCCTTACTCTTCGATTCCGCCTTCATAGCCACCATCGCGGTCCCATTCATCTTCGTCCCTTTGCTCCTGCTCTGTTGGCAAGCTACCTCTCGGGTCCGGCAAGCTTTCAGCGACGCCACTGTCGTACACCTCTGC
>c100697.graph_c0
TGCTTCCGCCTTCTAGCGCCGTGTTCGTGACTCTGATTATCCAAATATGTTGCTAATTGTTGAAATTTCTAAGTTGGATCAATTATTTTTTGGTTTTGCAGGTTTGTATTGGTATTGTGTCAGACTGTCGGTTACTTGGCCTTCTTTAATTTTCCCATTACAAATGCAGAAGCCTTATAAACTCCTAATCGCATAATTGAAATTTTATGCATTAATTTATTGTGCTTTATATAATATAAACGAGAAACTATAAAGTTATAAGAATTATTAATGTACCAAAATTACATTTTGATATCCATAGCAAATTAATTCCTACCAAAGAACACATATAAGAAATAGCTGATATCTTTACCATACCAAACAAAGATTTGAGATATCATATCCCATATCCATATCTCATATCGATACCGATA
>c100700.graph_c0
TGTCCAATGGCCAGAGTGCTTTTGCATCACACAATTCAAATTTCTGCAGTCACCATCTTAAAATTGACCTGAATGGTATTGCTAGTAGGTGCTGATAGACTTCAACTAGTAATCATTATTATCTCAACTTGCAGTTTTTCCTTGCCTTATTTGACATTGGCTGTTTTTAGCTGCTACTTTGAGTGAGAACTTTATCAGTTATATTTATGCATTATTTGTTTTCTTGGTTTCAGAGAAGATCAATATTCAATACTGCATAATATTTCTTGTATTATGATGTAGAAAAGAGCTGGCATCGATTGGAATATAAAACTCAAATATGCAGAAATAAAAAATATA
>c100701.graph_c0
TGAGGATGACATCGTGTTGAAAAAGGAAACATATAATAGATTTTATGCACAAAAACTCTGCTTTACACAATGAGAACCACCCCAAACATTATTATACAGATAGCAGTCACAAAAACAGGCGACTTAGGTTCAAATGATTTATGGGTCGACTAGTAAATGCAAGTATTTATACATATATCCAAAATTTCTCACAAGAGTAAGCATCACCAACCACAGATTTTTATTTGGCAATTAGTTTCCCTCGTCAGAATAAATGGAATAAGATTATGGTTACTACTGCATAGGGTGAACTGAAAAA
>c100702.graph_c0
AAATATTTGGGTCATAAGTCATAACCCGAAAAAATTAATCCGAAATCCGTTTTTAACCGAACCCGACAAATTTTCGGGTCCAAAACGGGAGGTTAAAATATTTGTAATGAATAATAAGGTTCGAAAAATAATGGCGCAATATCTCACGAAAAGGCGGGAGGTTAAAAATTTCAAGCTCCAATTTTATTTTATTTTAAAATAAAAGTAAATTCCAGCCTTAAAAGTCTTATATCGACATTCACCCCCAAACCTTTCTTTCCCCTCTCAAACCCTAAAAGAAAAGCTCAAACACTTCTTCCTCAATCTTTCTCAATTTCGGCGTTAGGCGTTCGACATTATGGCGGCGTGTAGTTCGTCTGATTCCCGGCAGCCTCTCAAGACTTGACTTGCCAAGTATTATCCCTCTTGAAGATTCTGAGAAGCATAAGCTTGAATTCGAGATCCATCGATTCGTGGTGAACAAAGACCCTAACTTTGGATGTGTGTTTGATTTCTGAACCTGTACGGCTTCCATTCAAG
>c100704.graph_c0
CAGTGGATCATCGGGCGCTCCTCTGAGTGTGTTCGACCAGACCGCCCTTGCTCAGAAGAACCAGCACGTTGCTCGCGACAGCAAGTTCGCTGGTGCCGCACCAGCTCGCGGTTACGTTGGCAGCTTTGGCGAGGAGCAGCGCAAGAAGGCTCAGGCCGAGATGGGAACGTCCGGACGTGACCACAAATTCGCCGGTTCCAAGCCCACCACAGGCTACGTTGGCAGCTTTGGCGAGGAGCAGCGCAAGAAGGCTCAGGCCGAGATGGGAACGTCCGGACGTGACCACAAATTCGCCGGTTCCAAGCCCACCACAGGC
>c100706.graph_c0
GTTTTAATCACGTATCTTACAATCTGACGAAAAGGTAGCTCAAATGTAAAATACATTCAAAACACACTTGATTTGCAACCTAACTATCCAAATCATAAACAATCCAATCCGAACACAAAACTACGCTCAAAAAGATACAAAGCTAGCATACTTAGATGCATAAACGTCAAAACCATGTTCATTCATGGTTCACTTCATCGAACAGAACCATATTCATTCAAGGTTCACTTCATTGTTGCTGCAATAATGTAATCTTACTGTACGTATTTTTTTCACCTCATATGGAGGATTTCAATGCAAAGTTGTATCAAGCTAATATGAAGATTTAACCTTCATCGGTGCTCGGTCTGGAGTGACA
>c100708.graph_c0
CATCAAACCAACGGCTCTTTTCAAACCAAATGATAAAGAATAATTACAAGAATAAGGTGTGAACATATAATTGGACACTAATTAAGATAATTAAGGGACAGTAATTAAGTTAATTTCCACTACTCAAAATACATCACAATATCACACTCTATAAATGTAAATTAAGGGATCACAAAGATAATAACAAGATTCGCATAACTTAATGAAGGAAACAAATGATAAAGAATAAGACGTGAACATATATTTGGACTTTTGGTTTGAACCGGCCGGTTCGAACCGCCGGTTCACGGTTCATAAAATAATTGAACCTTAACCTTAACCTTCAAAAAAGGTTCCGGTTCCGGTTCCTGAACCGGAACCGCCGGTTCATTAACCGCCGGTTCAACGGTTTTTCTGAACCGCGAGCCAGCTCTAGTCGACCCCCTAATTTCTTGGTAAGAGGCCTCAGACATCCAAGGAACGATTAAAGCATCAGAAGCTCTCAAGCCGG
>c10071.graph_c0
GGTGCTTCTTCTTCAGTGGCTTGTTCAGATGTTTCTGTTTCTTCGTGTTCTTCATTCTCATCCACTTCTGGTGGAATATCGTCATCCTCTGCATCCTCATCATCATCTTCTTCCTCATGACCAGATTCTACTTTAAAATCTTCATCTGCAGCATCATCTTCATCCTATTATCAAACAAAAATGTATGCAATTAGAAACGAATCAGTGGCATACATCTACATATGTAAATGCATCGAAACATATACACACATAAACACATATATATATAAAAC
>c100710.graph_c0
TTCGGCTCCGAGCAATCTGCAGTTCGAAATCCACATTATAAAAAATTTTAATCACTGACAGGAAGCATCCAAACAAACCAAAATAAAGATAAATGTGCAAAGCTATGTCAAAATTTAGACATAAAAACATTATCAGATATCTACATCACATGCAGCGTGCACATTCGCTGAATCAACACTATGATATCCGAAGCATATCAGTACGAGTTTGTGAATGCATATAGGTAGACTCTTAGTGAGGAGTGACAAATGCTTAATAAATCTAATGAAGCTGCATATTTAATACGTAGTAATTTGCAACATAATCACAAGCATTTTAAAATTTTACTCAAATTTATATACCTTCCGCAGTTCATGAATAAATGTCAGCATGTAAGTGATCAGTACATTAATTATCCTTCACACCAAAAAATTTGTTAGATTGATTAATGTTATTTACTGTATCAAAAATAACTCTTGATAAGAATAGCATATTG
>c100711.graph_c0
GGGCTTTTCTCGCTTCTTGCTTTCCGATATAGCCACTAAAGGGGGAGAAGTGTCAGATGCACCCCGTTCTGAATAGTTCATGCATGCAGTATAGTGAGAAAAGAGGGTATAAATTATTACATTGTGGATAATTTTACAAATCAAGATACTCAATTCCCATTCTCCAAAAAAACACATGACAGTCAGTTATTTTGTTTTCATTAACTGAATTATTTTCCAAAACAAGCCACCCCCAGAAATTTCATGAATTCAGTCCTAAACTTCAAAGGAGGAGGCGCCAGCACAAAAAACTATCCCAGACCCAGTAAATGAATTCTTATGCCTTATAGACACTGTACTAGATTAGTTTGAAACTTGAAAGCAAATAGGTAAACATGATTGCCAAAAGATGAGGGTCCATAACCAAATTCAGCCAAGCTTCAAGAAAGATTGCACTGAAGCAGCCATGTGAATAAGAAATCTGACTTAACTTCCAAAGTGC
>c100713.graph_c0
GTAATTTGTTAAACGCATAGTGCGTCTTTTGGTTATCTCCTTCCTTGTAAAACCCCTCGATCATTCTAGGTCATTTAGAAATCTCAAATTACATCGTCGTCGCCGCATCTTCGATCACTTCCTGCTCCGATCCTGTCTCGTCCGTCGTCTCCGAAGAATTTTGTCCCGCCGATCACAATTACGACCCCTTTTTGTCTCCGTCGTCTCCGAAGAGTTCCCACTCTCCGAAGAATTTCCCCCACCTTCGGTCACTTCCTGCTATTGTCTCGACCATCGTCTTCGAAGAATTTTGCCCCGCCGGTCATAATTACGACTCCTTCAGACCAGAATCGTCGTCCGCTCGTGTCTCCGATTCTGCCTTTTTCGTTTCCAGATCGAGCAGAGGTGATTCGGACGCTTCTCTGAATCGTTCTTCG
>c100714.graph_c0
AAATCTCTACCTAATTCGAGCTAATTCAAGCAGATCGGTATCAGAGCTTCGATTCCGAGGCTATGGCGGACGATACTAGGATGAAGACACTGGAGGAAGGTCAGCAAAAGACGGATTTGCAAATTTCTAAGACGGTGGATGCGGTCGAGGATGCGATTCAGCGGGTCGATGCTCAACAAGAAAGAATTGATGAGCAAGTCGTAAGAATGGAGAATTTGCTTGAGGAACTGAAGAACGCGTAGAAATTGGGTGAAATGCAGATGAAAAATCTATTTGAAATGATGAGCAATATGCATCGAGATATGGAATTGCTTCTCAAGTCGATCGAAAGAGGTTTGAGATCGAGTAGCAGAATGCAATTAGATTTCAAGATCAATGGCAATACTCTCGATTTGAATCTGGGAATTCTGGAGCGTAGCACACCGATTGAGGAGATTAACCGGAATTTGGAGCTGAGTTTGTCGCTAGCATTTGCATCACGAGGTAATCAACGATTTCCTAAGCTAGAATTTCCCAATTTTGAAGGGACGAATCCCAGGAGTTGAATTCGTAAAACTGAAAAAT
>c100715.graph_c0
GGTAATTTCTTGGCTCTTACACTCGGTAGAAAAAGAAATACCTGAGTCTGTGCTTTATTGTAAAACTGCTAGTCAGATCTGGTATGAGTTACAATCTAGATTTGGAAGGTCCAACAGAAACAGGTTATTCCAGGTCCAACGAGATCTTAGTTCTATTTCACAAGGAAATTCTTCAGTTACCACTTATTTCGTTAAGCTAAAAAGATTATGGGATGAGTACTTAATGATAATTGGAGATTGTGTATGTGTTTGTGGTTCAAGTGTTATTATTAGCAAAGTGATGCAGGATCAGCAAGTTATACAATTTTTGATGGGATTAAACGAAAGCTTTAGTGTCGTGAGAGGTAACATTTTGATGATAAATCCTCCTCCAAATCTGAGTGAAGTGTATCACTTGATACTTCAAGAAGAGGAGCAAAGACAATTGAATGTTAGTTCGAGAAATGATGTGGATGCTATGGCTTTTGCATCTCAGAAGGCAGGCAATAGAGAGGGATAAAGAGGACCACCAAAATATTGTGACCATTGCAAAGTTGGAGGGCATTCAATTGACAAATGTTGGAAAATACATTGCTATCCACAAAGATCTTCCACTGAGACGTTTGTTTTCTGCGAATGTTGTAAAGTTGGAAGTCACACCACTGAAAAGTGTTGGAAGAAATCCGCCTCCTCAACTTCTTCTCGATCTTCATCTGAATATAAGTTCTTTTGTGACCACTGTAAGACTGCTGGACATACTGTTGAACGTTGTTGGAAGATACATGGATATTCTCCAGGAAAAGGGCCTCAAAGTCGTGTTATTACACAAGCCTCCAATAATTCTACAAGCAATATGTCCTTGACTCCAGAGCATTATAATCAGCTTTTGCACCTTCTCAACAATCAATCTATTAGCGATGCTAATTCTCATGCAGCATTCTTAGCAGGTACAAACTTCTCTCTCTTTTCT
>c100717.graph_c0
TCTTTTTTCATTTTCTTTTCAAATCTTTAGTCACGTAATAGATTACTCGAGGTTTTTGATTTCCCAAAATTGCTTCAATATTTCGATTGAATTTGTGACCTAACCTGATTGTTAGTGAAATGTATTCGACCTCTATGGAACTATACTTGAGTTATATTTCTATGTTAGGCTTCAATCCGGGGTTTGACTAGTGGCTTCTTTTGAGGATTTGGGGCATAGTTTTTGCCTTCGCGATTGCAGGAAACTTGTTATAGTTGCTGACGCTTCTGTTACTTGCATACTGAAATATAAGGGTTCATTGTTAGTTTGGTTATGTATTACATCAGGAATAAAGCCTTTTATTTAAGCTAGATTTTTTCATGTAGAAAGCCCAATTAAGATGTGAGATGCGCTCTTCTGATATTTGATTCATAGAATTGAGTTATCTACTTTAGAACTAGG
>c100718.graph_c0
TAGTCTTACAATTAATTGACCACACTCTTATTTATTGCCAAGCATATAGTCTAATCGATTACATAATTTGGGTAGTCACACACATTATATCTAGCATTCATTTGTTTTCCGCTCATGGGATTGGATGTATGACAACTTTTCCAGTAGCTCTGCTGGATTCAAGGTGGGAAAATGCTTCTAAGGTCTGAGAGAATGGAAACGGACCTTTTGGGTCAATAATTGCTTTCACTTTCCCACTCTCCAAATAAGGATTTAATTTCTCCAACGTAGATCCATCCGAAGTCAACACAAACGAGGAAGCTGGTGGAGTTACTGAACCAATTATTG
>c100720.graph_c0
GTTAGAAAAAAGAGGAGAATGGATAATAGAGAGGTGATGCCTAGGTTTAGTTCTTTCTTGTAAAAAATATTTACCCAAGTTTTCAAAATCAAAATGCCATCCTGATAGCACTTTCAGACCATACAGCCCATTATTAATTACCTGCTAAATAATTATTATTTTTATTAGTTATTTGAAATAAAAAGTAAGAGATGCTACACGAAGGCACTAATGAATCTATCTCAAAATGATCTGATGAATTCCGATTCACTTCTAACTTCATAAGACCTGACATGAACCAGCAATGATAACTAGTTGCACAGAATTCCCAAGACATGCCAAGGCAATGTTTCCAGTTTGGTTTGATTGCCCCAAACTGTCTCCTGACAATTCATCAATGTTTTCTCACTATATCTGGCTCTTGTGCTTCTGTGTGCGGTTTTTTGTTTCTTTTTCGATGATTTTGGCTGTTTTTTATTACAACGACATAACTCAAGTTGTTATTGCCAAAATGTTTTCTTGTACTTTGTGCTTTGTCTCTCCCTCCATGAATTTGGATGATTATATGTTGATTGAGCTGCTTTGGCTGTTTGCTAATTTTATTTTTAGTTGTTACTATA
>c100721.graph_c0
CGAAGAACTGAAGTGCTCAGTGCGCGGACATGGGCACTTGGATGAGAAAGGCATCGGATCGTTGCAGGTAGACGACACTTTAAAAGGTTTGAAAGACCATCTGCAATTGCTAATCCAGACTTTCCCCACCGCAGGATGGGCTGAATTGCTCTAGCTGTTGCTTCCAGTAACTCAAGTTGTGGCAGTGTGCAAGCTTCACCATCAACAAGCATCCCGTCTGTGGCACGTAGAAGCAGATCTGATGCACTTGCCAATATTACCAGCGACTCTGGACTGTCATAAATTCTCATCAGCTCCACAATAAGTTTTACAATCCGCTGGTTGATTCTCCACATCTTCTGACCCTGATCATCATCTTTGGCTATCCAAGGTTGCAATTCCCTTTCCGCCTGAAGAACAACAGCTGTAGCCGCTTTTGTGGGTGATGCCGAGACAACATTGCACAGTGCGTCAACCACCTGTCGCCACCCTTGTTGGGCAGAAGTGCTTTCAGCACTCGGTTGGGTTTCTGGGGCTGCAATCAACTTGTTCCATAGTAGTGAAACAACAGAGAAGCACAATTCTTGTTTCTCTGCAAGTACTGATCTTAAAAGAAATTGTGCACTACAATTGAATCCTATATGCCTGTCCATAGTGAGGAAATTGGCTAAATCTGAAGCATCCACTAGGAAACTTGCAATGCCTTTACCCAAACCATTTCCTGAGCTTTCATCCGAGCATGAAGCTCCTTCACTTTTAAGATGAATTTCTGGTTGGTCTGAAGCTTCACAATGTGATGAAG
>c100722.graph_c0
GTGAGATCAGCACGAAGCCAAGCAAGTTGACGATCAGTGATTTCGGGAGTGTTGATCACACTTTCTGTATCAACTCCAATAAAATGTACACTTCCAATGTCAATACTGTAATATAAATTGGTTTGTGATCCAGAGGTGACGGCAGGCATGGGGAAACGTGAAACATAGGAAGTAAAATTGAAAGGAAGTTCATGGTTGCCTGGAACGACCATGTATGGAATACGTGCTGCAACAGGTTCAATTTCACGAAAGAAATCATCCCACAATTTCATATATCCATTAGCATATGATATATCTCCAATATGTAAGATAACATCAAATTCCCCATTATTGGCTGATGCAATAAGATCATTGATAGTATCTGTACCTTCTACAACACCAAGATCTCCAACAACAGCATATCGTACTGGTGCTTCGCGTGCTGCTGGTAATGTACGAAATGAAAAGATTTGTGACCATCCTTGGG
>c100723.graph_c0
GTTTTATCAAAGTCAAGGTATGTATTTGGCATCACTTTGAATCTATAACCTTTACTGGACGTTAATTGGGTTTCGTTCTGGATAACTGAACCAACAAATGACAAGAACAGCAGCGTCATTCTGTAATTTCATCAAAAGCTATATATACCTTTACCGCTTCAATTTTAGCTTGTATATATGGATTGCTAAAATGTTGATTCGTGTTATCCCAAAGTGCTAAGTAGCGGTCTTTTGACTAAAATTTGCAAATCCTTTGCCTTTTTAGGGGGAATGGGTGTTTGGGAGAATGCATTATTGTAAAAGAGAAAAAGTGAGCAGTAATTACAGGAAATCTACTTAATGGATACTGTAAAAGCAATAGGAAGACTAACATT
>c100724.graph_c0
GGGATGTTAACTTTATCAGCAAATTGCTTGAAGGTGGCAGAAAAGACCATTTTTACTTTAACACTGGCTTTTTCAGGGCACCAAGCAACGAAGATGAGCTTTGTGATTTTTCTTTCCTCCTGGACGTATCTAAAGTCCAAGATAAGATAGGCAGGCTCTTTCTCCTCTTTCAAGGTGTCAAAGAATTTTGGGAAAACGCGGGATTTCCATCCTCCCTCACGATCCTTGGCATCGGCGGTGAAAGCTTTGACGTCATCTTCAGCTTCGGGAAAAGTGGATACGTGAACTACTTTTCCATCTTTTACCTTGAAGATTGCGAAGTCCTTTTTCTGTGAGCGAACTTCTTCGACTTTTTCAACAACGTCAGAGGGGATGGAAGTTCCAGC
>c100725.graph_c0
GAGCAATATATCTATCTATCTATAAATCAATATATCCATTGATTTATAGATAGAAGATGAATAAATTTGAAAACAGTCTTTAGATTAGGGTTTGCTGAAGCGGTTATATATACACTTATCTGATCCTTCTCCCCTGGTTCGAGCAACAAACTTGAAATTTGAAAATGTATCTGCGAAAGAGGATCGCTGAGGAGGAAGTTCCTGAGAGTTCGAAAGTTCCTAAAATTTCGAAGCAATCTTGCTTTCCTCGTGGCCCTCGTGTCCAGCTATCTTATGTCAACAATAGACTCGTTCACACATACGCCATCTCTCGATGTGTAGAGGTGGCCTTGTCGTTTTGGAATGAAAAAAGCCAATCG
>c100726.graph_c0
GATCTGTTTAAATGTAACTGGATTCATTGACTCAGACTGTCCAGAAATTTGAATTGTGTACCTTTCAACTTCGGACTCAAAATGATCCTAAATTGCTTATGAGGAACCTATTTGTACTGATTATCACTCATTTATGTTGAAATGGAAAGTACTTGTTTGTGCAAATAACAGAATTCATCTTATTATTTTATAGAATTGGCTTAAATTAGCAGCTGTCTATAAATCCATGTGCAATTTATCTTTTACGATTTTCAATTTCTCTTCAAAAAAAGAGAGAAATGATTGATAGCTGAGCAGATTCCGC
>c100729.graph_c0
ACTAATCAACAAGTCGATCTCACACCGGAGACAAACCCAAAGATATCAAACACCCATATAAATACACCCGATCTAGAAAGAATTCCTCTCCGACTACTCCCCACTTGCTTATGAGATTAGGGATTTCCAAGAGAGATAATCTTACCAAACTCCCATTGATAACGAGCAATCCGAAACAACAGACGATCTCCATGGCATAAGATGCAAGACTTGCTTCTTCTCCGACCTTAATCTCTCTCCTCCATGGTCACTCCTCCCTCTTGTGCTCCAATTTCTTCAAAGGCCAGTTGCACTCTCTGG
>c100732.graph_c0
TGGTAATTGCTCTTTGTAAGATATCTATTGACTAATTTTGTGGATCAGTAAATACAAGTGTAAAACACACTATATATAGTTGAGTCTCGTCCGCTAGTGCCTCGAGCTTACGATATGGGATTTAGCTCCTGAACCTCTTGCAGCACTTTCTGATTCAAAGTAATCTAGAACAAAGATCAAAATGGAGGGTCAATGAGTGGCTTAGAAAACAAACTATAAACAAAACATTACCATGAAAAATCCCAAGATGAAATATTGCAACATCTGTCAGCCTCTAAGACCAGTCTTGGCAGCGTAGAATCCGTAGCAAAATATACAGAGGCAGAGCATCTTTAGGACTTGCTATAGGGACTCATTGAAATCCGAAAAAAACATGTGCAAGGAATCTATCTACCTTAAATTGTACGGTCTTTCAATTTCAAGGCCTTAAATTATGTCAATATTAATTCCAATCAAGAAGAAGCGTGATGACCA
>c100735.graph_c0
AGATGATTAAATAATGCGTAACATCACAAATTTAAATTACGATATCGCGAGTTTGTGCAAAACATTTAATATTCTTGTTATATGAAAAACTATTCATTAGCCAAATATTCCCCAATTTGATGAAGAGATTAGCCAGATATCACCTTTATTTTTTTTATGTAATATGTAAAACTCAATCTATAGGAATTATTCTTCAATGTCCAAATTTTACCATATTCACAAGTAGCGTTCAAAAAAAAATCTTTATTTGATTCCATTAATATATGATCACATATTTTTTCTTAATATTCTTATATTAATTATCCTTTTATAAAATTCACCCATGAAAATGTTACCTTAAAGTGTTACATGCAACAATTGGATCGAA
>c100739.graph_c0
AAGAAGTATTTCATAGACATATGATGAGAAAACAACATGAGAATCAAGTGCAAGTTGTCAATTTTTGTTATTGTTGAAAAGGCTGATTCACATTGCTAGCTCAAGACCTGGCCCTTTCCTCACTTCGGAGGGCATATTAGACGAAAGAAATTGGAGAGCCTAGGACTTGCACAACCCGGGAAAATACAAGGAACAATGCAGCACATATAAGAGATGCAGGAAAAAAACACCAGCCATCAAAAGGTAATAACCCAACAAAAGTTCACGGTGTAGAATCAATTCAGATAAATTAAGAACTTTGTTTGCTAGGAATGTTAGGTTGACCAATTGGAAGCAAAAGCCAAGACCTTCTGGATTGCCCGTCGTAAAATTGAAAACCCTAGCTATCTACCACTGATAAACCCCAAATTCACATTCTTATCCCATCAAGAAACATGTAACACAGTGATGTAAGATCAATTGAATACCGACAT
>c100740.graph_c0
GCCAGTTAGAGGCGAGACACGGAAAAAGAAATCAGGATGAACAGGGCGAGGTTTGACTCTCGTTCAGACAATCCTGTTCCACCATTGTGTTAGGATAAGTCAAAATCACCAAGCTGCTTGGAGGGAATATGGATGAAATCTCCAGCGTCATTCCTTCGCCACAATCATTGTCATCCACGTGGCATGTGGTGCGCCGTCTGTCACCTAACATGCGTGAAACAGCCGTCACCAATGGAAAGGTTCTACAGGGTTGAGGTTCTCATGTCGGTTGGAACTTGAATTCCCCTTCGTAATCTGTATTAAGACAAGGGTAAACTAGTCAATCAGAAAA
>c100741.graph_c0
GGCGGGGCAAGACCGATGTTCAGATGGCTCGTTCTCCCTCGTCCGGCCACGGTTCGAGGAGTGGTCGGCGACGTTGCAAGTAGGACGAGATGGGCTAACTACTGTCGGCAGCCCCGTTGCACGAGGTGGTGGTGGTCGCAGCGAGAGGCGAAACACCAGCGGCTCCTCCGGTTCGTGTCCGAGTAGAGGTTGAGAAGATCGGGAGTGTTTTTTGTCAGAAATTTGGCTTGATTTAAGATGGGCAAAGAGTGTTTTAATTGTGAGGATGATGGGAAGAATTGTGAGGCTATTTATAGAGCCAAAAACGAGCTCAAACGGATCAAATTCGAGCTTGAATGGCCGATTGTAACCGATCGACACAATCCCGTCAAAATCATTGAAATTAAATCCCAAAATGTTCCAATTAAATTCCGATTGATTCGTATAATCAACCCCCTAATTAATTCCATTAAAATCGTTTTTGATTTCATCCAAAACGGTTCCGAATTGAGCAAGAATTTTGTCCTTCTTCCAAACGTGTCGTTCGAACGAAACTAATCTTAGGTTGAGACATTTTGTTGTCTTCTCGAATCCATTCCTTCAAATTGTTTTAGGGCTTTTGTAGACCATTGAATGAGCTTTATGTAGGACTTTACAGATTTGATTTTCGCTGAGAAACGAGCTCGAAT
>c100742.graph_c0
AATACTTTTGCTCTCAATCAGTTTCGTTCTTATTCTTCTGAGTTTTCATTCTTCTCTTCGATCACTTCGATTATGTGCGATTGATCATGATTTTGAGTCTTGTGATCATGATTAGCTAGATCGATATTATGTTTTCTGTTTCTGTTTGTTTAAATGGTATCAGAGTGACAGGATGAGGTGATCTTGTGGATTCTGTTTTTTTTGGGGATTAGGTTTTGTTCAGATTGAAGATTGAGTATTGTGATCTGCTGTTTTGACTGATTGTTTGTTGAATTTTCTTGAAAAGATTGCTTACGATTACTTTGAGGAGTTGATATCTTGCGGAAATCTGAATCTGACTTGCTCCTCGATCTTGTCTTTTTGATTTTGTTTTGATATTCAGGAAATCGAAATTCTACTGCTCTAAGACAATTTTGAGATGGAAGAAGATAGAGAATCAACTAATGGAGGCATGATTCATAATGTGCGAATTCCAGGAAGGAACAGAGATCAAGTCACGAACGATGGCGGTAACTTTGATCCTCTTTTCCTTTCGAATT
>c100743.graph_c0
CACCTATTTAAAATACCCATATTATCCTTATTATCAAGCAAAATACCAATATTATCCTTTTTCTATTTTTAATGGCTTTAATTGCAATCTTCCATATTTTCATTATTCTTCGTCGCCCATCTCCTTCTCCGACAGCTACTGCCACCGTTGCCTCCTCTCGGGCAGCCATTTCCGCCTCCCACCTCCCCTTGGGCCGCCGTCTATGCCTCCCCCCACTAGATCCAACCTTTTTATTGAATCTTGTTTGAAGCCCCATTCCTCTTCATCAGCCCAACATCTCTGACCACCATCGCCTCCCCTTGGGCCGCCGTTGCCTCTCCTTGGGCCATCGTCGCTGCATCTGTTTTACTGGATCCAACCAATTTTTGGATTTGGGATTCCAATTTTGGGATTTTTTTTGTTGCATCTTGTTTGAAGATAAAACCTAGATTTGGGATTTGTGAATGAAATTTCATTCAAGAAAGTGGGTAAAACTCCAGATTTGAACCAATTTTCGGAGGG
>c100745.graph_c0
GGAATTCAGAATTCTCATTGGAATTCTGCTAGCAAGACTAGCTAGCAAGTACATTTGAACATAAAGATCACTCTTGGATCTCATTGGAATTTAGAATTCTTAGTAGGGCCCAAATGTTTGAAATGTTTCTAGTAGACTTATATGAAGACTTATACCATTAGATGGCAATGGGGTGTAGTATTTATTTTTTAATTTTGATTCTAGCTCATATAAGGCTTGAACAATGTTAAGTCTCTGACTCGTCCATAGGAGTGATATAAATACCACACCCCATTGCCTAATCCAGTT
>c100747.graph_c0
TGCAGATCTAGGGGGCGGAAATAGGACATCATAGCCGGCACCGAATAGGCGGAGGGAATCCCGGGGGTGGGACTCGAGGCGGAAAAGCCGGGGGAGTGGCTCGAGGCGTTTCCATGGCTGGTTTTGCAAGCTTTTAGCTTGGACTTGGAAAGGAATAAAATAAATTGGGTGTCTTCGTAGTTAGAAAGACGAGATAAAGGAGTTGGTTGGGAAGTGCCTTATGCTTTCTTTGGGCAAGAGGTCATGGGTTCGAAACTCAACCCCACTCCTTTTATTTTTCCTTTCATCTAGTAACAGATGGGTTACTATTTGGGCTGAGTCTTAGAGCCCAAAAAAAATAGAAACAATTGAGTTGAGTGGTTTAAGTACAGTTTGGCCCGTTTGATCTATTTTTATTAAAATCCGTTTTTATTAAATATTAAAATTTGCTAAATTATTTACAGAATAATTTTATTTATTTTTCTTTTAAA
>c100748.graph_c0
GAGTTCTTGTTTAAAACCTGTGTTTATACTTCTTCGTTTGTAGCTTTCATATTTAGCATAGTTTTTATTTTTGAGTGATCAATTTAATATGAAACTTTGCTCATTTGCATTGTTTTATTAATTGGTGACAATTCAGCATATTTCATAATATGTTGTGTCTTGTAAATAATACCTGCAGTGCTTAACTTTTGGCTTCTTTAGGCACAATAAGATGTTACTGTCCTTTAAAAGGAGAATATTTCAATGTGACTAGTTGTTGAAACAGTCTAATCTATTAGAGAACTGCACACAACTTCTAATTTGGGATCTAGCCATCTAGGTTTTTGCTTCCTTCAATAAGCTGCCTTCATTGTTGTTTAGTTTGTTGCTGTATATTCTTAGTGATAGGTTATTATTACTCCCTCCGATCAAAAATAGCACTTGACA
>c100749.graph_c0
TGATTGCTGAAAGTAGCTAAGTTTGTCCATTAATTATGCCAGTGTTCCTGATGGGTTCCTATGTAGAACTTCTATAATTCTTTAATTGATCTTTTGGATTCATGCATTATGACCTTTGATTATTCTAATTACATTTTGCTATATTGATATTTATTCATCATTTTTTTTTGGTAGGCAAGAGTTGTTTAAAGACTTATTTTGGTGTTGTTGTCGTTGATCCCCACAACGACAACCTGTCATTCAACAACAATAACAAACCGTTG
>c100750.graph_c0
TTTCTACCATATTCTAGACTAATACTTAATTACATAATTTGGAGCTTTTGTATCTCGAACCTTCTTGGCTCTTACGCCTCCTCCACTTTGTATGTTTTGGGCCAATTTTACTAGCCCACTTCCTTTTATTAATTTGGACGCAATCCTATCATTTAGCCTATTATTTTTGGAAATATAAATTACCATTCTAACACTTTTTAACCATATGCCCTGTTCGGAAAAAAAGACTATTTCTTTTCAACTTCCATTCATCGTCACAAAGGCACTTTCAATTTTTTTTCGTAAATTTATTCCCCAAGACAAGA
>c100751.graph_c0
GCATATAATTCTTCAAGGCTTGCTGCAAAAAACAATTATTTCCAAGTTCGGATTCCATGAGAACTAGCTTCTATGGGAGTTTAATGAAAGATAACTTAATATTGGACAAGAGATATCTTCTCTGAAGAAACTGGTACATACCACCAAAATGTGGACTAATTCACTGCAGTTTATTTATTAATCATTACATTATGATTAGCAAATACATCAGTTGTTAAACTCTGTATGGAGGGGCAATGGACCATGTCAGAAATTATAGAGAAGAGAAAAAATAAAACCTTTGGAACAG
>c100752.graph_c0
GTTTTTGTCCGGGTGAAGAATTAGTAAATTGTGATATCACGGGAAAGGCTAGTAGATCAATCTCTCTACCGATCTGATTATGTTTGGCCTTGATCTATCGTTTTATTTGATGTCAGCCTTTGTTTTAGCAGGGGAGGGGTTGATGGAAATGAAAAATATATTATCTTTTTTGTTTTGGATTTACCTTTGAATTTGCCACTTTGCTGTGAAACTTTCTTTTATAATGCAGTTAATTGCAGAAACATTTCTTGATTAATATCTGTTCATTCGCCTCTTTGTGAATTATGGTTGAATGTATTTCTTACAAGTGGTTGTCTTAAGGAAAGAAAGGTGGTTGTAAAATGATTAGATTAGGCATGCTCTTTTCTTGGCAGAAGTTGAAACGTTCCACTCCACTCCTGAGATCTTGTTTACAATTTCTGCATGCTTTATGATTTCTTAAACCGTGGTGTTCAACAGCTTAATTTATGTTGCTTACAG
>c100754.graph_c0
GAACAATATAATTATTTCGTCAATTGAAAATGAACATTGAAATTTTGAATAAGTTACATTGAATCAATGAAAAAGTGTAAGTTTATAATTTTCATTTTTGGTAACTTTATGTGTATCCTCTTTCACCAAATCTGTGGTAAAACACTCGTTGCTCTTTTCTGGTTCAAGGTCAAAGACATCAGCATCATCCTCATTATCAAGATGGTCCTTCGTGCGACGTCTCTTCAAATAGACCTTTGCATGCTTATATTGTTCTCCAACAACAACCGGTTGCTCATCGACACCTAATTCAATTTCAAATACAAAGTTCAGCTAACAAAACAATTTTGTATAAATATATATATGCAACTGTTGTAAACAAACACTAATTATT
>c100755.graph_c0
GTACTGATCTTCGCTGTTGTGATCTATTTCCAAGGATTTCGTGTGGTCTTACCTATAAGATGAAAAAATGAACTTGGACAGCAGGGTTCATATCCTATTGAGTTATTTTACTCATTTGACATGCCTACCATTCTCTACTCTGCTCTTGTATCCAACCTTTGCTTCATCTCACATGTACCAAGATCAATTTTCTTATATTAATTTACCTTGAAGTTGGCTTGTATGAGTATCATGCTCTAACAACATTGAATTTTTGCTCAATTGTATAGGAAGTACGGTGGAAATTTCTCTATGTATCCTTGTTGGTG
>c100756.graph_c0
ACAAAATGTATCAGATACAGTAGTTGCATATCATATTGAAGGTGGTGCCCATCATTTGGATTTACGTGGTTCTAATCCACAAGATCCCTTGTCTGTTAAATGGGTTCGTGCAGCTGAAGTAGAACATATTCGTACATGGATTAATAAAGCTAATGCTATCCCTCAAACTATGCGTGCCAAACGTATATTACGTGGTACTCGTATTAATGCAAATGGTAACCCAAATACTGTATGTCCATCAACATCATCCTCTGGATTAGCTACTAAATGGGTTGCAGTGATTTCTGTAGCAGTAACATTGGTATTAGTAGCAGCAGCATTATTCATTAAACAACGTTGGTTTGATCCAAAACCTA
>c100757.graph_c0
ACGCAGGCAAGGGAGCACCGCACAAGCACTTATTACGAATGTAACATGTGCTATCAAACCGATTGAGAGTGCCTCCGGTGGGAATCCGGCCACAAAGGCGGTTGTAGCTGACGTTGAAGAAGGCGAGAGAAGGGTCGTGGGCCAGCCCCTCCGGCAAGCTCCCGTAGATGCGGTTGTGGCGGAGGTCGAGCCAATTCATCATGTTTGGGATCTCCAAATCCGACATGTCGAATGAGAACGAGTTGAACGACAAGTCCAACTCCAATGCCGGATTACGCTTCCTGAATAGAAACGAGACGTCGCCCTTG
>c100760.graph_c0
TGTAAATTTGAGCATGTTTTTGGCGTACTAGCAGCACAAGTCAAGTGGTCCTTGATTTATGATATAGGTTACTTGCACACATATTGACTTGACTCTTTATAAGGGTGGCACAACGACCCGACCCGACCCAACCCCGACCCGGATTTACGGGTACGAGTTGACCAGGATGTCTGTAAATAAAAATTAATCGACTCGTTACCCTATCAGTACCCGTAATTCCGGGTACGGGTATTTATGGGTTACGGATCAACCCATTAAACCCGGATAAATTTTAAAAAATTAAAAATAAAAAATTACACTCGTGGCATATGTAATTGGAAAATTTTTAAATTAAAAAAA
>c100761.graph_c0
GCTGGAAATGAAAGAGAACCAGCAAGAGGCGAAGAGGAGAAAGAGGCAAGAGCATCAGGTGAGTAGATAGCGGAGAAGACGTAGAAAGCAGAGAGGATTATGCCGATAATCACTGTGGCGTAGATAGTGACGAACAACGGCCGAGAATTTGCAGCTTCTTGGCGTGTAATTCCACATGCCATTATTCTATAGTGATTACGAAGATTATTCCTCTATTTCTGCTTCGTGTTGTGTCGATTTGCAAGAAAAATGAAGATAGAGAATCTCTTCTTCTTGGATTTTCGGGATTAATCAACAGATGGTCACCATGAACATCACTGAAATTGAGATTTCAAGCTTAGATTATTGCTATGCGAATACTCTATGACACACCCCGTAAAAAGTGAACTTGTGTTTT
>c100763.graph_c0
GGAAAAGTTATATTTTCGTAATAAATAAAATATTATCAGGCTAATTAGCAGTGTCAAAACAAGAAGACTGGACATTCATCAATTTGGCAACTAATAATTCCACAATGCCAAACATCGCGGTTTTTGGTTACACAAGTTACAAGTAAATGAAGCATATATGAAAACACATCCAAGTTGGAGCTGAAAATTTGCATACATATCTGTCACATAAAATTTAGGAGAAAAATGTAGTTCGGACATGTATGGTTCATTATACATCAACAAAATTATTCTTCACATTT
>c100764.graph_c0
CTGCTGGACGATGAATCGGTTTTTCCAACGAGAGCAGGTAACGAGTTTCCTCGAGAATTTCCCGCGATCGTGCGGCAAATTTTCCGACAACTTTTCCGAGTATTCGCACACATATACCATCATCATTTCCCCGTCGTACTTCATCTCTGCGAAGAAGCTCATCTCAACTCCCTTTTTGCACATTTCATGAGCTTTGCTCGATGCTTTGATCTGCTGGACCGCAAGGAGATTCAACCTTTAGCTGAACTGATCACAGACATGGAAG
>c100765.graph_c0
GGGGAAACTCTTTAGGGTTCAAATATCGAGTTTGGTGTTTTGTTTGTGTGATACTCTGCTTACTTGCAACTGTGCTTCAATGCATTCTATAAAATGTTCCCAAGTATAGGCAAGGCATTGAAATTATTATGGAGATCATGCATATTGTTACTGCAGAAGTTTGATTTGCCTTCTATCTGTTGACTGTTCTAATACACCAAAAACTAATACTCTATCTCCCCATTGGTTAAATTGTTTGGCAAATGGAACCCTATGTCAAAATCAGGTATGCCTTACGAAGCGAAAGGAAC
>c100767.graph_c0
GAACATGGCAAAGCAAATCCACTTCCCCAGAAATACTCGTTAGTTAGTAACTGCAAAACCAATTGGTACAAGGCATACACAATTCAAACCGACGAATCCAGAGAGAAGTGAGAGAGTGTAAATTCTTGAACGTTTGCATGGAACTAGTTGCTGAAATAATTCTCTCATCAATAAAAATTTTACAAAAAGAACGAAAAATTCCGTTCGACGCAAGGGAGAGGTAAACCGAGATGAAGCAAATCGGAGAGCATACAGAGAGGAAGCGAGAGAGGACTACGGAGAATCTTACTCTGGTTGCCTGCAACAAGACAATCGGTATCGAAAGAAACA
>c100768.graph_c0
TAGGAAGTATTTTCAACCATACATAAGTCTCTACTTCACACTCTAATGGTCGACCTCGCTTGTCTGCATATGACTTTTGATGATTCTACACAGCTAGCATCCACTCTCTAATCAACACCATCCTTTTCCCTGATCTATTGAATCACCCGATGCCTCTTACCTATCCTATCTGAAGGATCAACCCAACGCAATGGTTTTCGGCATTTCCACCCATACGACACCTCATAAGGAGCCATCCAAATAGAAGAATGTCGGCTATCATTGTAAGCAAACTCTACCAACTTCAAGTGCTCAGACCAACTTCCTCCCCAATCCCACACACAAGCTCTCAA
>c10077.graph_c0
GACTCTGAACGTCAAAGCATTCTTGCCCCTGTGCTGAACCGAGGATGGAAGAAAGTAGAAGGAGACCGAGATGCCATTTTGAAAAAGTACGAGTTTAGCGATTTCAACGAGGCATTCGGTTTCATGACCCGAGTTGCGCTCAAAGCGGACAAGATGGATCATCATCCCGAATGGTTTAATGTTTACATCGGGTTGAAATCACATTGTCTACGCACGACTGTAGCGGACTTTCGAAAAGGGACGTGGCACTGGCCGACTTCTGTGACTCGGTGTATCGAAAATAGTTGGAGAAAACGTGGATTACAAAAATGGAGAAAAT
>c100770.graph_c0
GAGAAGCGCACGCAGCTGACCCACTCCTTGTGGCCTTCCTCAGGGCTAGAGATGGTGTACTTGCACTGACCCAGGGTGTTCCACAGCTTGATGCTACGATCGCGGGAGCCAGACACGATTTGACGGTTGTCGGCAGAGAAGGCGACAGTGAGGACATCCTTGGTGTGGTCAACAAAACGGCGAGTAGTGTTGCCAGAGGTGAGGTCCCACAGACGCAGGGTACCATCCCAAGAGCCAGAGAGGGCGAATTGACCATCAGAAGAGATGGCAACATCCTGAACGTAGTGGCTGTGACCCTTGAGGCGGCGCTTAGCGAAGCCGTACTTCTCATCCTCACGAGGGAGGGCCCAGACAATCAAGC
>c100772.graph_c0
TAGATCGACTTCTCTTGGTTCATTTCGATATCTTCAATATCTTCCGCCAGGTACTTTTTTAATCCTTCAGAATGAGAGAAGATTATGTTTGGTAGCATTAAGATCTTGAAATTTCCATTTTGTTCGTTCAATTTAACCCCGCACCAAAGAACTACAATTAATATTTCGTGCCACTGGAGAATTTGCAAATGTACTCCAATTTGCCTTCTTTTGGTATAACATTCAATGCTTAAGTCTTAATTGTCTTTCTTTTTTTCCCCAGTTTGTAATTGGATTTGTGTGCATCAATCGGGGGTGGAGCGCAAATTCATGTTCATAACTGAAGTTGTGAATTAATTTTGTTGATCTAAGCTTGTGCATGCTCATGTTTTGTTTTTGGTTATTTTGTTGGTTTGATGCAGTTGATCTAAGCTTGTGAAAAGTGACGGATTTGGGAATGTCCGGAAGGGGGCGGATCTTGGACATATCAAATTAGTTTAACAGATCGAGCTAGTACATAAAAATTAACCTCAGACAAATTAACCTAGTATAACATATCAA
>c100774.graph_c0
GGCTGACAATATTATTAATAGGGCAAGGGGAATTTCATGTTTGGATTGTGTGATCTATAATTTTGTATTTGGAGTTTCTGTTCTTAGCATTACTTTTATGTTTGGAATTTTTCTGTTGCTCCTGTTATCTTGTTGCTAGTATGGTGCTTTGTATTAGATTGTTAATAATCGACACGTGCAGAGCCTTTCCTGTAAGCAAGTCACTTAAACATACCTGTTCGTAACGGCATAGTTAATATCGTCCTTGTAAATATGGTTGATATGTTAGCTCTGCCATAGTTTATGGTTAT
>c100775.graph_c0
AATTTTCCCCCTAGTCCATCAAAGTAAAGTAATTTCAAAATACGTCATAACTTTAAAACTATGTAAAAAAGGTGGTAATTTATAAAAAGAGTAAAATGTATTAACTTTGTTAATCAACAATTAAAATGGTTTTGAAATTTTAATATATTGTTAGTATTTTCCAATGGCACATTTGAGAAAAAATCTTACTTTATAGATATGTCATTGTCAAAAAATTCATTCCCCCTTAGGGCATGTGCATTGGTGGGTTTTTAAACCCAAATTTTTACCCATTTTTTTACTTTTTTTTCTCTTCCACATCATCTAAAAATCCAACTTACTTTATCTCTAAATCAAG
>c100777.graph_c0
AAATAGCCTTGAGAACTGCTCCCTTGTCCAACTTACCTCTATACTGTCTATTGTTAATAACAAGTGTTGGCAGTATAGTAACATCTCCACGGGAGCCTTTTCCAATCTGTGCATCTTGTTCGGTTTTAAGAACTTGATTGTCCACATCTGCCTCAGGATCTCCAACACATTCATCTACCTTCTTGAGGTCAACACCAAGAGATTTGATAACTTGCTCTGCACACTCCTTGGTGTACTTCTTCTCTTTCATTGGGCAACGGATTGCAAAGTCAGTCACATAGTCCCACCAAAGCCATGGCTTTCTGCTTTCATTGACCACTTTAAAGAAGCAAGCTTGACGTAAATTTTGAACCACAACATCCTTTCCATCATACCCTCGGCTAAAGTCCTGCTCAGGATCTGGCGCACAGTACCTACCATGGTTGATGCACTGGGACTTGCATTGTTTGCTAAGAATAAATGCTTCCGGACAATACCAAGTTATATAGTGTGGGGTGAACTGAGTGTAACCCCTCTGCTCAAGTATCTGGGCAGCTCCTTTGAAGTTCTTAACAAAATCAATCTGGCTCTCACACTTTGGCCCGCACTCATCGTTGCTATTTGTCCAGAATTCATACTCCACACGCTCATCAGGATGCGGAAGAGCCTCTGTCCAAT
>c100778.graph_c0
AAGAAATCGGACGGGTGGTGTCTGATGAAGCAAGAGCAATGTACAACGGAGGAATGGCAGGTTTGACTTATTGGAGCCCTAATGTAAACATATTTAGGGACCCAAGATGGGGCAGAGGCCAAGAGACGCCCGGCGAAGACCCGGTATTAGCCGGAAAATATGCCGCCAGTTATGTCAGAGGACTCCAGGGTAACACCGGCAGTAGGCTCAAGGTCGCTGCATGTTGTAAACATTACACAGCCTATGATCTTGACAATTGGAATGGCGTGGATCGGTACCATTTCAATGCTAGGGTAAGCAAGCAAGATTTAGAGGATACATATAACGTCCCCTTCAAAGCATGTGTAGTGGAAGGCAAAGTTGCTAGTGTAATGTGCTCTTACAATCAAGTCAATGGAAAACCCACATGTGCTGATCCTGATATACTTAAAAACACCATTCGTGGCCAATGGCGTCTCGACGGGTACATTG
>c100779.graph_c0
GTAAGTTATTAGATATTCACTTGCTTAGGTTAATAAAACCATGCTGTGTGTATTATGACAAAGGCTGATTTCATGGGAGTAATTTTCCTTCTGGCATTTGGTTCTCTGGTTCATGGCAGTGATTTCATGGTTAATAAAACAATTCTGGTTCATGTTTAGGTTAATAAAACTGTTCTGGCATTTATTTCTCTAAAGAACGCCATTTTCCTGCTGAAAGTGCTTACTTTGTGTGAGCAATAAATTGACAAGCCACTTAATCTTAGTTTATGAAGTCTGTTACTTGAAGTAATTGTAGAAACAATTTCATTTATGATGATTGGTCTTCACATGATTGTCGTTACTTTATAAGGATTGAAATAACTGCAGGACAATACCAATTCTGCATCAA
>c100780.graph_c0
CTTTACAATTGAAGACGCCATTTTGACTTTTGCTACTGAGTTTCAGAAGGCGGTTTATGTCAGCTCGAGACACAACAAGACGGTGTGACCGACGGCGGGATTTTTTGATGGCCGGCTTTGGACCGAAAAAGTCAGGAGATCAGATGGCGTGACCGAAATTGGGGCAAGAGAGAGGGCGAGCAGGACTAGAGGACGACAGCGTGATTGGTGACGTTGCCGCTAGATGGCCGGTGTTCGACGTCAAGCTAATGGCTATTGGAGAGACCTTTCATGGAGGAGTGATGGATAGGAGAACGGCTGAGAGAG
>c100781.graph_c0
GTGAAAGTGGCAATTCTAACTTTGAAGGTGAGTCTTCTCTTCTTGGGTTGGGTAGTGAACCAGTCTAACCAACCTTGAAGGGAAGGTTCTTGGTGGGATATTCTCAGCCAGGTGAGGAGATTAAGCAAGACGGATTGCACAAAGGGGCAAGAATTCCAGAGATGGTTTCCATGTTCCAAAGGGTCGTGGCAAAGAACACAAGAGGGGTCATTGATGGGGAACCAAGCTTGAAGGCGATTTCTGGTTGGGAGGCGAT
>c100783.graph_c0
AGCAATAATCAGATCATCAACATAGACCAGAACATGAAGACAAACTCCAGATCGACGATAGGAAAATAAAGAGTAATCTGCACGAGACTGAGTAAAACCAAACCTGCGAAGAGCAGTAGCCAGCTTGGCGAACCAATTTCTTGGCGCCTGACGAAGACCATAGAGAGACCTGTTAAGTCGACAGAAAGTCCCGTCCTTGGCCCCAGAAAATCCAGGAGGAATCCTCATGTACACCTCCTCATCCAAATCACCATGCAGAAAGGCATTATGCACATCCATCTGATGTAATTCCCAATTTTGGGCAACTGCAAGAAAAGTACGAACTGAGACCATTTTTGCCACAGGAGCAAAGGTCTCCTTGTAATCAATCCCCTCTCTCTGATTATTACCCAACACAACAAGTCGG
>c100784.graph_c0
AAACAATAAATATTCATATTTCTACAAAAAAAATAAAAAAATTGAGGAATCTCTTTTCTAATTTTGTAAGGAACTAAATACAACCTTGTTATTTCACTACTTAAGTCTAAATTGAGGGAATCTATTGTTAATGCCCTGGACTTCTTAGTTCTCGTGCTTGCTCAACTAATTAAGACTCCTTATAATACTCTCATATATACTTTAAATCATTTAACCAATCTTGATATCACCTAATTAACGCCTCCCTTTTTCAATCAAGACTCAAGAGTACCAAGTGTCGATGCTTTTTTAAAATAAAACAAATACTTGGACCATGGAATTTTATTTTTTTCGGACCACAGTATCAATTTTTGTAAGATGTGATTTTCCGGGCCACTCTCATTGAATGATGTTGTTTGTATGCCCACCCACCACCTTCTTTTCCTTCTCTCCGACCAACCATAACATCATCTTGCATG
>c100785.graph_c0
CTAACGTGTACGATCCAACACAAGTACAAAGCTCTCGATCTCACTAGTATAATGGTTCTTTGTTATGCTATAATCTCAGAATGATCAAATAATGCTCTAGTACTCTTTTTTAGTGTGCTTGTGGATGCACTTCTCCATCTGACACTTGCTTCTTCTTATAGTTACTCCACGACCCTTTGTCTTTAGTTGTTAATCCAATCCTTTTCGCTAAAATCTCCTCCTCTCCCACTTCAATTGACTTCAATTTCCGCATATAAGTTGTAACATTTCCCATTCATCTGCCTTCTACCTCTCTGAACTTCACTAAATGCCAATTGAGCAAGCTTATTTAATATTGTAACACTTATATTTAATGGACCGGCATTATCACAACCCTAATCTCCTAGCTTCGCTCTTTGATCATACAAACTTTCATCGAGGTTCTCTTTGTTCAGGTTCTCCATCCAACATGAGGTTTCACTGAGAAACTACTTAGTTCCTAGCCTTACAAATTGCCCCAAAAATTTTGTCTAGGAGGGAAAATTTAAAATTTGAACGCCGTGAATTTTTTTACCTCTGCATTTTATCTTTCCCGGGGGTGGTTATAAATTCATTCTCTATAGAATGCAACATGGCCCAATCCAAG
>c100787.graph_c0
GCTAAATATGGTGAAAAGCTCAGAACTGCACCCATGAAATGAAATATTATAGGCTTGGAGAGCAATGTCCTTAACTTATGTCCTTAAATCCACGAGTTCGTGGGTTTGAACTCGTGACCTAGTGGTGACAAAGTTCCCACTAGCAAGATGAAACTAACATTAATTCCCACTAGCAAGATGCCCTAATAGAGCATTATCTATACACACGAATAAACAGTCACCTAGCATACAATTTTTAAAACAGTCGTCAGCTAGCACTTAATTCATAAA
>c100788.graph_c0
GTGCGATCGCTCAAGGGGATCTGTTGTCTCTAACTAATTCTGATGTGTCAAGAGCTTCGTTGACGGGAGTTCAGTTTGATGGAGGCAGTTTTATCGCCTGGAGCTGATAGGTGAACATGGCGCTCAGAGCAAAGCTGAAATTGGGGTTCATCGACGGCTCGATTCCGCGTCCAAATGAAGGATCCGCTAACCTAGTTTGCTGGGAGAGATGTGACAAGATGGTTGCCTGTTTGATACTTAACTCGATGGTGGCTGATTTGTCCAACTCCTTCATCTACATGAGCTCGGTTCACGATCTATGGCAAGAGATTGTAGAATGGTATAGTCAAAGCGCAATGCCGATGATCTTCTAGCTGAAGCTAGAATTGATGAAGACCACACAAGGTAATCTTTCAGTCAACGATTATTATACAAAGTTGAAACAGTGTTGGGATGAAATTTAGTGCCTAAATGGGATTCCGAGTTGTGTTTGTGGTATGATTGAGAAGTGCAAATGCAAGGTAGTAGCTAGGTTTTTAGAGTTGAAGAATCAGGATCGCTTGATGAAGTTTCTATTGCATCTGGATGGGAATTACG
>c10079.graph_c0
GGAGGATGCTTCTTTGATGATTCAAGCTCTCAATCATGTGCCCTTTGGTACGTTCATTTTATAAGAATTTCAAGTTTGCAACTCCTTGTTCTCTCTGCACCAAAAATGAAATAGAAAGAATATTTAATGAATTGTTATGCCCTGAAGTAGGTTATTAGTGAGGAATACAAGTTTGGTATGTAGTATCACGTGCATTTCCTTCCCTGTTTAGATTTGCTTAAATTTTTACTTGAAGCTAAAAACTTCTAGTCTCATGTTTTTTTTTAACTATACCACTAAGTAATTGGATTGGAATGTGCCTCTTCCACTTTATCTTTTTAGGGTGATATTATATTGTGTTATAATGTATGCTGTAAAACATAAACAGATCCTAGGTGGGCAGCTTTGTTATCCCCAATTATTATGAGAATTGACAATCAAAATAGCTACCTAATGAAAGTAATCGATCAAGAAGGTACATATACATATATATTGGGT
>c100790.graph_c0
TGCAAGGAGGGTTAATTGTAAGGAATACAAGAACAAATACATGTACTAATACAGAATATATTATAAACTGTGAGGAGGGTTTATTGATACGATGAAAAAAAAGAATGTTAACTAGAATTAGCCTACCATGCAAACTATGATTACATCTCAAGGAATAAAAGGAACCAAATCTAGAATGAATGCATGTCAAACTGACAAAAATAAGAGAACAGATTATGAGAAGAATATAACCGATTACATTTGCTTCATTATAATGCCCATTGGTTTAATTTACTTTATTTAGCAAATTTTCACATTTGGTCATCATTTGGTCATGTATGCAGTTGTATTGAATGCATGAAAGTTGA
>c100791.graph_c0
GAGTCAAACATTCATAAAAGGGAAATTTGCTTCTCCTACTCCTACATTTGTTTGTAACTGAACTAGAAGTTAGTGTTGATTTGGTATGTTCACATGTGTGATTTAAATAGCATGCCGTCTTCAGTAGAATCTTATGAATATCAATTCAAGATATTTATAAGATTTTGTTGTGGGAAAGAGACCTCTGAGTTTTAGCTATTGCTTATAATACAATTAAATATCTGCCTTCTTGTAAGCAAATGGTAGTTTTTAGAAAAAGCCAGACAGCCATTAAT
>c100794.graph_c0
ATATATATATATAAAGAGTTAGGATCAAGCACGTAGTAGTCTTTTGATAAATAATGATGAAGAAAATTTAAAATTATAGGAAAGCAACTATAAGCTAACTTCTCTCATGATTTTTGCTTACAATCACATTACTGGAATTCTCTGTCATCCATACCCGTATAATTATCTAGGATCACCACCGATGATTTTCTTTCTCTTCCGTCTCACTAAATCCTAAACCAATACAATTCTTAAATAAATTTGCCAACATGGTAAAAACCACGCGATGGTGTTGGCCGTTA
>c100796.graph_c0
TTTGACAACAAACGAAAATTGTCACTAAAAACAACTGCACTTAATCCTAAACAACTCTTTAATCGCGTACCAACTGATTCACAAATTTTAACTAATTAAAAAAATTTCTACAACCCAATTCCCCAAAATAAGCCTGTTGGATGGAGCTTGCACCTCTAGTCGGAGGCGGCAGGGGAAAAGGCTCACCGGAACAGAGGAAAAATGGAAGGAAGAACAGATCTAGAGTGAGGGGCAGCGGCTTGGTGCGGTGGTAACGACGCCAACCTCGAGTGGCAGCAGCGAAGAACGACGAGCTCGAACGGCAGTGTTAAGGCGAGGCGACAACGCTTGAGTGGCGGCTCTGCTGCTCGTGCGATGACGGAAGGAAGATGGTGACGCCCATGA
>c100799.graph_c0
GTAGTTTTGCCACTGAGTTTAGTTTCCCATTCTTCAGTTGCTGACCCCATATAATTCTCCATGTGTCTCATGGCAAAAACTCCAGAGTCAGCCTTTTCACCAAATTTCGCCCATGGAGTTTGAATTATTGTTATCTTTGTTTGTTCTTCCTTGATCCTTTTTGCCTTCACATTCAAATAGTTTACTCCTAGAAAAGTTGTTACCATTGTCCTCAACTTGCTTGGAGTTTTTCCATAGCATTCTTGGATCGTTTTTTCACTGCTCACACTATCTAGTAT
>c10080.graph_c0
GTAGTACTGAGCTGTTGGAACTTGGAATGATCCTTGATATCATTCTTAGCCTTTGTTTTAGAGTGAAAAAGGAATACAGGATGATCATTTGCAATATGTTAAACGTAAAAGACAGAAAATTCTACTTAAAAACCTTTAGGTATGTTCCCTCTGAAGTTGGCTGTACAGTCTAGACCATGTGATATGTTAATTTGTTGCCTATACTGTGATGCTGTTCAAATGCTGACTGTTTGTTTTTTTCTCAAGAGCAATTCAAAGTGCACAAAAACTCCACATGAAACTCTAAATGATTTTTGCATAAACATTGGTGCAGAGCTGCTGGAGCATAGGGTAGCACCGTAGCACTAATTATTTGACAAGTAGAGTTTGAAGCGATGCATCATGTTACATGCCACAACTTGATAATAGGGTCATGAACAGTAAGTATAAGAAAAATGATGGCATGCCAAATCCAGCAAAATAGAAG
>c100801.graph_c0
GCACGGAATTCTATCTATAAAATAAAACTATCCATAAATAAAATATCTATCTATCTTATCTTGTTTAGCCTCCAAGTAATAAACAAGATATTCTTTATTTCATTTTTATTTGTCACGCCAATATCATATTCCAGCTGACAATTTGATCTTCTCACGCGAATCTCGGCTTACCCAACTGTCCAAGATAGATTTCCTTCCGTTTATCTTTCTTCTGCGTTACTCGTTATTCCTCTGGTACCAGCTTCATAACTCTGATGTTAATTATTGTTTTTCATCTGTTCCTTGCAACTTGATTTTGCTTCTGACGGTTTTTCTGTTCCTTTCAAACATAAAACTCCTCAAGGAACAAAT
>c100803.graph_c0
TTTCTGATTCTGGCAACCAAACTCTCAGGATTCTGGATCAGTCTCCATCCTTGGTTAGCTAGGAGGGCATTGTTAAACAAATATAGATCTCTGAACCCAAGCCCTCCAGCTTTCTTAGGCATACACATTCTGTTCCAATTCTTCCAATGAATCCTTCTCTCGCCCTTTCTTCCACCCCACCAAAAACCAGAGATAACTCCTTGTAGTTCGTCAGTAAAAGTAGATGGAATCTTAAAAACTGACATGGTGTAGGTGGGTATGGCTTGTGCTATTGACTTGATCAAAACTTTCCTCCCAGCTCTAGACAAGAACATGGTGCTCCATCCTAGCAGTCTCTTCTCCACTATTCCTTTCACAGAATTAAAAATCTGTCTTTTAGACTTTCCAACTTTGGTGGGTAAGCCTAGATATCTTTGACACTTCCCAGCCTGAGAAACCCCCAAGGACTGCTCAATCAGATTTTTCACTTCATCAGAAGTACCCCTACTGAACAATACTTCTGTTTTGGCAAGATTAACCCTTTGGCCTGATGCCAATTCATGGGAAGCTAAAATGTTTTTAATCTTTTCTGCTTGTGCTAAATCTGCCTTAGCAAACAAAATCCTGTCATCAGCATACAAGAGATGGGAGATCTGTGGGGTAGAAGGGGTTATTTTAATACCCGTCAGGAGGTTGTTGTAAGTG
>c100806.graph_c0
ATTGACGATTAAAGTTGTCGTCTTTCTACCATGGAAATGGGGGATAATATAGTTGGATGAGGTGAATATTGGGCATTGAGTTTCTTCGAATTGGTGGGATGAGATGCCTTTGACTAATTGTGGTCATAATGTATATCTGATAGAGATTGGGTAGAAGATGGGAAATGTGGTTTTCAATTGTGGGTCCAAGATGGAATTAGAAGAAGCTTATGAGATATACTGGAATAGGTGTAACAATATTGTATGTGATGAAACTAGAAGACGAATTTGCAGTATTTCCTAATCGAGCGGGCAAGAATTAG
>c100807.graph_c0
GCCGAAGAGACTAATGAGTGAGGGGAAGAAGAAGAAGAAGCCCTCGTTTTTTAGTTTGGGTCACCTGCCTGGAGCACAACGCATTTTTGATGGTCAAAAAGCAACTTAATGGCCGAAGATCTATCTATGCTGAATGCTCTGCTCTGATTTTATTTTATCTTGACAGAGAAGCACAAACACAAGGTAATCAATCTTTTTCTCTCTCTGTGTCTGTTTGGTGGTGGAAAAAAATGCCCTTTAGATTTTCTGGAGATCCTCTTCAGGGTCGCTTTCTTGCCCTGACTCTCATGATGAAAGGGACTCCTCATATCTCA
>c100808.graph_c0
GATGGCTTTCTTGGTACATTTGCAGCATTGTTTACACTCAATGATGATCCATCAGTTGCTGAATTACCAATTCTTCTCAACATTCATGTTGCAAGACCATCTCGTCTAGATGATGCAACAGCTACAACACGTCAATTTACTTATATTCAAACGATTCAATTATCCGATATTGTATCAGGTGAACGTGTATTTTTACCCGAAGATAAGCGTATGGAAATGCGTGTTGGTGATATGTTAGCTCTTTCTGTACCAAATAATCGTATCTTACTTCGTATTGGTCCTAATACACAAGGTGTTTCCATTCCATATGCTGTAACATCTGTTGAATCCGAATCATCTGATCAAGGTCGTACAGGATCATTTTCAGTTGTTTGGGATGGATCAACACCTCAATCATTATTACAAATATGTACTCAATATGGAACGGTAGAGGCACAAACGCATTGGGAATGGGTTTAAGTTTGAGCGTCACTTTGAG
>c100811.graph_c0
GGCTGGAGCGGCTGGGTAGGCTGGTGCGGCTGGGTAAGCTGGTGCAGCTGGGTATGCCGAATACGATGGATAAGCCGGAGCAGCACGATAAGCCGGGGCGGCGGAGTAGCCATGAGCCTGGTAGGACGAGTAGGCGGGTGCAGCGTGCGACGAGTAGGATGGTGCCGCGTGCGATGAGTAGGATGGTGCAGCCGCGGGGTAAGCGGGCTCCTTGTAGACAGCCATGGTGGAGGCCACGGCAAAAGCCGCGAATACAATCAGTGTTGCGGACATGTCGTGTGAGTGAAAATTCTTGAGAGTATAA
>c100813.graph_c0
TACTCGTACAATTAGATACCAGACTCCGAAGATATTTTTTTAACTCACTTCCATTTCATGGGGATTTTCATAAAGAAAAGACATCTTTGCTAGAGTTTGAGGGGTTTTTGGTGATGAATGGTGGTTTTAAAATGAAAAGCTTCGATGGGACAATTCTGCTAAAAAAATGTGCAAATTTATGATATATGCTGGACACCAGTGCATAGTTTTAGCAAGGTAGCTATTTCAGGAAAAAATATCCTGTCAGGAAATCAACAACCAGGTTGTAGTGGTGGCATTTTAGGATGATATGCTGATGAACCTGTTCCCTTGGAAAATAAAATTACTTTTTGTAATACTTTTTTATATACATATATATAATCTGAATTCCGAAAGGATCAAGCTGCTGATCATAAATTGGCTGGTGCACTTGTGTTTGGCTGTCCCTCAAGAGTTGATTCAGCTTCTGAGAGAGCTGCTTGTCATGTTGTTTCTGTGATTATTATAGCATCCATTCCCTTCAGATATTGATATGTCATGCTTCTGGTATATAGGACAACAATG
>c100814.graph_c0
ACACATTCAATGCAACATTAGCATGTTGCTGCACTTGAATACTACATTTGCATGCCCTGGACACAATATGCATGTGAAATTCTGAACACCAGTCTTTTTTTTTCCCCTTTTTATTGAGAAGTGAACAAAAGTCTTTAGTGGTGATGCAAGCGTAAATATCAGATAATCTTGGCAGTTACATTTTAGAGCTTTTCAGAGTATCATCTAATTTGAATTGGGCATGATATAGAAGTCTTTACTTGCTTCCAAAGGGTCCTTAACTGAAATTGTTTTTTAACCTGTCATTGTGACTGTCTCTTAGTAATGGATTGGACTCCTGGATCATATATTATTCCTTGAACTGTTCGTCTTTGTTTGGAAATTGTTCTGGTTTTTGACTTTTGAGGGTATTTGTCATTCAACAGCACAGGCAAAGACTAGTACCATTTTCTTATA
>c100816.graph_c0
GATAAAAAATTGGAGAAGTTGATAGTTTCAGAAAGGGGAAAAAAATGCAGGAAAACTGTAGGGTCATTTTCATTACATTCTGAAGTTCATGATAGATATACATATTGGTAGATTTTTAATTGATTTGATTTGTATGGGGGGACCTTTCTTAGGTGTTTTCAGTGCTTTATCCTTTAATATGGAATGCATACTGCATAACATTTATTAAGGGAAGACTATAAATGAGAGCACATGCTTTTCCTCTCCGTCTTCTATGCCCTCAGTTGATAAAGGAAGACTTGAAAAATCAGTTGGATTAAAATTTTGAAGCTTGAAGTGTGTGGAGTTTGACATAGGCCCAATATAAGCTGC
>c100817.graph_c0
GTGAGGATAGCGGCGAGCATGGCGAAGAAGCCGGTGAAGGGGAACTCCCCCCAGACGGGGTTCGTCATGCAGGGCGACGAGAGGCTCGCGAAGGCGCCCGGGAGGATATGGATGAATCCGGTGGATAGAATAATGCCGGCTGCGAACGCCTTTACCATGAAGAAGACGTCGCCGTCGGGGCTCAGCGTCGGCACCCTCTTCAAGCTGACGGGGAGGGCGACCCCGAGCGAGCTCGTGAACATGATCGCGAAGATCGACCCCAGCTTGTACGGGAGCGTTACGCTCTTCGGGTCGGCTTCCGGACCCTTTGCATTGCATGTGCAATCTGCCGCCGCCGCCATGCGTGCTGAACCGACACACAGAACGGCAGTGAGAACGATGAGGGTCCTGTA
>c100819.graph_c0
ACCTTGACAACTCAGCAAATAGAGGTATAATTGATCCTTTTTCAATTCACCAATTTAATCCTATAATAATAGGCGCGTTCTTCTCTATACCCATTAGCAGTCTGGTTCAACCTGGTTTTTCACATAAGAGATCTCTAATTTGTTTAGCATGCAGTGACATGACATCAACCCCAAGATTAAGCATCAACAACAAAAATAAACTTAAGATTGCTAAATTAGAGCCACTTTTTGTGTTACTTTATTTTGCCTGCACCATGATAAGTCTCTTGAGGCTTTTCACTTTTGTAAAAACTAAAAACTATCTGATAATACTATTTTCTTTTTGAATTTGCTGTCAGATGTAAAGAAAATCAGA
>c100820.graph_c0
AAGCACACACACACCCACCTGTGAATTTACAGCATAGAAATATAGCCGAACTAGGATACTTCATAGTGCAAACTTTTTTGTAATCCAACAGCTAGAGGACATAGAATATGACTTCATGTCTTAATACAAGCATAGGCTAATCCTGCTCCCCCTCAAGTCAAATGCTAGAGCACATAGTATAAACAATTTTGTAAGCAAGCACATCATGGAAAGGCTAGTCTTTAGAATAAAAGGTCAACTATGCCATTTCAAATTCAAATCCAAGCATAAACTGATCCTGCTCCCCCAAGCCTTAATAACAAGGATTAAAACACATTCATGGAAAATTTACCCACTAGAATACCTCTCAAGGAGGCTATGTATATCAGAATGAAAAATTACAAGAAACA
>c100821.graph_c0
TTGAACTCCCTTACACATATCAACGACCATGTTAGGGCCAGTGGTCTCAGGACCAAAACACCAAATCTTCTTAGCAAGATCCTTGTCCCAGCCGAACTCCTCAGACAAGATCTTAGATCGAGCCTTGGGATCATCCCTTGGACCAATGCGGCCATCATCTATGGCCTCAGCAAGACCTTCTTCCAGAGGTCGGGCTTCCATGTAGAGACGATTATGCTTGTTGGGAGACTTACTCATCACAGTGCGGCAAGACTTCTCAAGGACAGTTTCACGGAAGGACACAACAGGATCAGATTTAATAATTTCAGCACCTCCCATG
>c100822.graph_c0
GCTTGATTTGGACCCGCTTGGATTCCATTGAATTAGATATTCAATTTGTAGATTAGTTCAGGTTTGTCTAGGTTTGACGCTGCAGTTGGTCAAATTTCTAGTTCTAAGATTGCATCGGAATTTTTTCGATCTACTTGTTTTAATTTTTGGGACACAATTGGTAACGTTTGTACTTTGTAGGCTTTTGGTTGGAATTTGTAAATTTAGGAAGAATATATGAAATATTGCGCCCAATTCCCTACGAGGATTACATTTTCATTCGCATTCTGCTGTATCGACACTATCTGCGACATAGCAATTCTATGATCGTAGGTTGGTAAACGGATTTCTTGCTTTCACCTTTTCATGGCTTTGTGGAAAAAGAAAGAGAAATGAAAACAGGCAAAACAGTACGGTATATTGATCAGTTGAATACAATGAATAGACTTTGAAAGAAGAAAGGTTGCATGAGACTCAAGTCATATATGCATTAGCTCAAGGTGTGCTAGCTATGGCTATGGGAGCCTCTTATCTATAGACAAGAGAAGACAAGAGATACAAGAAAATTAAAGTAGGAAAAATACGATGAAGTAGAATCAAAAAATAGCTCAGCTGCACTGAATTCCCATCTCCAACAGCTTAGGTGTTAGATTGCCCGGTTTGAAAGCAGATTAATAAGTGCTGCATATACAGACTCAGAGGTTGATTCTT
>c100824.graph_c0
GGAAATTCAAAATAATACTCCGTACTGTAGTTTACTGGTTAAGATAAATAAATGAAATACACAGTATAGATCTCTGTTTACAACCAAGCAAATTTGGGGAATCTTCAATTAATTACAATTTACACACTTGCTTTTCTCTTTTCTTTTTTTTTGCGGGGGGGAGGGATGTGCACGTGAGGGAGAGTTAGAGGGCACGTGCAGATATGTACGAAGGTGTTGGTGGCGCAGAGTGCAGAACGGGAGAGGAGTGATTGTGTCGGAGACCCCCCGAACTCTCTTTGACCGCCGGGCGAAGCAGGATGCAATGCAA
>c100825.graph_c0
GTAGGACATGGTATTTACTATATTTAGTGAAATGTGACACATTGTTTGTAACAAAGAGACGGATTCTCCTTTATGCGGAGTACTATATTAGGGTAGATTACACTCAATAATGTCAAAATGGTTCACAAGTACTAATTAGCATACAACAACAACATGGTGCATAGACATTAAGGCCAGTCCAAACAAGTTTAGTAATCATCATCAGCTTCAAAGTTAAGGATAGTCGGCGTACCTCGGCGGAGAAGGCCTAGGAATGAAAGGTATCATAGGAGTACCATGTTCGATGGGGCCCGGTATTACTGACTTCGAACTTGGGGTTGGATCCACAGGCGCATAATCCTCCAAGCTTACATAATCACCCTCCTTCATCTTCCTGGAAGCTGCAGCATTTCCTCCATCTTTAGCGATTG
>c100827.graph_c0
TGGAAGCAGGGGTTGAGCACTAAAACCTCCGGAATTGCAAGTTAATATCGGTGGCTCCCGGGGGAATCAGGGGCGGCCGCCCCTGGGTCCGCCACTGTTTAGCGTTCACTGTTAGGGTTTTAAAGGATGCATGCCTTTCTTCTTCTTCCTCCTTTCTTCTTCATCCGTGGCGACAATTTTCTCCCATCCCATTTTTCCTCCTTTCTCCCTCTCTCCCCTTCATTTGTCCTCCATTACACACACAAAATCTACACAAAATGGCACCTAAAAAACCAAGGTGGTGGATGCCCAGCGGGGTGACGGCGTGGGCTTTAGTGGCCAAGCAAGGTGTCAACAGAGGCAGAACAGTGCTCGGAGGTGGCGGATTCGGCCGGAGTTGATGGTTTGGGTGGTCCATCGGTGGTGAATGTTGAAGGTGAGGTGGTGGCGATTGGTAGGCAAGCGTCGGTGGGTGGTGAGGCGGTGGCTGCAGTGGTTGGTGGCAGCTTCGGGTGGGTAGCCGGTGGCGATTGGTTGGGGAGGTGGTGGCGGTTGGTGGTGAGGCATGTCCGGCGACTCCTAATGCCTCGAATAGAGTTTCAAGACGCAAACCGAGATGGTGGGGCAACAAAAGAGCGTTCTTGGTCATATAACCAAGATGTCGAAGAGGAAGAAGAAGAAGGAGGA
>c100831.graph_c0
GTCGCACCTCTGCCTTCTCTATTTTGAGTTTTCGGCTACGAGTCTACCATTGAAGACTCCAAAGCATACGATCAATTGGATGCCGCCGATTCCCTCAGCCCTTGTTGCCCAAGTACTCCGATTGAAGCTTCCACTCCACCCATTACCGCCGATCTGCATACTCACTGTAAGTTCTTCTAAATTTCAGACTTAGGCTCCAATTTGATATTTTTAGGGTTTAGAATTTTGGATATATATATATCTAATTGATTTTGCTAATTTGTTGAATTCAATTTGTGTATGTAATTGAATTGAATTGAATTTGTGATTGTGATTGGATTTGTTATTCTTTATGATTTGATTAGGTTAAATTTCTAAAGTTTTGATTTTAGGTTTGAATTTGTAAATTGTGTAATTTTTATTATTTTT
>c100832.graph_c0
GTTAACAACGCCATCTTCTTTTTGTTTTTTCTTTCATGGGTGGGTGAAATTACTGAAATGTTAACGCTTTTCTGGTTCGATAGATGACAATATGCAAGGACATTTCACTTCCTTCTGGACTAAAGATAGTATAATCCGATTAAAAACTTATTGGTGTACATACATTTACATTGCTTTTGCTCTAAATATGAAGCTCATAAAAAAGCTTGGTTTTGGTCCTCCTCAGTACAACCTAAATGTCATTGTGTATAATATATTCATATTAAGATTGGAATTCATCAAGAGCATAACATT
>c100833.graph_c0
GTGGGGTAGCACACAACCAGTTATTCCACTGGTTCGTTCTTCTCTTTGGAGAAGAGAAATACAAACTTTGGAGTGGATCTACTCGAAATCCAAGATTTGATCTCAGAACATGTTTTTATTCAAAAAAAAAAAGAACAAGCGGGTTTGCCTTATTTTTGGTTGATTTATTTATAGTCCAGTTTTTTGGTGGTGTGGTGGTAGCCTTACTATGCTGTGGTGGTCGGGGGTACCCATTAGGGCATGTACATTGGTGAGTTTTTAAACCTAAGTTTTTACCTATTTTTTT
>c100834.graph_c0
TTCATAATGACTTTATAGATTAAGATTACATGATCAGTGTTCACTTATAGTTAAGAGTTTATTGGGCATGGCGTATTGTATCATTTAAATAAATGGAGTAGCCCTTAATATTTTCTACAAGGGAAAAGAATCTTATCCCTCAGCCCTTAAATTCTTATGTTTGCCGAAAGTTAATTGCTAGGAGTGTTGTACTAGCTCCATAGGAAATAGATGTTTTGACATATTGTCCCTTGATCCCAGTATATATATGTTCCACTAATTTAACTGTACCCTTATTATGTTCATTTGATTAAGTACCAATTTTTTGCACAAAAATGTTTTTTGCACTTTATAACAGAAGGGATGGATACTTCAGTCTGTTGGTAATACGTGTCATTTAGACAAATATAGTCTATGTATGATTATGAAATTTGATAATGAAAGCGGACTATCCAAATATCAAATATAGCCAGTTATGATTTGATGTTCATGCTTTAGGAAACTTTGTTAGCATGTTGTGGTAATGCTTAACTAAGTACATGATTTCTGG
>c100835.graph_c0
AAACAAGTGTTCCTCCAAAGGAAGTAAGCATTAAAATTCTTAGGGCATTATTTAAGAAAGATAGTTGTAGACTTTGTAACTAAATGAAGTAAGATGACTGCCAAAAGTAGTGGATCTTAATGGTGCTAAATCTCATAGAATCAGATTCTCAGAAGGATTATGAGATTTTTCTTCTTCTTTTTCCCTTTATTGCCTGAACAAATTAATTAGAATGTAATAACTTCGTTGCATGCTTTTTGCATATATTTTGGAATTGAATGCTTTTAGCATATCATTTGGAATTGCCTTCAACCTTTGCAGGAGCCAATTTTTCTTAGTGAAACA
>c100837.graph_c0
GTCATATCCTCGTCATCTATAAATTCAACTGAACCTAATGGATCACCTAAATGTGTTGGCATATCTTCGATCGGCACTTCCCCAAATAATTCTGGTGTGGCAATTTCACTAGATTGATAAGCAGGTGCACCAGAGCTCCAATGCTCTTCAATCGTGCTTCTAGGCACTATCTTGCATACAGCCCATATATCTGAACGATTGCGCCTAGCACCAGGGTATTCTGCATAATAAACTTGCACTGCTTGTTGCGCTAATATGAAGGGTTCGTATTTCTTATATAGTTTTTTGTGATTGATTTCAACAACATGGTAGTCTGCATGAACCTTGACATCTCTTGGATTAAACCAACGACACTTGAACAAAACAACCTTCAATGGTTTATTTGGTAAACCTATATACTCAAGCTCGATGATTTCTTCAAGAAGACCA
>c100838.graph_c0
GACAAATATTATGGGGGAAAAGAAGCTTGGACAGGTGCATCCAATTCTTGATCAAAATAGAAAACATATTACTAGTAATCAGAGAAGGAAACCATTACAACAACAACATCTACCAGTGGATCCCGCACGTTAGGGTCTGAGGGTTGAGTTGTTTCCGATAAACGAAAAACGAAAATATTAACAACTGTATTTTTAGGGTTTTACTTAATAGGGTTCATTTTTTAGACTATTTTAGACCTCTCAGTTATCCTCTTTTACGCTT
>c100839.graph_c0
CTTGCTTTAACTTCGTTCATCAATGAGTTTTATGAATTTTGAATTTAGAGATGATAAGCCTATCTTGAATCTGAATCGGATGAATAATTTTATTTTGTCTGCTTTTTGCTTGTTTTAATGGATTTTTGTTCAAAATGGCTATGCAAATCAGATTTTTTTCATCAGTTTGAATTTGTGGCGTGGAATTTCTGAATTAGGCCATACAATTTGTCATGTTTGAATCAGTGCACATGTTCATCTACATATTAATTTGATTTTAAACTTTATACCTTACTGAAATCCAATCAATACCTACCTGAATCATCTGGCATTAATTGCCAGAGCTCTGCATTGGTCAAAACTTTCATCAGATTGGATGAACAGAAATTACTAATATTGCCTCATATTATATACATAGAAGAACTATATATTAGTTGAAACCTAGAAGAGTGGCAAACAAGTTCCTGATGTTGAGCTGCTTATGGTTGCCCATTGTAACACTATCTCATGATCAAAGCATTTATTCTGAGCAGCTATTGATTAGTTATAGATCAGCATTTACTTCTGATATTTGAAG
>c100841.graph_c0
GTTGCTTCTGTTCCTATTTTCTTCCTCTCAGTCTCAAGTAATATTCATGGAAAAATGAACGAAAGTAATACAAACTATTGGGCATAGACCAAAAATATATAGCAATTATAAAAATTACCAAAACTAATACAGACTATTAACTTATATACCAAAATTAATATGCATTTTTCGAGTTAAAACTTGGGTGAATTAATCGGCTAGAAGCTAGTTATGAATGATGCTTCAGCTTAGAAGAAGAATTATGAACTAAAAACTGAAAACCTGTTACTTTTCTGACTTTCACGTTAGTTTTTTTATCAGAATTTTGGTTTACAAATTGGCGCGTATTATTTTTGGTCTATATGCAGTAGTTCGTATTATTTTATGGTTATTTTTCCAATATTTATGGTTATCATGCGCCGTTTCAATGT
>c100842.graph_c0
GAAAATTAGATTGAAAACTCCAACTAAAACTCTGTTTTTTAGGCACGAAAAAAACTATAAACTCAAGCTTTTCAAAGAGTTTTTGGTAGTTTTTTCCCCTTATCAAAAATATTCAAGTAAAACTAGTTTAGTATTCTAAACACCTATGTTATCCGAAAACTCATTTTTAATGTAAAATTATGGCAACTATTCTCTTTTCCATATCCGTGTTGTTTCCATTTCCGTTTTAGTGTAACATAGCTAAACACTATTTTTTTTTGCTACAACTACTACTTTTTCAAATTCAACTAGTTTTTCTAATAACCCGACAAACAAACCCTAATTCTTG
>c100844.graph_c0
GCTCTATGCCCTAGTGACTGGATAGAAAAATGGAATGAGCAAAGAGAAAACGGAACCTTTCCAGGTCCTCTGTAGGTGGTGCCATTTTTACGAACATGGGTGTGATTTGCATCCTGCGGTTAAATTAAAGTTGCTACTCAAAATCCAAAGGAGTAATTTCTTGACTGAGAAGTGATTTCTCAGGGATCTTTTCCTAAAATCAATGAGTTAATAAATTTTTTTGACTTGCCTAATAGTTGTTGTTCAAGTCTCATAACACAGGGTTATCATCTCTTAAGATGAATTTTTTCCTCCGACAGTCCAACTTATGTTTGTGCCGT
>c100845.graph_c0
AATAGGATAAAGTTGCCTGTGCCCAAGATTGCATACTCATTTGGTGTCATTGCATGGGAATATCTGCCAAAGGACTGATTATTAGTTATACGTGTATATTTTGATTGCAAGTAAAAAGAACTAAATGCAGCCTGACAACAAAATTAAAAGTAAAAAACTGAGAAATAAAAATTAGTAAAAAGAACTATCTCATGTGCTGAGATTATAGTTGGTCAATACCTTTTGCATTTCTGTACATGTTTAAGTTCCTTAATGTACCCTCCTGTTCTATGCTTATTTTCAGATGCTTGTCTGTTAAAAAT
>c100847.graph_c0
GGAAAGTATAGTCAGATGTGATTCATTAGACACTAATTAAAGTAAGTTAAAATGCGTTTAACAAAGCAAGCTTTATAGGTAGTTGTAGTTGTATCTTTGGGGGAAGTGTTCTACGTGGTTGTATAAAGAATTTTTCATTTTTAAGAAGCTATTTAAGAAACTCAAGGATTATGGTTGTGATGAGCTTTTTAATTAGATTTTTCTTTATTTATAAGGGTAAAACATGAAGCTCACTTATTGTTTTTATGAATATATACAAAACACTCATCAAAAAGTTCCATCACCTTGCTTTCTCAAACAACTCCCAATAAAAAGCTAGTGCTCCATCAAAAAGTTCCCTATACTAGGGGTATAGAAACAAAC
>c100848.graph_c0
GGGAAATACAATAACCAGGTAAAGCCGTATATTTAATGAAATGCAAATGTTTGGTTGAAAATGAGAATGCCACTCTAAAAGCCTTTGGCAGACAGATCATTCACAAAAGAAAATCTGACTTCATCAGCATTGCATTTGGAGCAAATGACTATAAATTCCTCAAGGATATGGAAACGTGATGAGATAAAAGTTCAACTGTTAGTGATTAGTAGCTTTCTTGGCATTGGTGAGGCATTCTAACAATGAGCCTGACTAAGCAACTAATAAGAATGTATAAGGATCCAGAAGATGTATAATGTGAAGTTACCTGTATGCGAATTAC
>c100849.graph_c0
CATCTGGATACGACTACACGGACGCACTTGCGAAAGCCATCCTGTTCTTTGAAGGACAAAGGTCCGGGAAGCTCCCGCGCTCCCAACGAGCCAAGTGGAGAGGGGACTCGGGTCTCTCCGATGGCAAACCCGAAAATGTGAATTTGGCGGGAGGGTACTACGACGCCGGGGATAACGTGAAGTTTGTGTGGCCAATGGCTTACAGCGTCAGCCTCTTAAGCTGGGCGGCTATGGAGTACGAGCAGCCGATATCGTCGGCTAAGCAGATGGGTTACCTTAGAGAAGCCATCCGGTGGGGCTCCGATTTCATCTCCGGTGCTTGCACTTCTTCTACCACTTTCTACACCCAGGTGGGAGATGGAAACAGTGATCACCAGTGCTGGGAACGGCCGGAGGACATGGACACGCAGCGTACTCTTTACAAGATTACAACTTCTTCTCCGGGCACCGAGGCTGCTGCCGATGCCTCCGCCGCCCTTGCTGCCTCCTCAATCGTCTTCAAAGCCGTTGACAGCAACTACTCTTCTAAGTTGCTGACCAAAGCAAAATCGCTATTCGACTTTGCTGACAAGTACAGGGGATCATACGATAAGTCCTGCCCTTTCTATTGCTCTTACTCTGG
>c10085.graph_c0
TGGACCTCGGCCATAGTACTTCCCTCGACATGGATAGTTAGGATCACAGTAGGGGGACGGAGGGCTAACTTCGCTTATAAAGCAATATCCCCAAGCATATTCTCCACCAGGTGCATCGCGCCATCCCCCAGTAGTTTCATGGCCAGTTTGGGCAAAAAAGGCAGCAATTTCTCTTGTACGCATGGTTTCATTTCCAGAGTTACCAAAGGCTGGAAAAGCATGGGCTGCCTCTATAAAAGCATCATAAGTGTAGAAGCCTCTGGCAGGGCATCGTACATCATTTCTATACGGAAGCAAGTTTTCAAACATCTCCCTTGAGATGATCTTGTCCAGTTCACCGCCATCCGTCCCGTGGCCGGTATCACGTTCACCGCACACAACGCCGCTTCCACAGTTCTGTGCTGAGCCTCCTAGTACAAAAGATAAAACTAGAGCGAAAATTAGTGAGGACCCAATAAGCCTCATTTTGAAAGCAACAGTTATG
>c100850.graph_c0
GGATAACTGAAATGGAAAGATTTGAGAAGGACGATAGGACAACATCAAATCTTTCCCTTGTTCAGGTAACAAATGAAGAAGAAGCAATATATTTGGACATTTAAACATTCAAATACTAATGTATGTTTATCATATACATAGTCGAAGTATTAAATTATTAAGTAACACGGATATTACTATCCCTCAAACTCAACTTTAAATATCTAAACAACCGAAATGCAGGTAATGGAAACCGAGAAAACAATTTAAAAGCAGAAACTTAGACTCAGATTTTCAAACAGATTCTTG
>c100851.graph_c0
CACAGACAGACCGATGGGTCTTCCCTGACACCCAGAATGGAATCATTATCCTTGCCGAGGGGCGACTCATGAACCTTGGCTGCGCCACTGGTCACCCAAGCTTTGTCATGTCCTGCTCCTTCACTAACCAGGTGATTGCTCAGCTGGAGTTGTGGAAGGAGAGGGCAAGTGGCAAGTATGAGAAGAAGGTGTATGTCCTCCCCAAGCATCTCGATGAGAAGGTGGCTGCCCTTCACTTGGGTAAGTTAGGAGCCAAGCTAACGAAGCTCACCCCTGACCAGGCCGAGTACATCAGCCTTCCCATCGAAGGTCCCTACAAGCCTGCTCACTACAGGTACTAGGCTGTTTTGGAGAAAAGGTAGAGTTCAACACAACGAGAACATCGAG
>c100852.graph_c0
TGCTGTTACGCCTGAGAAGGTTCATCCTCCTCTCTGTAATTTCGTTGTTTGAACTGAATTTGTCCGAATTTGATCGGTTTTGGTCGGGTGCTTGGACTTGTAAGGGGAAGTTTGCCAAATTTTGCTGTTTGAAGAGATGTTTTTGAGATTTTAATGGTGGAGTAAGCATTCTTGAACGAAAGAAATAAGTTTTAAGTGGATTGATGTTTTAGAACTTAGATATGCATCCTTTCTTGGTTATTTTTTGATGTTCTGGGATTTTTCAAGTTCTGTTCTCGACATACTTTCATCATCAAAAAAATTCTTGTTCTTGACAAGGTGAACAACTTTTGTTATTCAGTACTCCACAAATGGACTTCTCCTTCTTCCCAACTGAACACTTGTTGCTAGGATTTGATGGAGTATATGACCAGGGTTATGCACTCTGAAGAAATTGTGAAGGGTTTCCTTGTATAATCAATAACTACGAAGTGGTTTGCAGTGTTAACTTTTAGGCATTCATGAGATTATGACTGATATTTCCATGTTAAGATCAGTTTTTTAGGAATTTTTGTTGAAAGATGATAATCTGAAACTCATTGTGTTTAAAGTATGTTTCTCTTTCACTTTCAGTTTGTTTTCATTTCGAA
>c100853.graph_c0
AAAAAAAAAAAAAATCCATGGATAGATTTGTGGAGTATCCTTATTGTTCCAAATTGAAATTCTCAACTAAAAAGAAATTTGCAAATAAAAGTTCAAATTTTGAATGAAATAGAAAAACCCAAGAAAAATGCAAAGCAAGAACAATAAAAATTGCGAAGAATCGGATCCAACAAAGCAACAGGAAATCAACTATGTGTGTTGATAATACGAAACCAAAAGTGTGTCCAAAGACCAACAGGTCAAAGACAGAACCATGAATCCAAGAGAGGCACAATTCCGCATCCTCAAAATTGATTAAAAAAAAG
>c100854.graph_c0
TAATAAAACATGACTTGAAAAGCAAAGACTCAACCTAGCTTTAACCGAGGAGGGTTTTGACACTGGAATTTAATGATTTAATTAAACTTGAAATGATCCTAATTCCTAACCCGACAAACCACAAATTTTCAAGACAACTCCCAAAGTAACTTACAGTTTTGGGTTTGTGTAGACCTAGTAGCTCAATCACAAGAGCATAAACTAATTATATTTGTAACTCAGAATTATTATGACCATCTAATATGCATAAAACATAAACAATATTTCAACTCAATTTGCTATATTTAATGACAGCTCCAATCACAAGCATTCATGTAATAACATAATG
>c100855.graph_c0
CGGCACCCCGGTCTTCCTAAACTCAGCGAGCCACTTGTCCGGCTGGGGCTCGCGATACTGTCTCCTCGGCTCTACCACGCGGTCAGCTACCGCTGGTCTCTGTACTCCCGACGGCCCTCTTGATTGAGCAGCTACAGCAGCGACTGAGCCTGGCGCCCTCAACTCGGACCTCTAATGCCCAGCAGCGGCGTTCTGGTCAAGCACAACTCCCGTACTCAACAAATCCTGTAGTAGTCCCGCAACTGTGGCTCGAACAACAGCAGTCATTTCTGGCGGTAATTCAACTGGTGGCACCTCACCTGGTCCACAGGCTTCCTCTGATCTAGCATGGGCCCTGTTAGTAGGGGCCCCCCTCCTACAACAGATACAATAGCCCCCTGATGGTCATCAGCAGTCGAACCATCACTCTCAATAACCCCTTCCTGGAGAGGAGCATTCTGTGGTTCCATGGACTCAGCAAATGTGGAAGCCTCTCCTCTACCCCTACCACGACCCCTGCCACGGCTCCTACCACGGCCCCTACCACGGCCTCCTCCACTAGCATCAGCACCTCCAGCTCTGGTTTGTGGGGCCATCTATAACATAAAGTTCCAAGG
>c100856.graph_c0
AAACTTTCTCAATTGGAGTCGGAATGTGAAATTGGCGTTAGGAGCCAAGATTAAGATGGGATTTATCGACAGATCTTGCAAACGGCCAAACCCCGAGACGAATGAATGTGCAAGATGGGTGAGAGCTGATCATATGGTGCAATGTTGGCTTCTCAATTCTATGGAAGGTAAGATCTCTGCAACGTTCATCTATGTAGATTCTGCTTTTCAGCTGTGGGAAGAAGAGGTTCGGCTAGACTAATGGCCCACTTTTATATAATTGAAACGAAGTCTAGGATAGTTAGAACAAGGTTCAATGACAGTTGGATAATATTAAGTAGAATGAAGAAATTATGGGATGAAATCTATGCACTAGAAGTAGTAGCAGAGTGTGAATGTGGCATGGTTGCTCAATGTGCTCGTGAATTTGTTAGAAGAATTCAAGAACAAGAAGCAAACAACAAATTACGTCAATTTTTAATGGGTCTTAGCAATGAGTTTGACAGCGTTAGAAGTAATATTCTTGTTATGTATCTGTTGCCCTCTGTTAGCAGAGCTTTCTACTTTGTTCAACAAGTAGAAAGACGAAAGATAGTGACAAATTCACTAAGTTCTGGTTCAAGGAGTGTTGGACATGATTTTTCAATCAACATTTTTTCTCAAAGACAACAACAACAATTAGGAAGATTCTTTCAATGTAATGGAAAAGATGGTTATGGTCCAGGGATGGTAGAAATTTTTCCCAAAATAAG
>c100858.graph_c0
AAGGGCATATAGAACAGACCAACAAGTGTACATGAGGTCCAACTTAAAACCAAAACCGGCCGGTGTTTTCAAAAGTTTTCAATGGGATAGTCATATTGCATTTAGAAGCGGGTAGATGACTCGTCGGGACTCCGCCACCATCAGCTGAAGAACATCTTGTAGTTTAGTCCTTCTAACTTCTTAATTCCTAGTCTATATTTTGACGAAAGATATTTTTGTTCTTTGGTTACGACACTACAAAGGGAGTGTCGATAGGTATCTAAAGTTTAGCAGACACATGGAGTTGCAT
>c100859.graph_c0
AAAAATCAGAATCTAACTTCAAACGTCGAAACAGCCTTCAGGTTGTAAGAAATATGAAAATCTTCTTCTTGGGTTCAAATAGAAGCATAATTCAATACAAATGCAAGACCAGGATTTAATACAATATAATGCAAGATATCTGGTGTGATCCAAACACACACACCCTAGCTTGTTTTCTTCATAAAGCCATCAAATTTAACCAAGAAAGCTCAAAATAGAAAGTACCATTCCTATTAACTTAACAAAATATTAGACAAGACAA
>c100861.graph_c0
GCAAAAGCTACATATAGCAATTTTGGGACTTATCAACACACTTCTCAGAAATTACGAAGAAAGCAGATAAATCAGAAAACGATCTAAACACACATAGATTGTTGTAATTTGTAACTTACAACCACATTATGTAGGGGTGTCCAAATTCGATAAATCACTACTTCGGTTAACCATAAATCAGTTAGCTCTGTTTTCAGTTAGAAATTTATGAACCGTTACCATAGAGTAAGAGTCCATTTCACCGAAATTTCGGTTTTGTTTTTCGGCTAACCTATAAAAACA
>c100863.graph_c0
ATATACTCTCTCCGTATTATATTAGTGTCACCTTAATTTTTTTTGTCTCAATATAGTTATCTTTTTAACTATTTTGACCTATACTTTACACATTTATCCTTGTATTTATTGATAGTTTATTAGTCGTGGATTTGAAGAAAGTAAAAAAGAGAGTAATAAATGAGGGTATATTATTACTTCTTATAGCCTCCTAAAGTGTAAAAAATGCTAAAAAGACTACTATATTGATACGGAGAGAGAGTATATGACGACTAGAACAAAACCCTAACTCAGGCTTAAAAAGCTTTTTATTCCAAGAAATGTGTTCACTGTGATTTTGTGTTTAGTTAAAATTCAGTTTAAGCAATCTTTAAATTGACTCGAGTTCTGTCACTAAGGCACGATGATGGAAAAATGTATTTATTAGGTTTTTACACTTTCTTTACTTGGCCTATAATTTTTCTAATTTCAATTGTTGTATATCACTGCTATTAGTTTCTTTA
>c100864.graph_c0
GTAACCAAAGAAATGGAGAAACAGGTTTGCTTGTTTTGCCCTTTCTCTGGTGTATGTTTATAGCTTGTGTTAGCTGACAATTCTAAAGCCATTAGATATTTAGATTGCAAAAAATAATAATAATAAAAATAACTCAAATCATTACGATTGTGCTTGGGGAAAATAGATTACTCAAGTGACAAGAGTTGCTATGTTTTCATAATTGAATTCTTATATAAAGCTATGAATCTTCTCCAAGGAAAATCTGTGTATCCTATTGTTCTTTGCTTGATTAAATTGCTGCATACTATAATTTCATACCTGTCTTTGAAATTACACAATCAAGCTTTTTTGTTAGTCCATTTACACTGATTTGACAAGATGGTTCTAAAATAATATATTTATGCAATCCCCTCCTG
>c100866.graph_c0
GGGACATTGGAGACGTTGTTATGCATGTGTGTCCGGTCCGTCGTATTCTGATGCACATTGTGTAAATGATTCTGGTCGTTATTACGTGGTTTGGGCGCCACTCCTGGTATTTTTCTTCATTGTATTTTTTGTATGCGTCTTACCATGTTTTATTGATTGGGATATGTGGGGATATACGTTCTATTATTCACCAACACAAAGAAGAGCACGACGAGGACAACAATGTCAGCAACAACAATGTCAACAACAACAACAACCACAAGATATCGAAATACCGGACACGCAATACACACAAGAGACACAGAGCAACGATGTGTACTATGAGAAAGCAGGAGTGAATCCAACTGTTGCAACCGTCACCTCAAATGATGGACATCATGTGGTACAGATCCCCATTCAAACCGAAGGGACAACCGATTCGTAAAGTTTTCAGTATGTATCCCCCTCTCGACTCACAATTCAGAGTTGCTC
>c100869.graph_c0
GTTGGCCTTGATCAAATGGTATTTCAGTATGCCATTGCCAATAGTCCTGGTACTCCTTAAACAATTTGCTCATGTATGATAGAGATAGGAAAAACACTATCTACAATATTACCAAAACCCCATTGGCTTTTTCTAAAGTCCATTTATGACTTCAAATGGAGAGCATAAACATCTTCATCCACAACTAATGAAATTCATTACCATTTCAACTCAAATACCTAGTAGAAATCCAATCAATTTTGCAAAATCTCATCTATAATGTAACATTGTAACAAGCAAAAAGTTGCAATTACCATGCCTGCAAGCAAAAGGAA
>c10087.graph_c0
ATCTAGCATCAACATCATCGACAGGAGGCAGCTCTCTCAGTAGAATTGAATCGACTGTTGCTAAATCCTTGAATGGCATGCCAACCACAAGCTTTGCAGCAAGAGACTTGTAAAGAAGTTCTGGTGTCTTCAAGTTGTCTAAAGACACAGACATAAGAACAGAACCATCCCGATGGAGAACCCCTCGATAGTCTACCTCTTCACCCTCCTTTTGCACTGGTAGCTGACCACTCCTCCGCTGAAAATCAAAATAGCGTCTATGTTTCTCCTCAAAAGGCACCACCCCTTTTTGCAGATTTGCAGCTTGCATGCCAAGG
>c100870.graph_c0
ATTAGCATCACGTAACGTATTAAGCTGGAGAAAATTATGACTTCAATCTCCATACCAAACTGAAGTACATAAAATCTCCTTAAATTTAATCATGTAGTCAACTGATGAAGGCCTTTAATGGGTATGAAAACTGATAGTCTTCAAATTGTAAGAGAAACACAATTCTGAGCATTATTTTACTAGCAATCTTAACTTTTAGAAGAATCATTATTTTTGAAATCCTCTATGATAACATCATTTCTGTACATAATCCCAAACCAAGAGAGCTACAAGCTGCAAGTGATGAGATTATTGCATCTATATTTTCAACCGAAACAATCATAATCTCATAAATGAAACATGTCAAGACAAGTAAAATAACAGAGAGATATATATAGTTGGAGAATGGAAGGGCAAGTATATACCGTTTAAAGAAGACAAAAAG
>c100874.graph_c0
TTGTGTCTAGAGGAGGGTGGAAGAGAGTGATTTCACATTTTTAAACCCACCCTTATATTTGGGGAATGATTAGGGAGCCGCAAGCCCATTTGAAAATGAGATGCCGCAAGGCAAGATGAATGTTTTTTGTTACAACCAAACGAGCCCTTATGTGTAAATCTAAAATGTTACATTGCCAATTAAAACATTCCACATGTTTAGAGTTTGGTTTTTTTGTAGGGTTCACTGAATACAATTTAGGGAGTAATGGGTACTCATTTGGAAATTTGTGTACACATGTTGCAATTTTTATTTGCAGTAAAGGACCAAGTGTATGTGTATCATCCTCCCCCAATTCCTGATAAGCAAG
>c100877.graph_c0
ATTAACAAAAAACCTGAATTAAGTTACAGCTGGAACCTAATAACATATTGTACTAACCAACATTTGGAACCCTGCGACAGGCCAGATGATGAAAATATAAGCTATGCTTATCTTGATGGCTCTATGTCACACTACTTAAAGACAACACCTGGGCTTTACTATCCCCATAAGAACCATTTCAATGTACTGAAGTGTAGTGATGGAACTTCTAGTAGTGCTAATAGACTAGAAAGATTGACTATAAAAAGATTAAATTGGAGAAACATGGAACATGAAACTGTACTTGTACTAACTAACAATCCAGCAGTGTACCAGGAATGGTTGATAATTAACTACTGGCCTGTGCTGATTTTGCATTACAGATTTCCTACACCAGACTCATTTGACAGGCAATACAAAAAGGTAAATGAGAATCAGATAACTGGGCATTCAACCATGATGTGGCAACA
>c100879.graph_c0
GCATCGATGCTCAAATTGAAGACGGATTTGGTGGCAGCTATGGCGGAGTCCTTTGTAGATCGATTGCCCAAATTGAAGCCGAGAGGTCTTGATTTTGCCCCTATTCTAGATCTAAAAATCAACCTCCATTAAAACTTCCCTTCGAGCTTTTGAATTCAAAATTCGAACTCTCTCGCACCAAATCTGTCAAATCTAAGCTAGATCTGAACTGTCCGTCCCTTATTTACTCAAATCCCTCTCTTTTCCGATCGAATCGCTGACAAGACGCCACTCGGAGCTGCCATCGTCGACTTTTTGTATGACACTCGATTTTGTCGTCACGATACACGTTTGGAGAGGCATCTTGCTCTCTTTGCTTCGCCTCAACATCTTGAGTCTATAGCCGCCGAGACAAAGTCTCACCATTGCTGAACGCCACTGCCACCATTGTTGCTGCTAGTTCAATGTGAGGAAGAAGAAGGTGTTGTGCAAGTCAAATTGATTGTTATTATATTATTTATTATTATTTTAATCAATTATTT
>c100880.graph_c0
GAAAAGTTAGTAATATTGAAAATTGATAATATTGTTGAGCTGAAGCACCAATTAATACATAATAATACTAGAAACTACTAATGAAAAATGAGAAAAGATGTTTTTGGAAGTAAAAGAAAATTAAATATAACTGAGAATCGTTGTTGCCGCGCCTCCGGGCCAAGTGTCCGCTCTCAAGGTCGCCGACGAGTATGTGGGTGCGGTGGGTCACTCTTCCCAAACGCAGCGCCTTCGTGAGGCGCCGAGGTTCCGGACTGCCTGTGTGGTTGCCGGTGAAGGGAGCCGGTGGGAAAGGGGTCGAAGTTTGGGATCGGGATTGGGAGCGGCAGGTGTTTGCTGGGATCTAGGATCTGGCGGTGGCGTTTAATGGGTCAGAGGCTGAAGAGGCGGTGGGGTGGTAAGGTTGCGTAACGGTGGCCGCCGGATTTGGGACGTTGAGGTCTGGGAAAGTCCGAGTAGGGGGCGAAAGGGGTGAGCGGGAGGGGGTCTGGAGAGGGGAGGGGCGGGGGATCCGAGCGGCAAGTGACGACGGGATAAGATGGAGAGCAAGTTAGAGAGCGGCAAGTGACGACGTGATAAGATGGAGGGGTCTGGATCGACGGGGACGAGATCCGGACAGGACGGGGAAGACGAAGGGCGACGGGCGGTCGACGGAGAGAAGTGAGAAGTACGAGAGTGGAGAGTTG
>c100881.graph_c0
GTCCTGACCTGAAACAAAGAAGAGAATGGTCCCAAACACTTAGAAATGGTTCTAAGAATGACCTTGAACCATGCTGTGGAGTTTGTTTTTAACATTAGCATAGGTTCTTATTCTTAAGAAGCAATGTTAAATTGACCTTTATCGTTGTTACTTGCGACTTATTCATCTAAAGCTTTGTAGTCACGTTTCTTTGCCCTACTGTGGAGTTTGTTTTTAACCTTAGCGTAGGTTCTTAAGAAGCAATGATAAATTGACCTTTATCTTTGGTACTTGTGCCTTATTCATCTAAAGCTTTGCAGTCATGTTTCTTTGCGCT
>c100882.graph_c0
AATGCTGTGTTTTTCCAGAAATAAAAAATAGGCCTTCTGGGTTGTATGTGGGCAATAGAGATGGAAAAGTACAAAATCTAGTGCCATTTTATAGTGTATAAGCATTCGTAGTCAGTAGTCACTGTCCTAGAAAGATGCCATGCCTACCTCAGGTGTGACCTACGATGGTTATATAAAGTTCAATTTACACTTGTTAGTTTCAGCTAACTCCAACTCTCCTGGCTGCATGTGCATTTTTTAAGTGTCTTTATTGCTTTGACTTTCATATAAAGCTGTGTGCTATGTCTGAAAGTTGTTATTCACCTTCTAATAGGTGAAATATGCCTCAACATAT
>c100883.graph_c0
GCTAATTAAAATATCCCAAGATAAGACAGAAAAAGCAAAACAAAAACAAAACTGTGTGAAATCAATTATGGCCAGGGCCCCTTTTGCTGGGCCCAGACGCCAATACAAACCCCAAACTCCTCAACAAAGAGCTGACGTCGACGCCGGAGAACGACACCATCCCGGAATCTTGACCACAGTCGGCGCCCATCGTTGGAAATCCGGCAACCGGTGGCCGGAGTGCCCTGCTTTCCACAACACTTGGTTGCATGGACAATATTATGATGAGCACCGTCATAGCAGCGTACACCAATACCAAACGAACATTAAGACTCATCATTGTGTGGTTGTTACT
>c100884.graph_c0
GAACATTACAATTTGTTGGAGGTAATATTTTAATTTTAATTTTTATAAAGAAAAATTTCACTATGGTACCTTAACTTTTGACATAAGTATTGGTTGATAACTCAGTATTTGGGTATCTTGACATTTTAAACTTGTATCATTCAAGAGCCAGCTGAATTTATTTAGACTTTGTTTGAAATATTTTCACCTTCAATTCATGTTGTTTATGTCCTTGCATGTTGCATTCATGTAAGCTATGCTTAATTGCCCACTCATTAATGAGTCTAACAAAATTTACAATTATTACTTAAGTAATATAAAATTTAAATGTCGGGTACCTGGATGACATTTTCTAACTAACAAGGTAACTACATGTAATTACCAAACATCGAGGTATCTTAGTGGAATTTTTCCTTCTTTTTTTTGTAATCTATCTTACATTACATAAGTGATGCATATATATGGGTGCATCACTTATTACCAGTGTGAACTCTTCCATATCTATTTAAATGAAACTAGAAGTTTGTTTTCACTTTTGGTCAAAATTTCTACTATAACATTTAGAAGACTCCATTACTTATTGTCACCTGCACTAATCCATCTACATATATGTATGCTTATTATGTGCAATTACATTATGCTACTTGGTACAATCTAAACACATTATTATTTTACTTAATAGGCTGTTTG
>c100886.graph_c0
GAGCTCCATAGCGATTGACGTAAAGGGGAATAGGCAACCCATGGTGAACGGGTAGTGAAAAAAGTTCGTCATCCCAAACGGTTCCAATCGGCCTACTCAACGGTGGGAAGAATCGCAACCATCCCCTCGGGGAGCCCGCTCGTATCTAGGGTCGCAACTAGATCCCTCCGCTTCAGAGTACAAGCAGATGAATCATTGCTGCTCAGGATTCCGGTGGAAGAGAAACGACGGTGGATGCCTTCTTCATGGCAGACCCCATACCCTTTGGCCGACTCATCGGTGAAGAAAGTAGATGTACAAAAGAGAAGAAAATGGAAAAAACACCTTTTTA
>c100887.graph_c0
CGGCATTGAAAGAAAAATTTTATGCGGTGGTGATTGCATTTTTCAAAAAATCGGTTGCCCCGACGAACAAGTTGGTTCAAGATTTGGTCGGCATGGAAAGCAGCTATGTCAACACTGGTCATCCGGACTTTTTGACTGGTCACAAGGCAATGGCTGTCGTAAACGAGCGGATCACAATCTCAAAAGGACCGCCGCAAGTTCAAATTGACCCAAAAACGGGCCGTCCACTTCAGAACATAACGAACGGAATTGCTCCTAGCGTAGATCCCACACAAATAGAAAAGGACAACGCGAGTGGAGGATTCTTTGGAAG
>c100888.graph_c0
GGCTGGGAACACTCATAAGATAGACCCTACGTTCAACAGAATTTGTTCAAACCTCGGCCCCCTTAGAACAATGACACCAAAAAGGTGCAAATCAACTTCACCAAAATAAGCAAAAGAAACCACATGCCCCCCGTGAAAAAACAACCACGATCTTTCTTCCAACGTTATGATCGTTGTTTTGTTGTCTACTTTTGCATGTCTCTGTTCTTTCTTCTTCCTTTCTCGATTTTTTTGCTTCACTTTCCTCTTCAGCTAGCTTTTTCCTCGAATCTTATACTATCTGAACATTCTGACTAAAGAACTCCTAGGATACTTGAGCATTAATAAGTTGGGTGTTCAACCCCTGGTTCTATTAAGACTTGACAAAGACTACATAATTAATACTCTTCTCCACTTGTGTTGCATGATCTACACTTCATCTTTGTCTTCCTGCAGGTGGGACGATCCTGGTGCGATCCTCATGAGGAGACAAACCAAGCAAAGTAAAAAAGGTGGAATCAATACATGATCTCTGGGGAGGTTTATGGGCTCCTTCCATGCGACGACAACTATAGGCAAAAAAGTCTTAGAGGAATCAACAACTCACTAGCTTAGTCGGTTTCGAACCAATGCATAGCTTACTCTTACCTTTCTATCCATG
>c100889.graph_c0
ATCCCAAAAGACAAAATCTTTCACATCTTTGCACAGTTAAAGGCTTTTGCATCCTTTTTTCTCCCACATGTGAAGGTTGCTCTCAACTTATCTGATCCGCAACATGCACTCTTCCCAAGTAAACTGCTCATTTAAAAAGCCTAATGGGTTCATGAGAAATTCATGAACACAGTAATAGTACCAACAACTGCCAATGCATGATGAGAAGAATAGAAATGAAACTGTATATACGAAGAACACTCATTCATTCAAGTTAAGGGCAAATAGTCTGAAGGTGCTTCCATAAGAATTGAAAAGAAAACAGTCCTTGAAACTTAAGATAATTATAACTGTTTGGGAGGTTTCCAAATGCACGTTTTAGTGTAGATGAATACTAAACACTGAA
>c10089.graph_c0
TGGCTTTCTTGTTGACTTGTATCAAATCGAGGCTGATGATATTCTGCAGATGATACAGATGACAACAGGATATGACGCGAGGATTGTGATGATGATGACATGCTCCGTTTAGGTATTGCTGCAACTATGGTCACAGGAATAGCGAGGACGCAGAAAGTAGCTGTGTGGAGCATTGAGTGTGTTACATGCTGAGAGAATTTGTCAGATTGTCAGGGTAACTGTGATATGCGCAGAATGGTAGCATGTGACCAATTTGAGATGATGACAGTACGCTGGAGTTGCTGTTTTTACCAATGATCCCTTGAAAGACAGGAATCCATTTGATCTATGGCATTCGACATCGAACAACTTAATAGGATTCTTCGTAGTGATGACACATGATCAGTAGTATGATGGTTCAATATCGATA
>c100891.graph_c0
AAAGGAAGGATGACTGCCATCAGTGGCTCTAAATAGATTTAGAAACAATAGGAAGCAAAAAGATTCTAATCCAGATTTTCTAAAGAAAAATAACACGACTATATAGTAATTCTTATCTAACTGGAAAAAAAAAAAGACTTGCAGATAGATCTAAGAACTATATTTATATAATTCTGATCCAGCTGGAAAAATAATCAATAAAATTCAACACAGTTGTAGAAGAAGAAGAAGGATTCACAATGATCCCTCAATCCTCTACTCAAATTTCTCGATTCATCCAAATTATTAAGCAAGCAATGTAGATTTAGCCTTAGCTCACAACCTCAGGTCAGTTATGGATCAATCAACGTATGTTTCTTCTAAGAATCTACCATCTCTATTAGTGGTATGTTTAACATGTTATCATATTGATGCAATGTACCCAAGCCTTTGGTACATAATATAATCACACGTTGACTCTAAATTCTAAAGAATAT
>c100892.graph_c0
GAAGGAAAAAAAAAACATGGGAGGGAAGTGGAGCCGCGAATTTGGATTGGAGGATGAAAGGAACTCTAGCAAATCAAGTGACAAACAGATTACTTATGTAATTCAGTTTAAAAATTACATTTAATGGTTTCCTGTTACCTCCACAAGTTGCTAAACCACAAACATTATGTAACAGTGCTTCTAATAGATAGTAAGAATAAACAGGTGTAGGTAAAATATACCTCCGATATTGGTTTGAGAAAAACAAAGATATTTTTCAAATTTTG
>c100895.graph_c0
GTTTTGGTCTCAGCCATGATGCCATCACCGAGGGTTTCCGTCGGGGACTCTACTCCCAACTCTGAAGTCGGTTCCGTCTTTGCCCCATTGCAGATCCGACCACCCTCGACAGCCCCGACCGCACTCCTTCTCCCTCTCCCTCCACTTCTCGCGCCAGGCCATCACCCGATTGGAGCTCCAAGAAGAAGTAATCGCCTTCCACCCCAAGCCGCAATCATTGATGCCGATCAATCGGATCTTGATAATCCATATTTGGGATCGTTTATTCTCAAGCTCGCAAGGCCTCGTTGGACGAACAAGGAGTTGGATTACTCAATGCTCGGACATCTCGATCGATCGATTAAGTGAAGGGTTGAAGTTTCAAGTTCAAGCTTTGGGGGAGAAGGACTAGAGAGTTGCATAGAGCTACGTATCCATAATTGGGGAGAGGTTGGGAAAGATAGTGATTAATTGTATTTAAAAGTGGTCCAATTAAAATCTAGAGCAAATTTGGTCAAACAACCGAAATACTTAATGAAATTAGGCATTTGTCTACAAAAAAG
>c100897.graph_c0
ATGAACGTGATCTTTCGTATCTTGATATTCATAGTTCTGGGGATGTGAAATATCATTTGGGTATGTCCTTTGAACGTCCTGTTGGTCCTAATAAAAAATTAATGCATATCTCATTGTTGGCTAATCCATCTCATTTGGAGGCAGTGAATCCTGTTGTTGCTGGAAAAACACGTGCAAAACAACATTATTGGGGTGATAAATCACAAGATAAAGTAATGGCTGTATTATTACATGGTGATGCTGCCTTTGCAGGACAAGGTATTGTATATGAATTATTAACCATGTCTGAATTAACTGGATATAAAGTTAGGG
>c100898.graph_c0
GCGTCGGGTTTGAGTCACTTTTAATCTACTGATTTTTAGGTCAGTTCTCAACCCAAAATTTTAGGTAGGTCGCATCATATTTTGACAAGATGGGAAGAAATCATGACTTGTACATGCATCCATAGTGTCGATCAACAATGCCTGGACGGATGACGGTCAATTTCGGTGCCTTCGATATCTTTTAGTCTAAAGCTTGAGGGTGGTTATTTGATTAACGATGAAATTTAAAGGTGGTTTTGTGTAATTTTTGTTTTTATGGATGGTCTGGTGCATGATTGTTGAATGCTAATGCACACATGGTGATGCACATAGCTTATGTGGCACTGTTTTATTGGTTCACCAAAGTTTGTTATGTGTCTTCAAAATAAGGCACTGCGTGGCCATTGCATATATATACTTTAGTTTGTTATTTTCTGTGTGAGAGAGT
>c100899.graph_c0
GGCCCACTTTATATCATGTAAATTTTTATATCATACTTACCTTTTTAATTAGTAAATTATTTCTTTTCTTTTACAATAAATTATTATTTTTATTATAATACTAATTTCAAAAACGATATCATTTTTAGAAAAAAATTATAAGTTCATGTCAAGTTATATTAAATATTATATTTTTTAAATACCCTATTTATTCTGAAAATAAATCTTTCTAAAACCAAATCTTAAAATTTAAACAAGCGCTCAAGGAACTAGATTAAACGTACGTACTAAATTGATTTAACATAAATTATGCAGTTGGGC
>c1009.graph_c0
CTGCTATGTCCTTGTTGACAGATTGAAGTAACCAGGACATCACCATGGTGTTACATCTGGTCCATAGTGCTGCTCTCGGTGAAGAATAATCTGGCTTTTGGCATTCTTCATTTACAAAGCCCAGTTTGTTCTTAGCCATCAAGTAAAACTCAACTGATCATCTCTAGTGATAAAAGTTACAATCATTGAGTTTTTTGCATTGCTAGAGAGTAATTCAGATGATCCGAATGATGTAGGAAGAGCACATCATTTGAATCCAATGGAATCACGTCTCCTCCAGATTTCTCTATAATTTGATCTCCCATAGTTTAAT
>c100901.graph_c0
CTCTTTTTTATCCTTGTACACAATGCACTTTTGGTATGAATGAAAAGACCAATTTCAAAACTATGAGAATGGTTAATAATCTTGAGTACAAATTTGCCATAATTGTAACTAATGTTTCTGTTATATGGGCCGATTCATTGTTTTCCATTAGAACTGAAGGATTATCAAGTAGAAGACATCTACTTGTAATTTCTTATTCCTCTGGAGTCAATTAGCTCACAAAGGATTTGAGTTACACGTGTATAGTGTTACAATGTGTCTATGCAGAGGAATGCTCTGCAAAATCAAGCAAATGATACTAGTTAAAAAGTCAGATTTTGCAAAAGGCTCTTTGTTAGCTTGTAACTGTAAATAATTTTAGAGGTTGTGCTTTTTACTCAATCTATACAAATTTTCATTCTCAGGAATGTTATCCCGACCATCAGTTATGCACTGTCTACTCATTTCATTATAAAATCGGGATCTGTCTATTAAAAGGTGAAGTGTTATGAGAGTCTTGTCTTGGCCCCAAAATATCTTCAACCTTCAAAAGGAAAGTTTTAATGTTTCAGTATAACGCACTCATCTCATACGAATATAATAGTCCTTGCTCAAACCTACTTAGTATCAATTATGGCAATCTATCCGTCCAAAGATAAATAAGTAAATGCCTTATCTTATATTAATTTATTCAGTAGTGTGACTATTTTCCAAATGCTTGACTAGGTATTGGTCTACACTTGCAAGGG
>c100907.graph_c0
ATTCATTTGTGGCCTAATCTTTTTAGGAAGATGACACCATTGGCATACGGATTCAGTATAATGTCTGTTTTGTCGGTTCTGCTTGAGATATTTATATGTGAAGTTGACACCTTTGTCAATCTGTCACTTCAAACTTGTTTTTTCCTTCCAATAAAAACTATAGCGTATTCAATTTGATAGTTCACCAAATCGTGTGTTGCATGGTTGGTGGTGTGGTTGGTTGATGTTCTCTTGGGAATTGGGAGTGGGAACTTTTATTTTTTGGAAGAAACAAG
>c100909.graph_c0
GTTTGGGATAAGGATGCGTACATCTCAACTCTCCAGACCCTGCTCGTATTACCTCAGATCCAAAGAAGAGAATTAGTAATCATATGCAACTTTTCAAGCGATAAGGGTATGAGGTTGTGGATAAAGGTTCTCTTGTTCAAACATATTCACAAATAATTGTATTCATCAAGGCTCAAGGTGTTTGAAGTTTGAACTTGCAAGTTGCAATAATCAAGAGTCTTAGGCTACTGAGGAATATTGGATTTGGGTCAGAGAGAAGCAGCGGAGAAGTAAATGACAAATAGTTGATCAATCAACAACATTTTTGATAGGGATCGGTGGGTAATTTGCCTTGCAAAACTTCAGATTATCAATTCACTATTCATTATGCCCGTGTTTGTTACGTCAAGCAGTAGTTGTTAGAATGGCAACAACAACAACATTAGTGGTTTCGTTTTCGGCCACTACAAGAGTAACAGCGGTGTACTATTCCTGTGTTGAAATGTT
>c100910.graph_c0
GCATGATACACACAAATGAGCCCCAATAACAATAATAACATACAGCGAAGGATGAAAAACATGAAACGAGGCACAAATCGATTCTTCCAGTAAACACTCACTACAATTGAACTGAGCAAGAAATTGCACGGTAATACAAACCAAAACAACGCTAATTTCTGGAACAAATTTTGAATCGAGGAATAGTCTATAATCATACTTATAAAACGATTTTCAGAGAAGAACAACTCATCATACAAGCGTTGAAGAATGTAAGTAATTAACTGGTTACGATTCACAAATATTCTAGTACTTATCGGAGAACAGCAAATGAAAGAAGGAGAA
>c100913.graph_c0
GTTCATGACTTTCCAACTACTGTACATCTGGAAAAAGGTCTGCGAAAAAATCATATTAATAAAAGGACATGATAAACTAACTGTTCTGCTTAGCCACTTGATATAAGATACCACTAATAAGATATGATTGTCAACTACCATTACAAGTACAAAATTCTGATTCAGCCTTCAAGACCATGAGCATTTGCACCTGATTCTCTAATCTCTATCTTCATTGTAAAAGATGAAAAGAGATGCGTCGGGGCAAGAGTTCCTTGTACTGGCTTCATCAA
>c100914.graph_c0
GGGATTGAGACGAGCAGTGGTTGATTGGCTGTGGACTGCATGCTCATCCAGAAACGGAGGGAACAAGCTTAAGCTTACTTTATAGCGGGAAAAAAAAACCACGTTGAATCGATATCGCCAAACTGCACATGTAGCAGAGCGAAAATGACTTTGAATTTGAATTGAAGATGTACATGTGTGGATGGATTCGAGTTCGATAGTGTCCACAGATGAAATTCTAATAATGATAACGATAAAATTCACGAAGTAACGTTTTGCACGCATTCTTGTGAGTACCTTTCACTGCTTGTTTTGGAAATATTTTATTGTTTTTGTCTGAAAATGTACGTAATTGATGTTTTTTATCAAATTTCTTTGGAAAAACAATTTTTTGGGCAGGATTTGTTTCATATGCTTGTAAAGCGGAAATAGTGGAAATAAGATCATACATGTTGACATGAATAGTGTTAAGCCAAACTTTGC
>c100915.graph_c0
TGGCGAGCGTGTGATAATAAATGCGCACCTTTGTAATGAATTTCCATACAATGTGGTCCAGCTTTTATTAGGAGCTAGTAAATTTAATTTCATACAAGAAAAGCAGAGAATTGCTTGCTCCGAATAAAACAATCTAGTTTAGTAGTACAGAACAAGTTTGGGTTGCTTTCCTGTTTTAATTGGTATTCTCTTGGCTAGCTGGTTGCCTGGCAGAAGAGTATGGCAAATTTAATGCTCGCCATTCTCTAATTTCACTTCATCATCAGCTTCTTACTCGTTCTAGTAAGCGCCTTCTGTCACGTCAGTCG
>c100916.graph_c0
AACAAAACCACCCTTCCTTCACCTTTTTCCTTCAATATAAATGTGAGCATCTAACTATGCTTGTCGTTGCTCAATAGGGTGAATGACTCTTAAGAAATCCAAGTATCAACTTCCCATCCTTCAACACATACATGTCATCTAAATGTTACTTCCACTGTGTAGCTGGAATAGCTTTGGATGGGAAACATGGCCCCCATTTTCCATTATTCATCATGATATTGTAAATGAAATCCCAGCTGTTCTCTAGAGATTATAATATACTACTTTCATGACACTGTTAGGTTTGTTAACCTGTTCTATAGCTTTATGTATTAGCTCGACTATTTACATCTCAGCTAATCAAGTATGAGAAGTTTTGAGTGAGTTGACACAAATAAGGAGTTATAATTCGATTCAGCTGAAGCTGATTCTGCAACAAACCTCCACAAATCTATTCACATACGGAACTACTTA
>c100918.graph_c0
CGAGAGAATGACAGTTGATAATATTGAAAACAAATTTTAAAGTACAATTACAAAATACATTTTAAAATTTAATTTGGAAGTATATTTTGCATACTTGCAGGAAGATCCATTATGTTCTCCGAAGTTGGGATGCTCGGCAATCGTTGATTCATTTGATTACGCAGTTCTTTTTCCATTTTTTTTGCATCTTCAATGTTAATCGGCATATTTTTTAAATGTTTTAGAATTGCGGATTTGAATTGCTGTCTATATTCCATTACACGTTTGATTTGTTCATCCATTGTACTATCGTCTTCCTTAAAACTTACCAGATGATTAACAAGGTTTTTCATTGAAGCTTCATCAATATTCGATTTATTGCTCATACTTTTCATGTTTTCTGCAATTCTTGACATATCTGCGAAGGCCTTTGTAATGAACGTTATCATAAAGGCCATTTCGGTAGCCATTTCATCTTCCCGTGCTTCGAATGATTCGCTGTTAGTTAAATCTAAACTAGGTAAATCTTCAGTGGTATAATACGTGGAATTATTGGTGGTATCGGCGTCTGTAGTAGGCTCTTCCGAAATTTCGGTATCGACTTCGTTGTCTG
>c100919.graph_c0
TCCGCATGGATTCCGACCTCTTGTGATGGGAAGAAGAAGAAGCAACGGAGCTATAATCTTCGCCTCCGAAACCTGCGCGCTCGATCTACTAGAAGCCGAATTCGAAAGAGAAGTCTTCCCCGGCGAACTCATTCTCGTCGACAAAGAAGGCGTTCTTCAATCAATGTGCTTACTCTCCAAACCAACTCCAAACCAATGCATCTTCGAACACATCTATTTCTCGCGACCAAATTCGATCATCTTCGGAAAATCCGTCTACGAATCAAGGCACAAATTCGGAGAGATCCTCGCCACATTGAACCCGGTTGAATCCGACGTGGTGATAGCCGTGCCAGACTCGGGCGTTGTGGCTGCAATCGGTTATGCATCGAAATCCGGAGTACCGTTCCAACAGGCCTTGATTAGGTCACACTATGTAGGAAGAACATTCATTGAGCCATCACAGAAGATTAGGGATTCCGG
>c10092.graph_c0
GGCTCCTTGCATCTCTGTAGTACAACACTTCCATGCACTTTTTGAGTAGATCAATGGCTTCATCTTTTGTTAGTTTAGAATTGAATTTTTCACGCTTTTCATCAATAGCTTTTCGCATCAATGGCAGTGCAAGGTATGCACCATACCCACTAGCAATTTGTTCATCTACAAATGCTGTTCCCAATTTATCGATTTCACCCAAAAAGGGAACATCGTTTTGGACTCCAGCCACTAAGAATGTAGACCAAAGTGGCTTCATCTTGGTCCTGCGGTTGTACAAGACACGGGACAGCCAAGTGTG
>c100921.graph_c0
GCCAAAACCACATATCTACGTATAAACATCGAGAATCGAAGCTAAGCTTGCATAAAACAAGCCATAGCGGCTTCGAATCGAACAAAAATTGTTCAAATCAGTTTGAAAAACTAACGTGTTCAAAGTAGACCGGATCGAATGGTGGGAAGGGGATGCGGTGGTCGGTGACGGAAGCGGCGACAGTCGGAGAGATAAGCGGGGCTGACGATTGGAGATGGTTTGCAACTTCGCAAGGGATGAACAAAATTAGCAACTTGGGGAAGATGATGATGAAAAGTACCTAACGGGCATCCAAATTCGGTCAAAA
>c100923.graph_c0
GGACACCGCTGGCCAAGAAAGGTTCCTTCTTTTCTTTTCTTTTCCCACTCAATTCTCCAACTTAATTAATTAATTCGCTAATTTACTTGCTTCAACTTTATTCAGACAAATAAAAAAGAAGCACCAATTCAAAGAAACACAGAGGCTTTTTCTGGATCATTTTTTTTTATCTCTTGTCAATTTCTTATCCACTATTTTCTTTGCTTTTTTATGTTTTCCCACTCAGTCATTATATGCACTAGTATATGCTAGAACCGTGATAAGTTAATTTAATATAAACATCAATAATTTAATATGATGCTACAATTACATTATTGTAACAGCTAAACAAATCAAGATCAACAACTTCCTGAATCGAGATTTGATGCCATTTATTCGGATTTTTAAAATATTTGTAAGTGTATATATATATATAGTAGTTAATATTTTTTTAACATTTAACGTCATCCTTAATTGATTAATTTATTAATGTTCCAGTATGTAACAAAAATAAATAATAAAGCCACTTCTTTCCACCAACCAACCAAGACTTCAAATGTGGTTTTCCACCCACCCCACAAAAAAACTATTTTTAAGATGTTGTATCCTGTAAGTTTCACTGTATCAATATAAGAATTAAATTGATTTCTGAAAGTAATTTTAAAAAAAA
>c100925.graph_c0
TCACAGCCAGCAAGTATGATGCTACCACAAAAAAAATCATTAAGCAATTAAAAAAAATCTCTGAATTTCACTTCCAAGGTAAGAATCGTTAACAGATCATATATAATAGACCTATCAAGTGGACAGTCTTGAATTTTCAGGTTTGATTATTACAAATCTGGTAAGGTCGGCTTTGATTTAGTTGGATCATGTTGACAGTTCAAATGACAACCTTATGGAGAAAAAGAAGAATGGAATTAGAGAATGAGGCAGATAATGCATAGATTTTAAAACAAGACAATTTGATCTTCCTTGTCTTCAAATTGAGCCCCAAAACAAACTGTAAACCATTTACCTTCCATCATACGACATAG
>c100926.graph_c0
TGCAAATACAGGAAGGTGTTTGTCAAAATGCCCCACAGACCTTTGTTCATATATGTAGTCATCAGTTTGCCGAACACTAGTTTAATAGGTTTTTCGGAGCAGATTCTATTTTCATACACAAATTTGATCTTGTTTTGTATAATTGAAGTTTACTTTGTGAACAGTGAAGTATTCAATTGTGAACTACTAGAGCATGTAAGTTCTTTTGTATCTTGAAATGGAAATTGTTTAGGGTTGATATATAGTGCCGAGATATCAATTTTCTACTTAAATGAAAACCCTGATTTTTAGATTGCATCTATTAGGAGTAAATTGCTGAGTAAATACTTCATTCCTTATTTCAATGAAAGTTTCCTAGTAGAAAATCCAGCTTGACTGCTTGAGTTTATCCAATTTGCAAGATGTATCTATGTCTGATCTGGTGCTTCATACTGTTATGTAGATTGGCTGTGGG
>c100928.graph_c0
TGAAAGTGAAACTCATAAGAACATGAACATTCTTTGAAATTTGAATTAGTCTACTGTATTGCCCAAGACAAACAACATCTTAGTCTTGTACATTATTTAAATGTATCCTTGTCTATGAAATCCCAGCTAGAAATACCAAATACCAAGTACCAACCTACTCAAACAAGATTAATTAGCCCATTTTTGTCATCTAAGAGCCAGAAGGATGAGCATATTTTCACTTTCCATAACAAATTCCTCTCCTTGATGCTGAAATTTATAATTCTGCTCTTATTCAATAAAGATGACATTATGAG
>c100929.graph_c0
GGGCGAGTCGTGACATGTTGGGCTAATCGTGGCAACGCTTGGGCGTGGTCGTGACGGTGTCGTGCCCGAAGTCGAGATGGGGAGCACGGGTCGTGACAGTGTCGTGCCCGAAGGACACGGGGTCGTGACATTTGGGAGTGCTGGGCCGTGTCGAGTTAAAGGGCTGTGTCTTGTGAGTTGAATATTTTTGGTAATGGGCTGGATTAGAATAGAGGTTGGGTTAGTTGTTGGGGGTTAGAATTTGATATGCCTTGGTTAGAAAAATGTTGTATGAGTTATACGGTTAGTATTGCGATTTGAGGATTTCGGAAAGCTTTGTATACTTATATTTAGACTTAATCGAGTCGTG
>c10093.graph_c0
TGGAATTGTCACACGTTCACAAAACAATATTATCAAACCAATTCAAAAGTTAAACCTCCATGTCTCCACAAATTCTCTTCCTGAGCCAAAAACCATTACCCAAGCCCTCAAAGATCCCGACTGGCGTGCTGCTATGCAAAAGGAGTTTGATGCCTTACGTTCCAATGACACTTGGTCCTTAGTTGCTCCCTCATCACACTATAATCTCGTAGGGTGTAAGTGGGTGTATAGAATCAAGTACAAGCCTGATGGAACGGTGGATCGCTACAAAGCTCGTTTGGTTGCGAAGGGGTTTCATCAACGACCGGGGTGGGATTACAGTGAAACGTATAGTCCAGTTGTGAAGCCTGTAACTGTACGTATCGTTCTTACCCTGGCAGTTTCAAATCAATGGTCTCTTCGTCAATTGGACATCAATAATGCGTTCCTTCAAGGCACGTTGCAAGAAGAAGTTTATATGACGCAACCACCAGGCTTTGTCGACAAAGAGAACCCTAACTCGGTTTGCAAACTCAAAAAGGCCATTTATGGCTTGAAGCAAGCACCAAGAGCGTGGTACAACGCCTTAAAAGGCTATCTTCTCCATCTTGGCTTTCAAAATTCTGTTGCGGACGCATCACTCTTTATTTATTGTCATGGACTAATAAAAATCTTTGTGTTAGTCTATGTTGATGATATAATTATAACAGGAAACAGGACTTCATCTATTGATGACTTCGTGGGACGTCTTGCTGCCAAATTCTCTCTCAAGGACTTGGGTTCTTTGGCATATTTTCTAGGCGTAGAAGTTCTGCCAACTAATGATGGGATATTTCTGTCACAAAAAAAATATGTTACTGATGTTCTATTAAAAGCAGGAATGGAGTGTACAAAACCGGTCACAACTCCTATGTCAGCCACATCAGCGTTGGTGCGCCATTCTGGTGTTCCACTTCCGACTCCAACAGCATATCGCACAATTGTCGGCAGCTTGCAATACTTGGGCCTCACCCGTCCCGATGTTGCATACTCGGTGAATAAGTTGTCCCAATTTATGTCTGCACCCACTTCTGATCACTGGAATGCCTTGAAACGCATCCTTCGATACCTTGCTGGCTCCGCAGACCTAGGTATTCGCATCTCAGCATCATCCCCAATGACTTTGCATGGCTTTTCTGATTCCGACTGGGCCGGTGACAAGGACGACTACATCTCCACCACGGGCTACTTCTTATATCTTGGACGGACGCCGGTTTCATGGAGTACTCGCAAACAACGGTCTGTTGCGCGCTCGTCCACGGAGGCAGAATACAAGGCTTTGGCCGATGCTTCTTCAGAGTTGTTGTGGGTCCTGGCGCTGCTCAGTGAACTTGGCTTCTATTCTCAAGACACTCCGGTAATTTATTGTGATAATATGGGGGCAACTAGCCTTAGTGCTAATCCAGTTTTTCACTCTCGTATGAAGCATATAGCTCTTGCTTATCACTTTGTCCGAGAGCTAGTTCAACACAAAAAGCTAAGAGTGACACATGTTCCGACAGATGATCAACTTGCAGATATCTTAACAAAGCCGCTTCTCCGACCGCGCTTCGATCAACTATTGTCCAAGCTCGGACTTTCCCAAAGGCCGTCGAACTTGAGGGGGCATGTTAATAATAAATAATTTATGTATTTTATTATCTAAATATTATTGTTAGCTTGTTATTAGTGTTAGCGTAATTATTTAGTTGTTAGAGATATCTATCAGTTAGAGATATTTAGGAAATCTGTTTAGCTATTAGATACCCTACGATTCTTTATGTATTTATATCTCTGACTTCTCTTCAATAAAATTAACTCAAGTTTTATCAAGCTTAAGTCTCTATA
>c100930.graph_c0
GGCGTGTTTAGAGTTCGAGAAAGAGGGTGACGCCAACTGCCTAGGGGAGAGATTCTCGATCCTTCAAAGGTTGCTTTGTATTCAATTATGACGTAAACTGACAAAAGGAGTTAGTTTGGCCTTATAAAGGGGAGACCAAACTTCTAAACTCTAGAGCTAACAAAGACAAGCGGACTAGGTCATGCATGCATGCAAGGCCCACGTCCAATAAGCTAATAATCTTGAAATAACACTTAGTAAAACTAGAAAGGTCCAACAAAGTAGCTACTATAAATAGAAAGAAAGGCAACAATGGTAGGCGCCTACAAGACGAGGCATAGAAGAAGGGGCGCCCGGAAGTGCCAAAGGAGTGCAAGGGAGGAAGATGGGGCGCGTCGGGGCTGTGGCGAGGGCGCGCGACCCTCATGTAGCACCGGGCAAAGGTGCCGACGTAGGCGTGCCATCATTGGCCTTGAGGCACGGCGTGACTACT
>c100931.graph_c0
TGGATTTCGAGCTGTTTGGCTGATTTTGTATCAATTTTTCAGAGTTTGAAAGATTTGGGTATTAATTGGTTTTTTGTTTGTGTTTGATTTTTTACACTTCTACTCCTGGTGTTTTGTTTCTGCTTCTTTGTGGAAGGGAAACAAGAGAAGCTTCATTTGAACAATTATGAGGTAACATTCAACAGCAATTTATAATCATAGAATAAAAAAAAATTGATTTGTTTGAAAAAGCTCCTATCTTTATCCAGTGAGTTGTTCTACA
>c100932.graph_c0
ACATGCCTTTCCAGGAAACTTGAAAGGGAGAGCGCCAGAAGAAGATTGTTCACACACTAATTTAGCATCCATGCTAATAACTCATTCTATGATCAAGAGGGGGGGAAGGGGCGATTGATGGTTGCAATCCAGTGGTTGGGTTCTCTAAAGTTGCAGGTATGACCAGAATCAGTGAATCACATTTGACAACCTAAATTTATTGGACAAGGAAGAAAAAATATTGACAGCCTAAACGACATATTAGTAGAAGTTTGGAACACTTCCTGCTAGGGCTGTGCAACATTGGATCGGACCATAAACCTGGACCGGAAATTTACGGTCTGATCCACGGTCCAACATTTCTAAGATTTACGGGTTACGGTCCGGTCCGGTCCGGTCCAGGACCGTA
>c100933.graph_c0
CGCCGCCGCCACCACCACCACCGCCCCTTTTCAGCCGCCCACCATGACGACCGCATCCCCCTCGCAGGTGCGCCAGAACTACCACCAGGACTCGGAGGCCGCCATCAACCGCCAGATCAACCTGGAGCTGTACGCCTCCTATGTCTACCTGTCCATGTCGTACTATTTTGACCGTGATGATGTGGCTTTGAAGAACTTTGCCAAATACTTTCTTCACCAATCTCATGAGGAGAGGGAACATGCTGAGAGACTGATGAAGCTGCAGAACCAGCGAGGCGGCCGAATCTTCCTTCAGGATATCAAGAAACCAGACCGTGATGACTGGGAGAACGGGCTGAATGCAATGGAATGTGCGCTGTGCTTGGAAAGAAGTGTGAATCAGTCGCTACTGGAACTGCACAAACTGGCCACTGAAAAAAATGATCCCCATCTGTGTGATTTCATTGAGACTCATTACCTGAATGAGCAGGTGGAAGCCATCAAAGAATTGGGTGACCACATAACCAACCTGCGCAAGATGGGGGCCCCTGGATCGGGCATGGCAGAGTACCTCTTTGACAAGCACACCCTGGGACACAGTGACAGCTAAGCCTCAGGCTGGCTCCCCACAGCCACACGGGTGACTTCCCTGGTCACCAAGGCAGTGCATGCATATTTGGGTTACCTTCATCTTTTCTATAAGCTGTAACAAAACATCTACTTAAGTTCTT
>c100934.graph_c0
AGCTGTAATGCTTTGAGTTAACATAACCATTGACAAGAGCGAGAGCAGTGGCACTCGTAACTATTAGAAGCTAAAGATTTTATGAGTGTAACAAACATCATGAGGTTGCAAAGCCTTTTACATCTCCACTCAGATGTTGATGAGTGCTTTGCAAATTTAGCCACATTGTATTAATTTGGTCGAAAGAGTTAAATTCTGCTATTACAAAAGCCATTTCCACAAATAAATTAAAGAACCCGACAGTGAGAGAGTCAGAACCAAACAGGCAAAACCTAATTCAAAAGCCAAAAAAACATACACCAGAAAGAGCATGAACAAAGTCATTTCTTCTACTCTCCATCAAGATAACGAAATGGAACCCTAGATTTTGCATGAAGCCAGAACCGAAACTCTCCAAAACTATGAAGTTTTCTAATTGACATAAATCACAAAGAGAAACATATCCCCTCCCAGAGATAAATAAACAAGCAAAATAAATTGAGACGTACAGTAAACTATGGCTAACCAGT
>c100935.graph_c0
GTGCCTCTTTAACTTTGTGTAATAATTTGCTAGATCAATGCAAGCTCTTTTGTATAACTTGGGTTTGTTTACAATGTGTGTTGGCTCTCGTACTATGGCATAGAATTGACTTGTGGATGATTAAACTGTGATATTATACAGCTTAGGGTTAATTTTGTAGTACATTGTTATATTTGTGTTAATGGATGCAATTGTTGATTATGAAAGATGTGTGATGTGTTTCTGCTACCATATTTGAACTTGTTTCTTATGCATGATTTCTTGCTATTTGTTCTGGTGCCTAGAGTCCAGTTCATTGTAGTACTAGATTGAGTTAGCATGCTGTCAGTTTCCTGTTCTTTTAAAAGGTTCTTAAACAAATTGAAAAAATCACTCGTCTTACTTTGAATAATTAAAGTAGCCTCAAAAGCATCACACTAATTTGTTCATGAAAACTAGGCTCTTAAACTTTTGGGTTGCTTGAAAATTTCTGTATGCTTATTCAGTTCAGAGTTTAGACTTTCCTCATGCTGAAGTGAACACTGAATAGTGCCATTTGCACACAAACATGATCACCAGT
>c100936.graph_c0
GGCAACATAAACGGTAACCAAAGTAATAAATTAATCACGTTATAACAAATAAATAAAAATTATTATCTGATACTTTGTATCGGAGATATTTTTGAGAGGACCCAGGATCAACAAGCATGCAGCTTCTGTTCAAGTAACATGTGTAGATGGAAAAAAGCGAAACAGCTTATCACTCCCATGACAGGTTTTTCGTATAACTTGTGAAATCTATCCTACTGTATTTTATGACTGGAAACTTTTCCAGTAAAGTAAAAAAAATCTATTAAGTGGAGGAATTATACTGGGCAGAGGTTGATCTTGTTAGCGATTCCTATTCCACAGGCTCTCGAGTTCACATCAATGCACTCAATTTGTTGCATATATTAATCTTTACAAATACTTTAACTATATACATCTCTTAACTGTGGGATCTCATCACAAATTGGCAAGAAGAAGAGATGACATAGCAATACACGACACAAGTGGCTAACTATTGAGAAGCATG
>c100937.graph_c0
TGAATTCATACCACCACCATTCTAGACAGACACCTAAGCAACTCGGTATAGCTAGTTCAAGAAGGGTTCCCCATTCCTCTGCTAAAGTTGTCGCTGTTGTTGGAATTTGGTGTGAGTCATGATCACACCAAATGGACGATGATTCGCTAAAATCAGCACCAACAATTGTCAATAAAAAGGGTGCGCGCGATAAGTCCTTTTCGTGTTTGGCGTTATAGATCATGTAAATTATAAGGAAAACGAGGATGTTAAAATTGGCAATAAAGTTGGCGATAGCGACTCCTTGAACTCCAAGGTTAAGCTTGAAAGGTAGGAAAATGACGATGGGGATGTTCAGTAGAACTGCGAATAGAGTAGACCAAAGCAATGGCCAAGTTGTGCCTTTACTACGTAAATAGATA
>c100939.graph_c0
CGTCGTTTCAACTTAAAATATTTCAAGGGCACTTGCGTCTGCCATGGTGGGTGGTCATATTGGCGTAGCAAGGGCAGACCTCAGTGTTGCCTGCAGTGCCTGGAGGAACACAACTGCAACGGGCGCAGCAGGTACCACATGCCCTGTGGCACAGGTTTGGCCTCGACGATAATCGGCACCTGGCCTGGCATGCACCTCCACAGTCAATTGATGGTTTTGGATAACCAGTTCCTTTGCTTGAGTTAACCGTATGCTCAGCTTCAACGAGATGAAAAACAACAAGTGAGAGGAGGACTGAAGCAATAAGAGCTTTGGAGATGGCCATGGCTTACAATTAGTTAAGCTTAGTGTCTG
>c10094.graph_c0
TACTTCAACGCCTCCTCCCTCACCGAAGAAAGTAGGCAATGAGCACCAAACTTGAGTGACCCTTAGGCGATGGCGGTGTCGGAATCGATGAATTGGGAAAGTCTTGGATGGCATTAATTGAGAAATCATGGATAAAGGTGGTCTCCTTGATTAATTTGGAGCCGAGCACCTTGAAATCGTGGCGGTAACCCTCGTTGCCGACCAACTCTCTCCAATATGCCTTCGTCACTATGTCGATCTCCACCGCATCAACAACGCCAATTGGATTGGTCAATCGTCGTCCTCTTCCTCCAATTATGACCTCCAATCGTGGCCAAAATTAGGGTTTTAATACAAACAATTGTAAATTAGACACAGAGAAAAAAAAATAGAGGCAGAGCAATAACAACAAAATCAACCGCGTCTTCTCCGGCCAAGCAGCGAAAGAAATCAGGACAGAAAGGCGGTGAAGAAGAACAAAGAGTTTAGCCTCGTCCCAATACAAAGGCGGCGAGAAGAAA
>c100941.graph_c0
TTGAATAACACAAATTAAGGAGTGTTATATCTCGATACATACTTCAATGAATTTGAATAAGTACATCTATTTATTTGAATGTACACTAATATAAAAAATAAGTCTTTGTCTCTATCTTCAAACATCACCGATTATACTTTTTCACCATTCTTGAATAGCTCCATTGCAGAACATGCATATGTGGATAACAGTTCTCGCATAACAATACACGACATTCTTGAATAACAGAAATTGAAGAATATGAGAATAATTGAGCCCGAATCGCCGGCGGTAGAATGAAATGGAAGAGAAGAAGAAGCGACGATGAAG
>c100942.graph_c0
ACTGAGAACCCAGAAAGTTGGGTTCCCACGTTGCTCGGGATGGGCCTCAACTCTTCCGATATTGGGATCCCGCTGCTCGGGATGGGCCTCAACTCTAGTGTAGCCATGAATGAATTTACTTCTTGCTCTTCTGATATTGTAATAGAGTAAATTTTCAGCTTAGGGTTGGAATGCCTTTTTTTAATTACTGACCTTAAAGAGTAGTGCAAGGCTAGAAACCATAGCCAAAACCACCAATACTGCCACCACTACCCAAATGAATTTGGGTAGTGTGGATAAACGGGCGAGAAAAGTGGCGGGTGTGGGGCGGTAGGTGACTCTCAGGTGGTGGGGCAATGGGTGATGCTGGTTGGGGTGGGGCACTGGGTGATGCTGGTTGGGGTGAGGCGGTGGATG
>c100943.graph_c0
GCAAAGAGAAATCACTTGATGTTGAGACCATTCGCAACCGACGAACAAGCGGTGCACATGTGAAGGCACTGAAGGCAGTAACAAGTATGACATCACAAAGACATCACAAATGCGAAAACAAGCGGAATAAAACAAGAAATGAGAAGGGGAAATGAAACACAACGAGCTAGGATATGAAAACACATTGTGACAAAAAGAAAAGAAACTAGAAATTGACGATTCAGACCAAGAACCCGATGAATTTGTGAAACCTTGTAATTAACAATAACATTTTTTATTATATTTTGCACATTTATCATGACATAATCCATGTAATGTAGATGCAAGATGAATACATGTGAGATTATCATCACATTCCACAATACCAGGTACATATGATGAATCACATGCACCACAGCATGTGGCACATGAATCATCGATTTCACCTGTTGTATTACGATGAGAATGATGGGTGATTTGTGGAATCTCATTTGTGATGTGTTTTGCAGGTATAGGCTTAGTACAAGTTTGATAGCATATATCAGCTTGATTATTACATTTTCCCATACATGAGAATGTTCCATGACATTCACCAATACATGATCGGTATGTGTTTTGACATTCAAGACATGTTGTTTGTGGTGTTAATGTGAGTGGGATGGTGGATGAATGTTCACTATTGTGTTTAATGTCATCTACATTGTTAGTACATGTTTGATCACATATTTCCCTTTGTTTATAACATTTTCCCATACATGCGAA
>c100944.graph_c0
GAACGAAATTGGGTGTTGTCGTGTTGCACATAATTTTGTGATTAATGTACACTATTTATTGAGAATGATTGGGTGTTGTCGTGGGGGATAGCACGATTTATGGGGCAGGATCGATGATCGATCAAGCCATCAGAGTTGTGTCGATTATTAATTAGATCGATGCTGAGTCAGAGTCACCACCAGCTTTCTGTCTCATTCTCCGTTGTCCAAGTTGCCAATTTGAGTCTCTTACATTCACGTATCTCATATAAATTATACAGCCCCCCACCCACCCCAATTTATGAACACATGTTTGTTAACCATATTAGTTTTGAGTTTTCAGTTTTAAACTCATAAATATAAAAACCAAACCGTTTAACTAGAAATTATAAAAATCTTACAGAGTATTTCTATAAACTAAATACATCGTTACCACCATTGCTGCCACCACCACCATCACTTGCACCTCAATCCCTAAAACTCGAAATCACCAAATCATTTATTAGTTTTGCAAACTAATAGTTGTAGCAACATTAATTTCAAATACTTGATGTTAATTAACAGATTAGTATTAGTTTGCTAGCATCAAATATACAAGAGTAAAACTTTAAAAGGTAGAGGTCAAGATGAATTGATTAAATAAGAACAATATTATAGCCTTCTAGTTTCGTCTAAAACATTCAAAGTTCTAGCATACAAGTGGGG
>c100945.graph_c0
TAACGGTCGCCATCCTTCCTTTAGGCATGATGAATGATGATACAAGTCATTTTCTCCTTATTTTTGATTTCCACCATAAACAATAAACAAAGTGCTTTCTTTTGGGTGGGTCTTGACATAAGTGGTGTTTTTTATTACTCTCGTATTGTCTTTTGCTTGCTTTTTACACCACATTACTAATTTACTTTTGATTCTCACCCACAATTGGGAACCATATATACTCCAATAGTTTGAGAAAATGTGATATCAAATCTTCTATTTAGAGAAATAGTGGAGA
>c100946.graph_c0
GTTTAAACACAATTTGAAGCAAACTCGTGACTCATACAGTGTGAAAATAAGTAGATAGATCGAAAACAATATCTGATCTTGAGTGTGAAATGTACGAACGAACGTAATATGTGTGTTACACCAACATCAAAAGCACGAGTACAATGGTTATGATCCCGAGCTTCATGCTCTCGCAGGTTCTTATCACAGCTAATCCACCAGTATTACGGGTGGTCGTGGACGATGACGGCGGGGTATGAACCTCATCAGATGTTGATGGTTCAGAAGTTACGGACAGAGGCGGCGGTGGCGTTGCTGACCTGGCGGGCGGAGGGGACCGTGCTTTCGGTGTTGTACATCACCTGACAGC
>c100947.graph_c0
GTGAAAAGCAACACTAAATGGGGGCAAGTCATTTCTCCCATTTTTATTTTTGTATGTTCATATGATGAGGTTTTATTTCTTTTTATTCTCTTGGTCATATTTATTGTTGAAAGCTAAATGTTAGACTTTTACGCTATAACCAGAACATCCGCTAGCTCCAAAATCTTCGTGAGAAAAGTAAACAGCGTGGCAGCATATGCAAAGTCAACTGTTCATGCTAATCAAGTATTCCAAGTGGCATGATACTTTATTTGATTTTCCAATAGATTATTATGTAGGTTCGATTCATATTCTACGTATCAGGTAGATGACACTTGTTGATAGTTGAATGCATCAAATACTATAATCTCCACATATTCTAGTTTTTGACATTAATTTAGTAATCGTATCATTTGTGCATAGTGTCATGATTAAGCAGTTATTCTGCACCTGAAGCAAAGTGTAATATAAACTATCTGCAATTGGTAATCATTTGAAAAAAGTGCTCATATCATTTGATCAATAACTCTGTGTTTCATGGAGAAATATCACCGTACTCTACTTTTGGTGGTTAATGGAGTTGACTGGTTGATTCTTTCATAACTATGCTGCCTCATGAGAAACTTGTGGCATACATAAGTACATAACAAGAATACTTAGAATGATGGGCAAAGGAATTTAAAGAGATCCACACTTTGCAGCTTTGTCATGATCTATCACATATGTCAAAATGGGATTTGACTGAAGTTATTTAATGGATGTAGGAGTAAAGAACCGACGTGGAATGAAGAATTTACTTTGAAC
>c100948.graph_c0
ATCGACTCTGCCCTTAAAACATTCATAGTTGGGACATAGGAACCCTTAACTCGGATCGACTTGACATAAAATAACATGTATCAGTTAGGCCATTTTAGAATGAGAAAATCAGCTATAATGTCGAATTTGATGTCATCGAAGCAATTAAATGTGGAAGAAAGTTAGAAATTATGCATTGTGGTTAGAAAGGTAGAATGTAGTCAGGCCTTGTTTGCTTATTATTATATTTTGTCTTTACTTGTTAAAGCTACTTTCTGTTTTTTCTTCCTTACTAACTACCCAAATTTCTTGTTTGAT
>c100949.graph_c0
TATGGCCTGGTACTTTACTAAAAACAGAAATTTGTCTATCTAATATGCGTACCACTTGGCTTTTAAGAAAATTTACAAAGGTTCTCAAGAGGGTAGATCCAATGAAGAGATGAAGACCAAAGCGTGGATGAAACTATGGAGATTGAAAGTTAGGCCGAGAGTCAAAATGAATGTGTGGAAGGCTTGTCAAGGTATCTTACCTTGTAGAAACCGAATCGCTAGTAGAGGAATATGTGAAGATCCTTGGTGTGATTTCCATGGGGGCACTGAAACTACTTTGCATGTGCTGAAAGAGTACCCAAGAGCCCGGATGATCTAGAAGAAATGTGATCTTTGATGGGAAATTTCTTCAAAGTTGAAGGAGGAACAAAAGGAATTATGGGCATTGATTGTGTGGGGCATTTGGAACTCTTGGAAGAAGAGGTTGTTTTAAGGAAAGGAGGATAATCCCGATAGAGTGGTGAGTCATATGGTTGAGTGGATGGAGTTCACAAAGGTGGATGGCTTGGGTAGGAGTAATTTGAGGGCCTCATAACCATGGAAAAATGGTGCAAACCAAAACAAGGATGGATCAATTTAATTGTGATGCAAGTGTAAAGGAGAATGGGGTCG
>c100951.graph_c0
CGATTGTGCTGGTGTATGTGGAGGTTCATCTAGTGTTGATCGTTGTGGTCTTTGTTTGGGTCCTGATGATGGTTCTCGTGATCGTACATGTCGTGATTGTAATAATGAAATTTTTGGAAATCATACATTAGATGCATGTGGAGTATGTTTGGAAAAAACAGATGTATCAAGAAATTCAACATGTAAAGATTGTCTAGGGGTAGTTCATGGAACAGCTGAAAAAGATGCATGTGGAATATGTCAAGGGGATGGAAAATCATGCGAAAAATCATCCATGTCAACGGGAGCTATTATTGCAATTGTATTGGCGATATCAGGTGTTGTTGGTGGTGCAATTTATCTGTATATGCGTCGTCAACAAAATCGTATGCGTGATGATATTGATGGAATACTCAAACAATATTTACCATTGGATGGAAGTGCAGGAGGAGCTGGAGCTGGAGGAGGAAGCGGACATATACGACCCACACAACGTTTGGATGGTCATGACAACTTGTAGTCCATTCATTCCTCGATCACTTGTGTCTTATTCCCATGTTTTGTTACCTGATTTCCTTTTTTTTTTTTTTGCATTGCTGTTGTTGTTTGTTGTTTCTG
>c100952.graph_c0
GAAAATATTGAGGGTAAGCAGAGATGGCGACAGAAAGAGAGCAGAGAGACGAGGAAGGGAAAGACTCAGGGTCTGCTCCGCGGAACTCCAGCACGTCGGATCAATCTTCACCTCCAGTTCCAGCACGTCGGAGAAAAGAGCAGGATTGAGTGATTGCCCCGCGGTTTGCTCCCATGGCTCCATTCCTGGCGATTCCTTGCCGGACCTGACATTATATTGCCAGATTTGGTTCGGCCTAATTATTTTGGTGTAGAGATGGGCTGAAGCTCTTATTTTTGGGGCATCCGATTGAAGAGTTTTTGGTCTCAAGCTTTGATGTTTAAACAGATCCTCATTGATGGAGGAGGTGTTAATGCCATCGACATTGAACGGAAGCCTCTGCCTACGTTGGTATATTTGGAAGAGACCTCAACACCAC
>c100953.graph_c0
GAAAAGGTAATGTTATTTTTTCATCAATGTCCCTGACTCTCCTAGTTTTTATCCATAATCTCATAGTCTTATAGGGATGGTTGTCAGAGCAAATTATAGTTTATACTGTTGCTGTTTTGAATAGTTGAGTGATCCTTAATTCTCATGCATTGGTCAGTCATGTGCAGTTTCTTGTTTTCTCAGAATGTGCTGATATATTATCTATTAAGAGTTAAGCATTTTTCTTGTTTCAACTCGAGACAAATATTGACCCCCCCCTTACCAAGTCAGTTATTTCAGATTGTCAATAAATTCTTTCGTTGTTTATGCAAAGAGCGGGTCTTTGATTTGTGCTTCTTTTTACTGGCCATCTGTCATCAACA
>c100956.graph_c0
AAACCAGGTAGTTTTTTGTATGATTATAATTGTATTCTTACTCAATTGATTTGTATGATTATATTTATATACTTTTTTATGCAGATTTGATTGAACTTACTAGATGTATACTCAAAGATGGTTTCATGAATTTCTTTCTGAATCTGAGTGCTAAATTTTCCCTTCAAGATTTTCTTTATACAGTGATGCATATTTCCCATTTTGGTGACATCTGAGTGCTTGTATGTGGGGTTTAAGATTTCAAACCAAATTTTACAAATCCCCTAGGAATTGGGTTCTCATTCTAGAGATAAATGACGTATAGCATTTCAACCCGATACCATCAAATTCCAATTTCACATTCCAACCCGATCCTTGACAACACTTTACAGAATTCTTTGTAATTGATTTTTTTTTCATCTCTGTGAAACATACTAAATCTTTTATACTGAATGCCG
>c100957.graph_c0
AGGTATTTTATTGAGCTTTTAAATATGGAGTAGCATAATTAGCGTGTATTTTTAGTTAGGGTGATGATTTAGGTTAGCGCCCCTCAGGGATTCACTAGTCCCACCATTTAAGTTTTTAATTAATGTTAAATACTTAATTTGTCTTAAGTATGTTTGCAAATTAGAACTGATTTGTCTAGGACCCTACGTACTCTCAAACATAATTAATACAAATTAGGTAGTTATGGATTTGAATCATGAGAACTATTCTATTCTCTTTTCTCCTGATTATAATTAGTAATATTTTAACTGCTCCTTTTTTCCCCTAAACGAGTATACTTAACTATCTAATTTGTATTACTATTTGTAAAAAATCTAGCTAGGTTCATAAAAAAAAAAGAAGAACCACACCTTCATATTATCTAGTTTGAAAGCTAATGTTTATTAATACCTATCATTAGAAATTTTATACCAATATCTTTATGATTTTAGGTTTATTAAATATTTCATTTTTTACCATCATTTGCTGGCAAATAGTTTAATTTTATTTAAAGAATGATTACATCAAAAGAAGAGTACATTTATCTATATATTAGTATTTTGATCGAACATTACAGTAATTATGAAATGAAAATTTTACAACATTCAAAATGATAGTTAAAAGAAATTCAATGAGTATATAATAAGTGATCGGTAATTTGTGAATATATAAATAGTAATATTTAGTAATTGTACTTATATGTAAATAATTTGTCCATTTTAATAAATGAGCCGCTTTTTTAAAATAAGGTGTAAATTAATGT
>c100958.graph_c0
TGGGTTTGCTTCCAAAAGCAAGTATTTGTTCGGACGTGTCAGCATGAAGATCAAGCTCGTCCCTGGTGACTCTGCCGGAACAGTCACTGCCTTTTATCTGAACTCCGACACAGATACTGTAAGAGACGAACTGGATTTCGAGTTCTTGGGAAACCGAAGTGGGCAGCCATACACTGTCCAAACAAACGTGTTCGCACATGGAAAGGGTGACAGAGAACAAAGGGTTAATCTCTGGTTTGATCCATCTCAAGATTTCCATGACTACCAAATTAGATGGAACCATAAGGAAATTGTGTTTTTGGTTGATGATACGCCAATTAGAGTTTACAAGAACAATGAAGCAAAAGGTATCCCATACCCAAAATCCCAACCCATGGGAGTCTATTCAACACTTTGGGAAGCCGATGATTGGGCGACAAGGGGTGGATTAGAGAAAATTGATTGGAGCAAAGCTCCTTTCTTAGCTTATTACAAGGATTTCGACATCGAAGGTTGTGCTGTTCCTGGACCAGCTAATTGTGCCTCAAACCCTAGGAATTGGTGGGAAGGCACTGCTTATCAAGGCCTTAATGCCTTGGAGGCTAGAAGATACAGGTGGGTTCGTATGAACCATATGATCTATGATTATTG
>c100959.graph_c0
GGCTTGTTTGGATGAAAAACGTAACGAACCAAAACAAAAAAACCCAAAAATCAAAGCAGCAAACAAACCACTTGTATACTACAGGAAGACAAAAACAGTACTGAGGACACTAAGCTAAACATGTACACAAGTCAAAACCAATTGCAACTGCGAGCTACATCAAACACTACAGAACACAGAGACACCAAGAACTAAACACGATTGTTTTGACATTTGTTTATGATTGTTAAAATTGTGTTACAGTTGGTGCATGAGATGTATTAGTAGCCATGGTATTTGTTGCAGGTGTAGTTGTTGTTGATCCATACGATTTTCTTGCTTGTTCTTCACGATATTTAGCACTTGCAGTAGCCATGAGACCAGCTTGAATATCTTCATGTATGGATTCTCCTTCTGTTTCTTGATGTGCTTTTTTTAATGCAGCTTCTTCACGTTTATGTTGTTGATGTAATTCCATCTCTTTTGCTTTATTTTGTACTTTATGCATGGTTTCAAGACCTTGAGCATGGGTTCTTTCTTTTTCATTTCTAAATTGATTTCCAACATGTTCTACAGTATTTTCACCAGCATGTATAGCAGCCATAGCACCTTCTGTTACTTTGTTAGCAACAGATTGACCGGATTGAAGAACTTGGTGTGCTTGTTGTAACATGGTAGTAGATGTCG
>c10096.graph_c0
GTGTATATAAGCTTAAAATTTATACAATATATCAATATATTAATATAGATATTGCTAAAGACTTGGGAACTTGAGATATTTTATTGAAAAAGCTCTAACTGATTGTGGAAGTATTGCTCAAAGATAGATAGGCTTATTTATGTGTGCAATATAAGGTGATGAAAATCTTTTAAATAGTTGGTATGAAATCAAATATTTGTTTTGTTTTGTTTCTGAGGGAAACCTTTCTCTAGGAGTTGCTTCTTGATGCTTTTGGATAGAGTAGTCCAATATTTATGAAGCTTATGTTGTTTGAATTGTTCTATAGATGTAAGCACTAATCTTTTCTCATTTTTTGTTCTGTCTAAAGTGACTAACTCTATTGGTGTTTGTCCTTTTAGAATTCAAGTTCAATCTCTAGTGCA
>c100961.graph_c0
ATGTTCACCTCAAGGGCCTAAATCTTAGATCTATTCAGGTGTAGGCCAGGGTATATGCCTTTAATTTATTTTTCGCTTCTACACTATCCTCAAGGAGCATATTTCTAAGGATGTAAACTACAAGGTATTATCTTGCAAGCTGATTATTTAAAGGGGTTTCTTGAGCTATATTTCTGTTTCCTTTTTTGGTCCTTAGAGATTTATTTGTGTGTGTTCCTTGATATTACACGTTCTTGTATTTTGCACTCTTTCCATGGTCCAATGACCCTCGCTTCAACTTGTTCTGCTGGTTTTGTCTGCGGCAAAGTGATGCCACTCTTCTTTATACTGGTTTGTCTGACCATAAGGCAAAGAAATATTCTTACATTGCATCGATGGGTGCATACATGCATGTTTAAGGCTAATGCTCTTCAACTCCTGACACAAAAATATCATACTTCTA
>c100962.graph_c0
GGAGAAAGAAATGATGTCACTCCACACCCTCTCCGTAAACAAGGTTGCAAGCGCCATAAACAGGGCCCACATATTCCTCCATTCCTCCCTAGTCTCCCTCTTCTTCTACCACAGACTCTCTTCCCTCTTCACCCGAAACGACGCTGTTTTCTCCACACAGTCACTAGCTGCACCACCGCCACTTGTACCCTGCCTCCTCCTCTTCTTGGCCGAGCTCCTCCTCTTCGTCGTCTGGCTCTCCCAGCAGGCTTACCGCTGGAAGCTCGTTGACCGGGCCGTCTTCGTCCACCGCCTGCCGGAGGAGTCCCGGCTACCGGCAGTGGACGTCTTGATATGCACGGCGGACCCGGAAAAGGAGCCCACAATCGAGGTCATGAACACCGTGGTCTCCGC
>c100963.graph_c0
TAGGTTCTATGAATTCCATTTTACTTCTTTAGTCTCAACTATTAAGTTATTATGAGCATTATTAAAAGTCTTAATTAGGTATTTCTATATATGCAAGATTAGTACAACCCATTTGAGAATGTGTGACCTATTATAAAATGGGTGAAGGTTGGTATCTATTTATTTCAAAGATGTCCACTGCCTTCTTTTTGGGACATTTGGTTGGGTTTTAGAAGGTAGTGAGTTTGGTTAGTTTCTAGGACTAATTTTTTCCTGGTTCGTGTGGTAGATTAATCGATCAATTTTTTTAATGTCATTGTCATATTGTTTCTGAATTGCAATTAATCATGTGATGTTTAAATAGTGATATTCTCTTTCTCCCTATCTATTGAAGACATGTGTAGGCTACTACTATATGTCGTCCATAGTACACTAATGA
>c100966.graph_c0
GTTTAGTATGGGAGAGGTTGAGCCGTCTTAGTTTTCTCATGTTTTGGATGCCTTCAGGGCAACTCTCCAGGGGTGTACCCGAAAGGTCAAACACGATTAAACCTCGGAGATTCGACAGGTTGGGTAGGTTTGTCAAGTTTGGGCAACTGCGCAGAAGCAGTATTTGTAAAATTTTCAAGCTGGAAAGTGATGCCGGGAGGGTATGGATATCAGTTCGGGACATATCAAGAAATCTCAGGTTAGGCATGCTGTAGAAGAACTTGTTATCACAGTCCAAGTTGAGGGGGTTGTCTTGCAGCAACAGCATCGAAAGTTCTTTGAACTTGGGACTGTCCATTAAACGCA
>c100968.graph_c0
ATAAAATGGAAGATTGGCATATTGTGGGAATTGTTTAAAGAATGTTTGTAAAAATTGATACATATCTTCAGCAACTTGTGTTTCAGTTGTAACATAATCATCATCATTATCAGCATATGAAAAACCAGTTCCAACAGGTTGATCAATGAAGAGAACGTTAGCAATGGAGTTCCATGCATAAGGGTTAGATGAGACTTTACCAGTGTTATCAAGACGATATGGACCTTGTTCCCAGAAGATAGCTAATTCAGATGAACAACCGGGACCACCAGTCATCCAAAGTACCAATGGATCAGTTGATGGATTGTTACGAGATTCGAACAACCAGAAGAAGAGATGACCTCCGTTATCGACTTGTGTATTAACAGTGATATAACCGGAGTGTTGAGTAACATTTTCAGGACCCCATCCTTGTTTCAATGTTTGTACCCCCTTGACTTTATGTTGTTCATGATGTTGATGATGAGGACCATGAGCTGGTTTATCAGCATGTTTGTCGTGATGTTGTTTGTGATGATGAGGTCCTTTGGCTGCAACAGCAGTGATGGCAAAGAGTGCCAATAAGGTAGAAAGGAGACGCATGATGAGATGAGAAGGGGTACCAG
>c100969.graph_c0
GTAGAACTTAAATTACAGGGGAATCATAAGCAGAAAGAAGCAATTCAAAAACCTCAAAAATATTCTCAAAACTATATACATACATAAACTCCACTCATGTATGAGGGTTTTGATTGGAATCATCAGAAGAGTATCCAGATGATGGGGTAAGGGGACTTGTGTTGTTCGAAAAAGTCTCGCAATTTTCTTCATCTTTCTCGAATCTTCTTCTGATTCCAACACACGAAACCATTTGGGTCAAAATCTTGGCCTTGATCTGCCCT
>c100970.graph_c0
AATGAACTAAATCAAATATCTCAGAAGCGTGTGAAATAATAATAGGAAAAGATGTTCGAGTTTGCTTAGCTTTATGACAACTATCACAAGGTTCAAGTTGACAATTGATTTTCATATTAGGTAAAAGCTTAAGAATAGATAAAGAAGGATGACCAATACGAGAGTGCCATAGGGTAGGTGACTTGGTCTCCAATTGTGAAGTACGAGCATGTTGCACCGCTACATAAAACCAATAGACTCCATTTTGCTCGTCACCCGCTCCAATCGACATCCTTGAAGTCCGGTCCTGTATCACACAAAGCTTATCAGTCAATGTAACCAAGCAATCTTGATTCTTAATAAGTTGAGCTAGAGAAATCAAGTTGCGGGATAAGTTGGGCACA
>c100973.graph_c0
ATTGGCTTAAAAAAGAGAGGTGGATAATTAACAAAGTGAATACAAAAAAAAGACTTTAGTGTTAAAAAGAGGTATTTTAGTTGATTTAAAAAAAAATTATAGGCATGTGGAAGAGTAAAAAGACAATTATTGCAAAACAGAGAGAATATATTCCACTGAGGATCTTTTGTTCCATTTGATGTCTCATCGGGTGCTCCAACCCTTTTTTGAGTTAATGGTGTGTGATTGTTTTTACTCTATGATGTGGGGAAATTGCTACCGGTGATGAGATATGAAGTGGAAGAGAGGATCTTGATTGATTATATTCATATGTTTATATCTTGCACGATAGACTTGTAAATTTAATAGCGG
>c100975.graph_c0
ACCTTGCCTTCTAGATGGAAAGACGCTAGTCGCACTTTCATTTCCGGCAAAGTGTTGTCGAGGAAGAAGAACTGCTCACACAGATATATCCATTCTCGTATCATAGACCCATCGAATTTCGAGAATTCTACCATCGCTAGGCGAGATGCGAGGCCCCCTGGGAAGAATTGACCCAATTGTGGTCCCAACGCCAACTGATTTGGTGCTCGATGATCCATGGGATACAAGTTCATGGTTCAATGATCTGTAGCACACTGATTTGGAGCCCTACTGTTCCCCATATGTCCCGATCTGGAAAATCCTGGTGGTTCCGAGTTCAAAGATGGTCGATTTGATGCCGGAGAGGAAGAATCCCCTATGACGGTCGCCTGAAATAGAGTATTTGGAAGATTGAGGTGCATCACCAACACCGCCATCATTTTCTTCATCTCTGCCATATCTTGCTCGATTTTCATACTTGTCTACTTCATCTCCATTTTTACTTCTTCAAATTGCTGAGTAATCTCCTTTGTTTGTCGAGCTTGATTGGCACGAACCTCTACCACATGGCGATTGATCTCCTGAATAGACTGATTTCGAGTTTCTGTCATGGCTACAAGATGTTATGGCTCTGAAACCAATGGAATGGGAAATTTGTGATTCGCCTTGAAAAGAGAGTTTTAGAAGAGGGAGTGACGAAAAGAGAAA
>c100978.graph_c0
AAAAAAACCAAACCAAGAATAATGAACTTATGGCCTGGCTGTTTCCATCGGAGCATGCAAACGAAGCCCATGGCAATGAAATTGAAGGGTTCAAGCCTAAATCTCAAAATTCTCTCAATCCTCTAATCCAATCCTCAAATTAAGACTAGATTTGGGTTTCTCACCGTCAAATCTGTCAAAACCCCTTAATTTCCCGTCTCAAATCGTCCTAAATCAAATTTCGCCATTAAAGGCATCCATCTCCATATCTTCGTTCGCGCGGACAATCTCAGGCCGTCGCCGATTGCGGCTGCTCCCGACCACCAAATCGTCACTGTCGTCTGCAGATTTGG
>c10098.graph_c0
ATTTAGGGAGAACAAACACAAGGGAAAGACACTGCAGAATAAGTCATCAACACAAACACCTCTATTTGAGTTCTCTAACCTCTTCAAACTCTATTTATTACATTTTTGCAAAAGTTCATAAAAAATATCCTACCAAAACCCCAGGTAGGTACTTGTCATGTTCATTCACTATATTGTACACATGTTCATAAACATTTTGCAAAAATGCATACTGTGATGACATCCAATATAATCCCATTGTTTCACTACCACAGTGATCTTAGAGTAAAGCTGCTAGCCTACTACTAAATTGTATACTCG
>c100980.graph_c0
TTCTCCCTTAGATATCCACATCTGAGCAGTGATACAGAAATACCATGTTAGATGCAATGCAAGATATAAAAGGGAGATTCTATATTGTAACCTGTATTTATTGCTTTATTAACTGGAAAACACGATTTTAAAACTCGATGGTGTACCCTGTATTTATTGCTTTATTAGTTGGAAAGCGTAATTTTAAAAACCTCATGATATGCTGCTCATCAACCTAATGCCCTTTATCTTTTTCATCTCATACTTTGCAATCCATGACCCATATAACATATGTTGTTTAAATTACCAGAAAATGACATGTTATATGGGTCATGGTTGTATTACTAGTCAGCATCAAATAGAGTTTCCAAATAATAATATCTTCTAAAACCATATTAAG
>c100981.graph_c0
TTCAACAGATCACCAAGTCGTTCCTGAACCAATGCCCAAGCATTCAGCTCAATCTTCATTTTGGAGACATTTTCAAGTATACCCCTCCCTACTCTTTCCAGGACAAAATCTCTTTTTACGTCAACCCAGATCAGATTTGTAAAATGCTTGGCCTCAATTTCATCCTTGTAGATGAACTGGGCAAGAGTTGTTTTGCCGATGCCGGCCATCCCTGTGATGGAGCATACACTAGGAAACTCTCCATCTTCTATATCAAATTCCTCTGTCGTCAGCCACCTAATGATATTGCTTTTCTCATCCTGCCTGCCATACATGTGAGAAGTATTTGGTATTGGGCCAGCTTCCCTTGTTTGTTGAGTGCTGTTGGCAGGGTTCTGATTCCAAGTGAAGTTCTTCCCCTCCGAGAAGATACCATCTATTCTTGAAGTGATCTCCTTGATATTCTGGGTTGCTTCGCGCCGTAGCCAAGGTAAAACCACCATTCTGCGCGTCTGCAGAGCCAGTCTTGAATGTTTTGCGGCATACATCTCGAGCACGTCCTGTGCATCATGAGCTGCATCTCTCAACTTGATGAGCCAATTCTGCTGCCCTTCACCGATGGTGGCTAACGGGATGCCATCACTATCTCTCAGGTTACACTGAATTGCATTCAAGTTTCCTTCAAGCTTCTTCACTTCTTCTTCGACATCAAATTGTAGATGATACTCTTTCCTGATAAAATCCGCTGTGAGAGATATGACACTTTCGATGACTGGGCCTGCTATAAGGGATATAGGGTCAGCCATTTTTGGTTTTCGTTACCCGTCAAG
>c100982.graph_c0
GTCCAAGATCTTTGATAGTGAATCCGTCATGTAATGAACTTTTAATCTTTTGAAATTCATCTAAATCAGACCTTGTCACTAGTATATCATCCACATAGATCAAAGCAACAATAATTCCATTTTTTGTGTTCTTGACAAAACAAGAATAATCATAATGCGACTATGTATAACCCAAGCTTACCAGAAAATTTGTGAGCTCTAAATTCCACTGTCTTGCCACCTGTTTTAACCTATAAAGCGACCTCTGAAGCTTACACACTTGCCCTTCTTTTGCCTTCATAGCCTTTTGGGGGTACCATATAGATATTCTCATCTA
>c100983.graph_c0
AGCATTGTCGTCCCAACAGATTGGTGAACGACACTTACGGCCATATAAAGCCTCAAAAGGAGTCATCTTAATTGTCGAGTGTCAGCTACTATTGTACATGAACTCTATCGGTAGTTTGGGATGCTTTGAGAGTGATATGAGCTTTTAAATCTTTCGGGCCTGATGGCTTTTTAAAAGTCTTTTATCAAAAGAGTTGCCTGTTGTTTGTAATTAGGTAACGAGTGTTGTGCTGGGCTTTCTGAACAGTAAACAAATCGAGCCGGGTTTTTGTGATGCTATGTTGGTTTTGCTTCCTAAAGTTGATAGTCCGGTGAGCCCCTCACAGCTCCGTCCGATTTCTTTGCCGAACGTCATCTTTAAAATCAGCACCAAGATGATTGTACGGAGGTTGAAGCCCTTTATCGATAAGCTTGTCTCGCCCATGCAGTCTAGTTTCATTCATGGTCGACAGATTGTGGATAATATTATAATAGTCCAGGAACCATAACAACGCCAAGTGGATGTTTATTAAGGTGGATCTTGCAAAAGCATACAATAGGGTGCGTTGGTCCTTTCTTCACGAGATTTTGTCGGAGGCGGGATTTCCACGCAAGTTTATTGAGATTATCATGGCATGCAGTCAAGTGGTAATACTAAGGTGGTATGGAATGGGG
>c100984.graph_c0
TACACATATTGACAATGGTGGTTTTCAATCTTCCAAAAGTTAGGATTTTTGCATGGAGAGCTTCTTCAAATGCTTTTGTGTTAAGTCAATCCTTTTTTGGCGACGAGTGGTTGATAATTCTGTGTGATTGTTGCAATAATGGATCTGAAACCTTATGGCATGCTTTGTTTCAATGTCGTTTTGCACATGATATTTGGTTAGGATCTCCTCTCACACTTGTACTTGTTGACAGGAATGTGGAATGTTGGAAATAG
>c100986.graph_c0
CTCCTTTATGTTGGCTGTTATCAAGTAATGTCTAGCAGCTTAATCATAAGTTTGTGCATTCCATCTTTAAATATTTTTAATCATCAAATGAATCTGTGACAAGTTTTGTTCTCTGGGCAGTAACTACAAGCTTCTTGAATTCTGTTGTTCTGCTCATACAATAAAATCATTGCAGAGAAAATGTTTACCCTTAAGTTTCTCCCTTTTGAATTATACTCCCAAGTTTGACGTTACAACATGCATATATGCCCCCTGAATCGGTTGAAGAGGACCCTTGAGATCCAAGTGGTTGATCATATAAACGGATTCATCTTCAAATGTCATTTCAGATATCATTTGGACCTATCAGCTGG
>c100987.graph_c0
TGTTCGCCATTTATTTTCCTTTTCAGGGTAACAATAAATTCCGACAAAGAGCCAATCGCCTTTTTGAGTATCATGGACAGTAGCCATAATATGAGGGGCAGAAAAGGACCGTATAGTTACAGAGATATCTTTCCACCACAAACATAATCCACCTGAACGACCCACACTATCAACACACAAACCCGATGTAAATCCACATCGACGCATAATACCTTCCTGATCTTGTTTAAAAATCATGGTTTCCATCAAAAAGACGATGGATGGACAGTCTCTCCAAACCCATTGTCGGAGAGTATGAACTATTCCGCAGTTGCCCAAACCACGACAGTTCCAACTGTATAGTTTCATTGTTGTTCACGAATACGAGGGTTTCCTGTATTCGCTACTTGTTGGGCAGATTCAGCAGCATCACCCACGCTGAGAGGTTTAGCACGTTTAACACCATCAGTTCCAATGACAACATCAAACTTACGCTCAGGGATACTTACAGCAGAAGGATTAGTCCCAGGTAATGGCAATTCCACATTGGCAACAGTACCACCCTGTGTGCAAGAAGAGACATTGGAGGAACCAAAATTCGCCTTTTCCTGCGTTACAGCACTGACATTAGCGACAACCTTATTCATAGACGCAGGAGAGGACAAAGCACCACCATCTGAACCAGACGCAAGAAGCGTAGAATTCCTGGAATTCCTTTGTGAAGGATGCACAGCAGGGGGCATCGTCGGGTTTGACACCGAGATAGGAATTTCTCCAACCAATCTTGTTCCTGGTCTCTTTCTGCAACTGGAACCCTGACTTTTCGAACCACCAGAGGAGCACGTAACCAAGTACTAAAAGGAAGGGTCCCCTTCCTAATGTCATCAATGCCCTCAATTGAACAACTTCTGACAAAATGGCCAATCTTACCACAAGCAAAACAAAAGGTCGGCAAGCATTCATATTGGAGTCCAAACCAGAGAACAGATTCGGCAACAGCAATCTTGGTTCCTCGCAGCAGTGGTTTGTTAACATCAATATTCACCCGAAATCGTAGCACAGAATCAAGATTAAGAAGATTGGAGTCATCAAACTCAAGAAATTCTCCAAAATGATCGCCAAGCGCCTTGGCTGTAGATTGAGTCCGTAAACCAAGTGCTAGGTCATGGATTTGTACCCAAAAAGGGGAAAAAGCAACCAACACATCTACGTATACTCATATGAAGACACAAAACTTGAATAGAAAACAGAAGATGAACATGGACAAGATTTAAAGCATTTGGCACAACAAACTTACGGGTTCGATCGAAATGTGAAGGAAAAGAATTGAAGGCTGCACACATACGAACAATTGCACACACTGTTCTTG
>c100988.graph_c0
GAATATTTAGGGCTTTAAAAAAAAGAGAGAGAGAGAAATCATTAAAAAAAAATGGAGGCAAAATCAATGGCTTTGATGGTTATAGTAGTGGTGGCGGTTGCCGGGATGGGGGAGGTTAAGACGGCAGTTGCAGGGCTGAGCGCCGCCCAGTGTAAGCAGGAAAGGACCCTTGCGGAGAATGCTTGCAAGCCTGTGATTTATGGGAAGCTTCCAAGCCCTGAATGCTGCCAGCGAGTGAGGGTTACCCATCTTGAATGCGTCTGCCCAGTTATCACGCCGCAGCTCGCCGCGCTCATCGATCTCAACCGTGCCATCCGCCTCATTGAGGGCTGCGGTCGTAAGGTCCCTCGCCACTACAAGTGTGGAAGTATCACAACTCCATGAAATTGGTCCCGTCCTGCTGGGAAATCCTGATCCTTTCTACTGTTATGCGTTTGCTTCGAGGAGTCGGCTTTGATTATTATTATACATTAAATAAATGGATTTTGATGCAATTTAATTAAATAAATCAACTGCTTGCATATTGGCTAGAAATATGTAAGATACTAGGTTAATTATATATGCAAAATTACG
>c100989.graph_c0
AAGTGATATCAAAATATCGGGTATGTGTATGGATATGGGTGATATGGATACCAAACGGGCCTTCAATTCACGGACTTGTTTTTTAGGGCGATTGAAAATGACGTTTTTGTGGGTGATAGTGATGTTGGTTGTTGTTATTTTTCTCTATCTCAAGAAAAGCAAGGCCTTTTACAAGTTAAGCAAAGTAGACGTGTTTTTTTTGTTTCTCTCGGAAGACAAATACTCATAGCAAGTTTTGGTCTCTGCTTTGGTTGCAATCTTGATGCATGGGCTTTTCTAGTGTAATCGTGCGGGCTGGTATCTTATGAGATGTCAATTCAAGGATTTCAGACTGCTCTTTCATTCTGTTGAGCTGTCTTCGGTAAATCATTGTTATTCCAGTGCTTGAGATTTTAGTTTGATACTACCTGTGCGAAAGTGAGTATATGCTTATTCGGTT
>c100990.graph_c0
AAATGCCACACTCGGTCGGTTCTTGTGAAGAATTGAAAGAATAGATGCTCGAAACTACGCACTTTGACTGATTTTGATCAAGCTTTTGCACCACCTTTGTCGGCGTTCTGTCTTTAGGTATGAACGAACTTGCCACTTCCACTGCCTGAGTCCCTGATTCTACCGAAACTTGACTTTGCAATTCTGCGGTCGGTTCCACGACAATCTCTGAGTTTGAGGCCTCCTTCAAGAAATCAGGTTGATTCGAAGCTTTGCTCTTCCCAGATGGCCTGCTTGTAATTTCCCGATTCTTTTCTTGTCCTACAAAACTTGCTCCATTTTCGGTCTTCTGAATCGAGTAGTTGATCGAAGGGGACAACCCCATTGAGACCCTCAACCAACTGATTTTCTCATCCAAGCTTAATTGGGTCCATACTTGATCGTAATTCACAATTTCTTTACCTAGACGCTTGAAATCTTCATTTGGATGTGAATCCCCTTCTTCTTTAGGAATGTTGCGATGAAGTCTAACAAACCTTAAGGCTGCCTCTGGAGAAAA
>c100995.graph_c0
TGAATTCTGAGGGTCCTGGTCCCAAAACTGTCAATTTTGTATTACGTTCTGGACTAGGTGCTTCCAAAGATTATACAGCAATCGCTAAGAAAGATAATCTCAAACCAGTTGAGCTTGAACTAAAACGTATGGAAGATGTTGTGACATTGATTCATGATGAAATGTTGTATCTTAAAGGACGTGAAGAAGCTGCAAAGATGACCAATGATTCTACTGCCTCTCGTGTGTCTGGCTTTTCCTTTCTCTCCATCGCCATTTTATTTGGCTTGGGAGCTTCCCAAATCTTTTATCTCAAACG
>c100996.graph_c0
GGATTGCTTGGATTGAAGGAAGCTGAATTGGCCAATCCTTTGCTTTTTGAATTTATGTTGTTGGTGGTGGGATAACCATGAATCTTCCAACAGGTCTCAACCATATGCTCATCCCTTTTACAATGCTCACAGTAAGGCCTTTTGGAGTTATTTGGATAGCCATGAAGCTTCCAACAAGACTCTGTTGAGTTTCCTCCAATGCGACAATGGTCACAAAATAGATTGTTTGACCTTCCTCTGCCACGTCCAACTAAGCTTCTTCCA
>c100997.graph_c0
GGTTAAAGTAGTCTTTTGTTGAAAGTTGGTAGTAAAAAAATAGGCCAACTGCGTAGGTGAGTATTTTTTTTTTGGTTGAACCGAGTATAGGGGTTGGTTGGTTGGTTGCCCATGACTTGTTTCGGGTTTTGTGTTCTTTAGAGTTCATCATATACGATGTTAATCTATGAAAAAATGTGTTACTAAAAGCCTATTTTTGCAAATTAAAACTAAAAGTGACTTCTCCGAAAGTTGTGTGCTTTCTTTTTGGTTGCTGTTTGGCATGCGTTGAAGTGACCTTTGTTTTTTGAAATTTTGGTTTGGTGTTTCTGCATGATCAGATGTTGACTGTTGCGTACTGTGTGCCACATATATATCTTATGTATGCTTATTGGATAGGGTTAGTTGAAGTGAAAGAG
>c100998.graph_c0
AAACGGGCCCAGACACTGAAATAATATGAACCCGAAAAAAGACATATTGACTATAAACATGACCAATATTTTCTAGTGTCATCCATATAGGGATGTTTGTTGAGCACAAAAAAATAGCTTGAAAACATAGTTTAAATCAGAGTTCTTGACTTCAAGTTTGCACATAGTTTAGTCCAAAAAAAAAGCAGGGATTGTCTGTTCCCTTAATATAGTCTCTTCTATTCTCTATTATTTAATTGGTTAGACTGAACTATTATTATTATTTTAATGATTTAATGATAAATAATTTTGTTCTAATTTAATTTGAAAACAAATAAGGTAATCATGTCGTAATGAATTATAAACGGGTCAATTTTAGAGAGTAGAAAATTTGGATTCGTTACAGGAAATTAATCAATAATGGAATATTCAATACTAATTGAGTTTAAA
>c101.graph_c0
AAGAAAATCATGTTACATGTTTACAATGCACAACTTTTTATTAGATGGGAAAGTATTTTTAATCACAATTGATATCTCAAACTATTTACATCATATTTAACTTTATTCACACTATGAAGAAAGATAGAGATGCCTTTGTATAGTGAAGCACTCATATTATTTATTTATTTGTTACTTGAATAAAGATAGCCTTAGTATATTATCATATCAGAATGAAGCTTTAATAGACCTAAGAATGGAATGACGAATTTCAAATTTTGTAATACTCAATGAAAAAGCACTAAACTTACATTGAAATAATATATTATTAAAACAAATTTAAAAATCTCAATGGAATAACAAGCAAAACGTAGTTGTTAAGAAGCTAGCTGAGAGAAAGTAAGATCTGTAGGCTTTTGAAAACTATGATTTCCAATAACAAGCTCTCTAATCTCTACGAAAGTACCTAATGCTTTTGATTTGAGAAGTGTGTTAAAGCATTCCTGCTAAATTTAGAAACATGAAGCATATGAATGTACTACAGATTA
>c101000.graph_c0
TATCGATATCAGGTATGGGTATGAAATTTGATATGTCATATCTCCGTTCGGTATATTATAGATATCAGTCATATCTTATGTATGTGTTTGGCATAAATTAATTTGATATAATATCAAATTGTAATTATGGTAAATTAAATAGTTTTAAAATCTATTTCTATGAGTCTAAACTATCTTTTTTGAATTATATATCAGTAAATCTGATTTATTCACAAGATTTAATCATTATGCAATTAGCATTTTTATGGACAATTTATACAGTTAAAATTAATGTGGCAAACCAACACATTTTAAAGACGAGAACTTTTCAGCGTTGGAAATCAGTTCCAGATCGAACACCAAACTTTGTGCCGACAACCAACATCTTTCAACTGGTGGTCGGAGGCATGAAGGCGGCGCTCTGATTACTGCAGATACACCGGGTCGGCGTCAGATCTGGGGAGGGAGAAGCAGATCGGGGTGGCACCGAAAAGAAGCCGGACTGGGCGGTGCTGGATTTAGGAGGTGCTGGAGGATGCCAGATTTCGGGAATTCTCGGACGATGCCAGAGTTGGGAAGGCAAGGATCTGGGCGGTGGGGTGAGAAAGAGAGAAATAGGAAA
>c101001.graph_c0
ATAAGTAATGCAGATACAAATAATCATTTTATAGTTACAGTTCCTACATTCAACAAGCAAAATACATACAACATGTGTGCTCGGACTAAGATCTGCCAATTGTACTTAAAATTAATAGATTCCTTATTGTTCCAAGTCTTGTGTCATACAGTATCAAGTACAACATTAGAACTACCTTAATTGAATGTGAGATTTACCTAGCGTCCAAAATAGCACATAAAATGTAGCAACTTCCATGGTGAACGCGGCCTCTTACTTCTTGGACTGAATCGGAAGCCACGACCACTACATGTCACGTTCACAACCAACAAATTTCCACAGATTAAGGTCTCAATCTCGTAGGAAAAAGAAATTCAAGTAGGTCGGTTTAGCACAGTCTTCATAGAAATCATCATAAGCAGCAATAGTAAGTCTAAGCACAACTTTATAAGCAACATTGTTCCCAGAAAGTAAGGGGGCTAACAGATATCCCTAGAAACTCTTGATCTCTTTGTTGTCTAGAGGTTCAGTTATTCAGAG
>c101002.graph_c0
CTGCCCCTTTTCTCTCTGAGCGAGCAAGGAAAAGCCATGCCAGACTAGCTCAAAATTTCAGTAATGAGTGTAAAAGCAGTTATCAGAGTAAGAATTCATAGCATCATATGGACACTTTATTACTTGAGAAACATATAACTTAGCCTACAGGAGTATTCTTTAGCAAACTTTGATTAAAAATAACAGGAAATTAGAAAAATCTTTAATTAGCATTATAAAAACTGAGTCAATACCTCCCACCTGGTTTAAAAATTGAAGAGTTGTAATCACATGACAAGCATACTTATAAACGAGGAAAGCCAAGTAACATGTGTTGCCACCTGCCTTACCATTCATATATTCAGATTCAGTAGATCTTAATTAAAAATCAGTGAGATTCAGTAGATATTTAGAGAAATTTCAAGTAATAGTAATAATAGATAAGTTGAACGATGTAAGCCCTCATCCAATATTCAAG
>c101003.graph_c0
ATTTTTTTGGATAACATCGAATTAACAATAATAAAATTATAAATCAATCAATTAACAGTGTCCTCAATCGTTTAGGTTTCAAACATTTAAATTTTTAGCTTTTTCATTGAGAATTACCTTGATTTTTCGATCTTCGATCGAATATAAAATTTTCGCTACGTTCAAATCTATTTTTCTTGAATGTGGATTTAATTTCTCTTCATGAAGTGGTAGCAAAAGCAATTGATTCCTTGTTGTAAGCCATGTTGTGAGCTTGCGATCGATTTCCTTCACTCCTCGATCGAATTCTTTCTCCTGTTGATCAATTTTTGTTGCAATTTCTCTTGAGGAAGAATAGAGGATTTTAATCCTAAATTTATGAAAAACTCCGGGGTAAAATTGGAAAACAGACTAGGTTACTAATAAAAGTTTAATTGTGGAGCTAATGGACGTTTCATAGTATTGAAATGAATATGATAAGAATTAGGTCAGCCTCAAATGCAATTTGAAAGCCAGACTAAAGCATTCTTTCGGATGAGAACCTGAAATTCTAAATCTTTAAAAACCGTCTTTCATAATTATTGTCTATAGAAACCAAGACCAACTCCAAATGCATATTTTAATACTGACGGTTTGCAGTGAAAATTTACATATATCAGTTAATTATTTCACAGTTCTTTTGGATTTCAGTCAATCTCTTTTGTATACCTACCAATTTAAACATTAAAACGTTGAAATCCTTGACACCATAATAGCCTTGACATAGAAGTCACAAACGAAAAGCTTAAAATAG
>c101004.graph_c0
TTGTATTCTGCACCAACAAAGAACAGTGATCATGGGAACCATCAATCATTGAAATGATCAATGATCCTGATAATAAGGATGTAAGCAGATATGATTATAGAGAAATTGAAAATGAATAAAAATTCACCACCATAAACAATCAAATGCAAGTGGAAAAAGAAAATAACCGATACAGGTACATCTCATGAGGGGTTACTACAATTTCATCGGGAGAATTGAAATTTGAAATTGATCAAGAAAGCCGGAGTAAAAATAAGAATCAGGCAGATGATATATGACAAAATGTATCTGACACTTAGAAGTGATAAGGAATAAATTGAAAATGCAATTCGAGCGAGTAAGGAGATGAAGACGAAATCAAACACATTTGCGGACGAGAAATCAAAATTTACGAACAGGATAGAAATTAATTAACCATACTGGTACGCTCAGG
>c101005.graph_c0
GAAAGGGATCCCTAAAGATGAGGTAAGGAGATTCTGGTCCTTTGGGGGCCATGTCAGTAATTGTTCTGCTCATCACCGTGCTGGTATTGATATCATTGTCTGTCCATGAGAAAATCAAAATACCTCATTATTCTCATGTTCTACTGTCTCACATTTGTGCCATTTTTTTTAACTCCATTCTTCAATTTAAACTATCTGATTATTGTTGAATCCACCAGCGGATTTGCTAAGTTATGCTATTTTGTTTTCCCATCTGTTTTCTTTTTCTTGTTTTTGCGTCTTGCTGGACATTAAGATTCTACTTTATTACCGGTAATATGAATGACTTCGTTATATCACCATTTAGTGCTTGTTGCCAAGATCTATATTCTGATCTAATTAAGTTTGTGC
>c101006.graph_c0
TTGAATCAAACAGGGAAATTTTGAGATGGGCAATGATTTTTTGCACTAATCTCCTCAAATTTTGAAAAGGGTGCACTAAAATAAGATGAGAAGCGCCAAATGAAAGGGGTCAATAGCTTATAAGCTATGTTTCACAGCGAAGCTCAAAGATTCAGAAAGTTACGGTAGAATTTGGCAAATAACTTAGAAGGACTGAAAGCTATAAAGTTAAGAGAAAAAAAAAACATGCCTCTCTAAAGTCCATTATCTCTTATGAATGCTTGTGGTTGATGGCGGACCTGCCATTTGTAAGGAGCATCTATGTAGAGAAAAA
>c101007.graph_c0
TCGAATTTTCAATGTTGGAGTCGTAGTATTAAGCTTGCTCTAGGCTCTAAGATGAAATTAGGATTTGTTAATGGCACCTTTCCCCGACCTGATCGAGATTCAAGAGACTATGACCGCTGGGAACGTTGTGATAACATGGTAATGAGTTGGGTTTTGAACTCTATGGTGAAATACCTCTCTCAAAATTTCATGTATGTGAACTCTACTGAACAATTGTGGATTGAGTTGCAAGAACAATATGCGGAGTCAAATGCTCCATTAATTTATCAGCTCCAGAAAGAAATCAGTAACATCAGGCAAGAGGATTCTTCTGTGGGAATTTACTATGGTCGACTTAAGAAGGCTTGGGAGGAATTACAAGCAGTAGAGGGTACTCCAATCTGTACATGTGGGGCTATTGCTAGATGCTCTTGTGTGTTGATGAAACGCATAATAGAGAGAGATTCTACCACTCGTTTGATGCAGTATCTGATGGGTCTGAATGATGCATATGATACAGTCATGAGCACTATTCTCTCTTCTGATCCATTACCTAACATTAATCATGCTTTCCACATGGTGGTGAGAATAGAGAGACAAAAGGGCATCACTGGTAGTATGCCTCAGTCTCATGATGCACTTGCGGTCAACAGGTTTG
>c101011.graph_c0
TTGGAGGAGTAGGCTCGGAACCCTATCAGCAAAAGATTCACATAAACAAACAGTACGGCAAATAAAGTGGCTACCAAAATTTAGCTAGAAATAACGAAAGAACACATTTTGCATCCAAAATTTATTCAAAAGTTTGCAAAAGTTTTATCCAATGCTTCCAACTAAACAAACTATAAATTGACTATTTTTATAAGCCACCTATCATGGCATTCTTAAAAGTAAACCACCTTATAATTCAACTTGCTCATTTCCAAAGAGTGGAATATTTCTGATTGGATATTTTGTGTTTCTAATGAGATGTTTGGCATGCTGAATCATTTGCAAATGTTG
>c101012.graph_c0
GGGTCTTTATAGAACTCCTTCAAGTTCTGGTGCTCGTTATTTTTTAACTCTTGTTGATGATTGTTCTCGTGGTGTTTGGATCTATTTGATGAAAAATAAATCTGATGTATCGACTTTGATTCCGAATTTTTTTGCTATGGCCAAAAATCAGTTTCAAAAATCAATTAAATGTTTTCGAAGTGATAATGGCATAGAATTTGTTTGCTTGCAATCATTTTTTGATAAATAGGGCATACGATTTGAATCTTCTTGTGTCGAGACGCCCCAACAAAATGGGCGGGTGGAACGCAAGCATCGTCATATTCTCAATGTTGCTCGCTCTTTGCGCTTTCATGCTAATCTTCCTTTAAAATTTT
>c101014.graph_c0
GTTTAATGATGTGCTTTCTTTTCAGATGGTTTGGATACAGATTTAGCACGATAACCAAAGAGAGCACCACGAATAGCGGGTTTGAGAGCCTCGAAAGCAAGATCGAGACGATGATCCAATGTATTACGACAAATAATTTGTCCTCCACGTGCCCATAATTCAACTCCACCACATGAAAAATTACCAACTTTACCTTCTACTGGTGCTGGTGGTAAATATTCACTATCAATATCAACTTCCACTTTTGGTGTAACACCTGATGATTCAGACATGGCTTTTTTGAAGAGAGCAATGGCTGCAGGAAGCTCAGCCTTAACAATCTCCAAATCTTCCTTACGTACTCGCAAGCGAACGTTGTTTTCAAGAATAGTCATAAGACCTTGTGCAATTAAGAATCGTACTAAATCTCTATATTGTTTACTTTTCGATACTTGTGCTAAACGTTTAATCACAGCATCTTTTAATTCATTCATACGATCATTACGGGCACGCATCACTGCAAAACGTGCTTCAGCTGATTTTTTAG
>c101015.graph_c0
CCGTCTTCTTCAACGTCCCTGCCGAAATTAGAATTAACGGGGCCAAGGTCAAGCCAGGAATGGAGCTTTTCGGGCATGTTGGAAGTGAAGGGTTCCGGAAAGAACTGGAGGTGTTCCGGCGGTGGTCGAGGATGAGCCACCGATTCCTGAGCATAATCGATACATCGGTACTAAACGAAAGTAAATAATACTCATCCACAGATCTAGGTCGGGATCCTCCGAGATGGTTGAAGCGTAATCCAACGATGGTGGACAAAGGTAGAAGGATAGACGGTAGAGAGACGATCAGTGGCGATGGAGAATCGAATATCTGTAAAGAGGGCGGTGGAGATGCGAAAGGCGGAGCTTCTACAATCGAGAGGACTTGGATAGGAAGG
>c101016.graph_c0
GGGTACCAGAACGACTGTCGTAACGAACGAAAGCAGCATAATTTTTTACAACTTGTGGTTTCTTTTCAAAAAGTTCATTTACTGCAAGAATTTCTCCAGTTGTCTTCTTCATTTTGTGGTATTTACTCAAGAAGTACCAGAATCTGGATTTAGCAACAACTTCGTTTGGAGAAAAGATTCTCATGCGGTAGATGGTTGGTTTTGGTTCTGATTCTGTTGGTTTATGGCGACCAATAACTTGAAATTCACGTAAGGTCATG
>c101018.graph_c0
GTTCTAACTTGTTGAACTCCTCAACAATCTCAGATCACTGCCTCTCCCAAATCTTATACACACAACTTCTTTGAATTCAATCTAGGAAACCTCTTTCTTTTGCATCAAGTACCCTTGTAGCCAGGTGTCTGATCTACCGTTCACGTACATGGCTGTGAAATCTACTCTTTGCGCTTCTTGAATCGCGAAAATGGTGAAATATTTTTTGCATTTTCAAATCCAACTCCTAGGGTTATTGCCTTCAAAATTAGGAAAATCAATCTCGGGAAAGCGATTACCTCTGAACTAGTACTCCCAAGAAGTGACGTAATCACTTGATTCCTGGACTCGCTGGCTTGAAGTTCTGTTGGCAGCACTCATCTCCTTCGCTTTTTCTCTTGGTAATGGATCTCCTTCGGATCCAAGAAGTCCTCGATCCGGTGTTTCTTGACCATTCGATCCTCTTGTAGACCCCGATCCTGGTCTCAAACCCCTAATCATGTCTGCCAACTGCTCGAATTTTAGGTTATTGTCCCTCCTCAGCTCATCAATCTATTGTTGATGCTTATCTTGCTTTTGGCGAGTCTCTATGATGAATTGTTGCGTTGCTTCCGCAAAGTGTTGTAGTTGTTGTACTTGCGCCTCTGTTCTGCATAAGCTTTCTTCCATAGTGCGCAATCTCGTTCCGTCCGCCATGGCCAAGGAAAGTTGCTTTGATACCAATTGTCATGATCCAATCGTGAACTTGTAGGTGAATTGGAAAGATAGGTTGAAAAGAGAAAGGAGGAGGAGAAGAAG
>c101020.graph_c0
GCGATTTGTTATGTATTTTTGGGGCATTCCCATAGAGTTTTTTTGGGGATATTCTTGTAGATTTTTTTGGGCGATTTGTTGTAGCCTTTTGTTATGGGTCTTGATGTTGTATCCAAGTGTCTCTGGAAATGCTTCTCCGCCATATCACCGATCATCCAGATTAGGAAGCCTTTGCCTACTCCACTCTGATTTGGGGTCGATTTTCGACGGACATGTGATTTTGCTGGCAGTGGGGGTAGTGTTTTAGGGGTTCAAGTTGTTGAATTTTGG
>c101021.graph_c0
GCTCTGGTACTCAATATATGCAAGGTGAAAATCATTCCCTTTTAGTTACTTACTAGTCGAATTCCCGTGATATGCACGGTTTTGTTTAAAATTCTACATAAAGACGTGCAGGATTATACAAGATATTAACTTGAAAGTTGAGTTTTTATAAAGATTGTGAAGGACTCACAATAGTAATTATAATAAAACAAATACCATAAATTGACACATCAGTTAAATGAATAATAATAGACGGGAAATCGTCTTTGATTAGTGAACTCCTTGGCCTATTTGTGAAATGTTGTAAGCAAGTGAGCTGGCGCACAA
>c101022.graph_c0
GCTTGGGTCCGAATAACTAGATCATACTTATAGTTGCTTTGACCGATCAAATTAACAAGATGCGTTTGACCAGTCTGTTCTTGATGGCAGTGTTTTTGTTTGTTGCTGAAGCCTGCTACATCAGGAATTGTCCTCGTGGTGGGAAGAAGAGGTCCGTTGTCGATGACTCTACCAGTGGACAACATAGGTGTCCTTCCTGCAGCTTCGAATTGTCAGGAGAACGTCTGACTGGAACATGCGTCACAGGCAATTTTTGTTGCCATGAAAATCGCGGGTGTTTCTCAAACCCGGAAATCGCCAGCACTTGTGAAAGCGAGAACAGCATTCCAACTCCATGTATCGTCAACGAAAAGATTTGCAAACAATCAGGAGCTTGCTGGACCAAAGGAATTTGTTGCAAGGATGAAGTATCTTGCCATCTGGATGAAGAATGCCTCAACCAATGAACTTGGACATCTTTCGG
>c101023.graph_c0
TCACAATTGAAAAACATGTTAACAGATTGAACCCATCTGATACATAAATATTAGATTCAAGGAATAAACTAGACTCTGGATCATAACAATTTACTTTAAATAAATCAAGCACTTTTTTTTGCAAAACCACACATCAGATGAAATACTGCACAAACCTATTCCTTTGTTAGCAAAAGACACCCTTCAAAAATCGTTAGTGAGCCTATAAAAATGTTGAAATCACAGAAGGTATTTTGCTCTTTTCATTTTCGTAAACGGGGCCAACCACGAATTATGAGGTATTGGTGGTCATTTAATAATGGTGATTGTTTAACAGGTGTTTTTTTTTTGGGTCGCGGGTTTCCG
>c101024.graph_c0
GTCCGAGGCCATTGATGTTTTTCAGTCTGCTCTATGGTTGGGCTATCCAATTGACATTAAACTAGTTTCTAGTTGGTTGCCTTCTGTTTTGATTGACTTCTTACATTATTTAGTTGCTTTAAGGATACATGCAAGTGAAAAACTTCATCGACACACCGTCACAGACATAGTTCATAGAACTAGTATAATTTAGTCTATTTGATATGTTCCACTGAGTAGCTTGGATGAGGCAGTAATTTTTTCAGAAAGAGGGTGTACAAGCTAGGTAGATGAAAAGTCTATTATTAA
>c101025.graph_c0
GGCCCTGGAAGAGGTTGTCAAAGCTGCTCAAGGGAGGGTTCCTGTCTTCCTGGATGGCGGTGTTAGGCGTGGAACTGATGTTTTCAAAGCCTTAGCCCTGGGAGCCTCTGGAATATTTATTGGGCGACCTGTGGTGTTCTCATTGGCTGCTGAGGGAGAAGCTGGGGTGAGGAAAGTACTGTCAATGCTGAGGGAGGAATTTGAGCTAACCATGGCGCTGAGTGGGTGCCGTTCACTGAAAGAAATCACCCGCAATCACATTGTGACAGATTGGGACACTCCTAAAGGTCTTCCGGCCCCAAGGTTGTAAATGCATGATTCAGAGTATTAGTATCTGCATGCATTAATTACTACTTTTATGGCAAATCATAGATTTGGGTTGATTTTACTTGGTCTTCAACAGACCTGATCTTCTCTTTGAAACACTTTTATGTTTCAACAATGAGTTAATACTTTTGTTATGATGATGATCATGGCTACTGCTGCCT
>c101026.graph_c0
TCCTTATACACCAATTGTATATTCATCAAACTAACCCCCTAATTCCAGTAAGGATCTTTGGTCTAATATTGTACCTAGTTTTATGTACGTACTTACTGCATACAATAAGTACCCTGATTTTAAAATATTCTCTTAATATTTTTTTTTATTATTGTAACACTTTTCAAAAGTTGGACACTTATCTTATGCCCTTAGCATAGGTAAGAAAGTTAGATTTAATAATACAAATAGTAATTGTTAGAATATTATTTCCATATGAAAAAATTGGAAGTAAGAATGTTAGTATACTATACAACCCCCAGTTTAACAGGCCACGAACTTTCACAATAATAGATGATTTTGTCAAAGTTTAATATAAAGTTAGAATGCGAAAACACGTTTCTTGATTTTATCTACATCAAATCTTCATCAATTTTCATGAGCACTTTTGGAAGGTGAG
>c101027.graph_c0
GGATACTTTGTTAAGATGAGCTTAAGGCTGTGGCCCAGACCACCGCCAACGTCCATGAGCTGATTGATATCCCGGAAGCCCTTGTAGGAGTCAAGCACCTTCTTCATCATGATGGATGTGAAATTAAGCATTGACGCATTGAACATCTCGTTGAAGTTCGGGTCTACTGCCGGATACTCGAACGCGTTCATCCCATGGCATTTGTTGAATGCAACGCCTCCATCCAACACCGAGTCTTTTAGTTTGTACCAGCTTTGAAGTAGAACTTTGTCCGTTACCAACCTCAACGACGGAGTCAGCGACAATCCGTCGTCGTCCTTCACCAGATACCTCCCCACCGCCGTCAATCCATACACCCTCCTCGTCGTCTCTCCCCCGGGGACGACTTCGACGGAGCAACTCACCACCGAG
>c101029.graph_c0
TTGAGTTCATTCGTAGGCTAGGCTTACAGCTAATAGAAAAATTAGGAGAAGGGCTATGGTAAGCATTGTGTTTAGATTAGTTGTTTGTGAGGCTCATGGTAGTGGAAGAAGTAGTGCAATTTCTAGGTCAAAAAGGAGAAATGTGATGGCTACTAGGAAAAATTTTATGGAGAAGGGAAGGCGAGCCGATCCTATGGGGTCAAATCCGCATTCATATGGGCTTGTTTTTTCTGAGTAAACGTTTAGTTGGGGGAGTCAAAATGCGATAGTTACGAGTAATGTAGCTAGTGTAAAATTAGTCAGG
>c101030.graph_c0
GGATCGGCACTTTATAGACCAGCGATCCACTAATATCGTTGCGCGGTCCCGAGAAATCCTCGACCAGATGTCCTCGTAGTCGGGTACCCCGCCATCCTTTCAGGAGGAGTGCGACGCATATCTAGAGGCCGTAGGGGGCTCGGACTAGGAGGCGCTGTTTTCGGGCTCGGCAACACCATGTCAGATTACTACAACAATCAAATGAGATCGCCACGCAGACAGGCTCCCCGGATAATGCAGATGGAGTAGGAGAACGCCCCCCTGCGTGTTGAAGTGGTGGAACTCCGGCAGATTAAGAACATGCAAGTCGCCAACATAGCAGCGCAGGAAGCTAGAGCAACAACGCAACAAGCCTAAATTGAGCTCCTGCAGAAGTTTATG
>c101032.graph_c0
GACGGTCCAGTGATCAATAGCTTCGGCTCCTTCCCCTCTCTCTCTGCTGTATGTCTGCTCGTTTGTGGCCGACTTTGTGGCCTCATATTGTTCTTGGTGGTCTTGGGATATTATATTGGAAATCGGAAGATCCTGAACGATGGCAAGCGAATCCAGTCACCCAACGAATGAACAACATTCGAATTCATCCACATCCACAGATCGTACACATGATACCACCACAACTACAAAATCGAGTAGTACCACTACCGGAACCAGTGGAACAACCACAGGAGGAACAACAGGAGTAGAAAAAAAAGAACCATCATCATTTCAACAAAAAATGCGTGCTGCTGCACTTGGCAAAGCTGCTCCCGTCACCAAACCTGGAGCAGCTAAACCTGCTGCTACAACTACTAAACCTGGTGCTGCTACTGCTAAACCTGCTACTACAACTGCTAAACCTGGTGCTGCTAAAGCTGCTGTACCTGTAAAACGAAAAGAAGCTGAAAAACCATCCAAAGAAATTCCTAAAAAGAAAGCCAAAAAAG
>c101033.graph_c0
GTTGGCTCATAGCATCGTTTCCATCCTCCAGCTAGGGGTTTACTTTGTGTTTTCTGCCTGATAGGCATAGTGTTTGATAAAAGTATTGACATGTTTGGAAGAACTTTCTTTTGAAGTATTGACATGTTTGGAAGAGCTTTCTTTTGATGGCGCTACTTTCTTTTGAAGTTTTCACCTAGTTTAATTGCTTAATGATTCCATGAAACTTGAACCTTTCGTTGTCTCCTATTTAGTTTCTGTATTAAACACTTATGATTGCAAAGTGGATAATAT
>c101034.graph_c0
GTTTTAGTTTTAGAAGAAGAATCAAAAACCAATGGCTTCCACTTCAGCTGTTTCAATGGCTCTGCCATTAACTCGTGCTACCCAAAACAGGGTGCCAAGCTCTGAGGCTTTCTTTAAGCCCCTGCCGGTGAAGCCATCAAGGGCGGTGACCACCACAAGACCCAACAAAAGGCTTCAAGTCAAGGCTTCTTCACTCAAGGAGAAGGCGGTCGCTGGTTTGACTGCCGCCGCAGTGACAACTACTATGGTGATCCCCGACGTGGCTCAAGCCGCCGATGGAGTTACCCCATCTCTCAAGAACTTCTTGCTTAGCATTGTGGCTGGTGGTGTCGTTCTTGTTGCCATTGTTGGAGCCGTGATCGGCGTCGCCAACTTCGACCCTGTCAAGCGGAGCTGAGCTAATACATATTCTGAGATGCT
>c101035.graph_c0
GAGATACCGCTCAGTTATTTCAGGTACTTTTTATTAGATATCGTAGCGTTTGTGAAACTAATCAACACATCATTGATGATAATATATTGAGTTCATCATCCTCCCAGCATGCTCATTGCCTGAATATAACTAACATTGTGGTGTTGGTGGATATTTCTGAACCAACAGATCTGAATTTTCTAGATATCTTTCTTCCATATGCAGTCACTCTTTCTCCCCTTTCTTTTTTGGGATAATTTATTGAAATACCCCAACCTTTAGAGGATCGGAAGGACTAGTATCCCAAACTTATATGTCAAGTAAAACAGTGGTACGGAGACCAACATCCACCAACACCACCTGATCTCTCTTCACACTAATTGGAGGTTTTCCTTCAAAAATCCTGATTTCATCCCCGGATTCAAATTTTGTAGCTCTTTTTTATCTTGAAGCGTCATGTGAGATGCATGTGGGGGTTTTAAATTCATAAATTGTCCACTTAGACAGCCCACTCAGCTATCCCGTTGCCCGTTC
>c101036.graph_c0
GTCGCGAAGGCGATGACCAACCACTAAAAACAAGGCCTTGACGTCTCCAGCTTCCTTTAATGCTTTGATATAGTTTCGGGAGTTTACGTTGGGGCCCTCTTCGATCGTCAATGCCCAGTGTTCCTTCTCCTCACATTCTCTATGCTCGCTGCCAATTATGTGGTCGCATTCGGCGTTCGGATTTTCTTCTTCGTTGTGTTGCGCACAAGGATTCGTCTTATCTCTATAAACCATGGGTTTAATAGTGTGGTCGTAATCAAACTTGTTACATTGATCAGTCCAGAAGGTGTTGGTCCATTTGGAGTCCCGGTGTTCGACGATTTCTTTTTTACCGGGGTAGTCCTCCAGTTTGAGGTTGAAGGCCACAGCCACAGTCGAAGCAAATGCGAGACCTGCGCAGTATAAGAGAGACGAACGCATTGAGATGAGGATTGATGAGGAGACGGAAGTTGAGGGAGAGAGGAGGGAGAA
>c101037.graph_c0
CTTTTATACCGTCGCTTGCAGGAACGCACCCAAGCTACTTACATTCCAATGTTTCAAAGTCACGAGAGTAAACGAGACTTTCATAATCAAAATGCAATAAAAATAGTGAGAAATGAGTCGAATCATAGGTGAATGAAAGGATATTTGATTGCGATGATCCACTGAGTTTTGTAAATTTAATAATTCTAATGCACAATTCTTAAAACTGTTTTTTTTTTCAATGAAATATTGACTAATATAAAAACAACCGAAAATATATTTTACGAAGACACGAATTAATTGAGGCTTCGCAATCCTGGTGCTTGTCGTCTAGCGATTGAATTAGAGGGTGGCCAATTCTGAGAAAGTACCATCCAGTTCTTCGCTGATAGCTCTGTACTTCTCCTTTTCTTGGAGCAACTCGTCTTCCAGTCGGTCTATTTCCTTCTGCAGCTTTGACACAGTTCTTTCTGCTTCTGAAGCACGATTTTCAGCCTCCTTCAATCTCTGAGTGAGATCGCGTATTGTTTCTTCGTAGCTGTCTTCTCTTTGAAGACATTCTTGCTCAGCAATCTCAAGAGCTTTCATGTTGTTTCCGATTATTTTCAGTTCTTCCTCAAGAACGCCGATTTTCTGCTCAGCAGCTTCAAGCCTCGCTTCCGATTTGTTAAGATCAACTTCGGCTATTGCCAATTTCCTTGCAGCTTCATCATACTTTCGATCAGCATCTTCGGAAATATATTTGGCTTCTTTTAACTGGGTCTCCAAGAATGTCAGTCTCTCATCGTCAGCCAAACTGCGACTTTCGAGGGATTTTCGAGCTCTCTCAGCTTCTTCTGCAATTTTTGAAGCTTCCTCAAGTTTTTCCGAAGCCGTAGTTAAACGCACAGCAGTCTGCTCATAATCAACTTCCAGCAAGCTGATCCTTCTTGTGAGGCCCCCAACTTCGCCTTCGGCATTTGCCAATTGCTTTTCAGTACTTTCAAGCTTTGCGTTGGCTTCTGCCAAATGAGTTTGTGCCTCATCAAGCTCACCTTCCAACTGAGCAATCGTCTTTTGCAGAGTTTGAATATCTTCCTCTTGCTTTTCATTAATTCCCTTTTGCTCAGCCACTTTTTCTTCGAGAGTTTGAGCTTTAATCACAGCATTTTCTCTTTCCAACCTCATCGCTTGCATCTTCTTCTTGATTGCATCCATTGTGCTGGCACCCAACATTTTGGCTGTTTAGTGTGATTTAATCGAAAAACCAAAAGTCAAGAGATACAGAATTTTTCAAAAGTCGCCGGTTGATCAAGG
>c101038.graph_c0
ATTAGGATTTATGAATAGTAAAAAAGGACTATATCAAGATTTATATGAAAAACAAAACTCATTATCAATTTGCAATTTACTTATCAACAACAGCTTCTCCAATGATAAAACTATTACCGGCGAGATGGTGAGATTGCATATATCAAGATTTATATGGCGCTTCTCGTGAAGTTATTCAAGCACTCGTTCTTCCACCAAAACTTGGTTATTGCAAGTCTTGAAGGGCTTGAGCTTCCTCTTTTTCTTTTTGTTGCACGCCCAAAATATGTAAAATTCAGCTGTGACAACAATGGATAACCCAATATACACGCATGCAGTTGT
>c101039.graph_c0
GTTCTTCGCCGCTATGATTAGGTATATATGTTGCAGGAATTAGAAAAACTATATATATAATCCATTTCATTTCTCAAAAACTACTATAATCCCATCATAAATAACACTAATCCTAAGAATGAAATTAGTTGTAGGCTAAATTCCAATTTTAGTCGTCACTCTTGTAAATTGATTTATTTTGATCGATTTCTAATCTTTGTTAGTCATTAATCTGTTTTGCTTGTTTCATTTTGGTCTCTAATGTTCTTCTTGCTTAATTTTAGGACATAACCTTTAGC
>c10104.graph_c0
GAAAATTTTAGGGTAGGGTCGAGAACCTTTCAACTTGTAATGTAAAGCTGCCCAAATTGCAAATGTGCCCGATTCAATTTACAAGTCTAGATCAAACAATATGAACCTTCTGTTCATGTGATTTAGAAGCAAAAAATTATATTCATCTGATCTACTCTTTAACAAATGTGGAAACATTGAAAACATGCCTTATGAGTCGTGACAACATCCTTAAAGAACAAAATTGAGAAGTGCATTCAACTCTGTCAAGTGATGATCAATGCAGG
>c101040.graph_c0
AAATTGTTCCCTTTATCAAAATAAATAATAAAAAAGAAAAGAAAAAAAAGGATTGGCCGAAAACAATCCAAAACTCAGGAACACTATGTTGGTTAGTTAGTAGGTCAACGTCGGTTATGTGTAAACGTTTATAAATAGCGAGCAATTCCAAATGAGTCACTTGCCCGCCGTTGGTTAGTTATACACACCATTTACACTTCAAGAAAAAGAAATGGCATTTGCAATCGAGTTGTCAACAGTAGTGCCACCGCCCAATGACGTCGCTCCGACCAACGGCGCCGCACCTCCCAATGCTGACGCTTATCCCAACAGTGGTCCTACGCCCAACCCCGGTGTGCTTCCCAGGATCCGTGACATTCAAGAGATCGTCCTTCCCGTTCTCAACACAGACGCAGACGAAGGAGAAG
>c101041.graph_c0
GCCGTACTACGCTGACAATGACGATGACGTTACTGATTTCGACGATTACGATCCAACACCCTACGATGGTGGATACGACATCACTTTGACTTACGGCCGTCCTCTGCCACCGTCCGATGAGACTTGTTACCCATCATCGTCGGCGTCAGATGGAGACTTCGACTACGCTCGTCCCAAGTTCTCGTCGCACTCGGAGCCTTCAGCCTACGCTGACGAAGCTCTCAATAACGAGTACAGCTCCTACGCCCGACCAAAGCCTCGTCCCGGTTTCGTACCCGGGTCAGGGGGTGGGTCGGGTTATGGAGGAAGGCCCCAGCCGCAGCCGGCTTATGGGTTTCAGCCTGGAATGGGAAGGCCCGAACCTTATGGGTCGGGGAGGCCCGAATCTGAATATGGTTCTGGGTATGCGAAGAGGCCTGATTCGCAGGAATATGGATCTGGGTACGGAAAGAGACCCGAGTCGGAGGAATATGGATCTGGGTACGGCAGGAAACCTGATTCCGAGGTGTATGGCTCTGGATATGGGCGGAGACCCGATTCGGGTGAATCCGGATTTGGTGGTAGGACTGAGTCCGAGTATGGAGGATCAGCGTATGAACGAAAACCCGAATATGAGTCCGGTTATGGCCAGAAACCGGAATATGAATCTGGCTATGGTGGAAAACCAGGGTACGAGTCTGGATATGGAAGCAAACCGGAAATTGAATCCGGATATGGTAGGAAACCCGAGTACGAGTCTGGGTATGGCAGCAAGCCGGAATTTGAATCCGGCTATGGTACGAAACCCGATTATGAGTCCGGCTACGGGAGTAAGCATGATGATGGGTCCGGCTATGGGAGAAAGCCCCATGAATCTGGCTATGGGCGTAAACCTGATTATGAGTCCGGGTATGGCAGCAAACCGGAGTATGAATCTGGGTATGGGCGTAAGCCAGAGTATGAATCCGGGTATGGTAGCAAGCCGGAGTACGAGTCGGGGTATGGGAGGAAACCTGAATCTGAATACGAAGGCGGGTACGGCGGTGGTTCGGAGTATGGAAAATTTGAGAGGAAGTCGAGTCATGGGAGGTCTGATGACGAAGAAGGGTATAAGAAGCCCAGTAGTTATGGTTATGAGAGACGTGGTGATGATGATGAATATAGCGGCGGGTCTCATGAGTATGGCTATGGACGCAAGAAGAAGGATGATGACAGTGATGATGACGATGAGAAGAAGCATAGCCGCCATAAGCACCAGCACCACCACAGGCACTACGATGACGAGTGATCGAGAAGCTCGTTATCTTTTAAATGGAATTCATGCCGTAGTTTGCTAAATAAAGGATGGGG
>c101043.graph_c0
GTGTTTGGATTGGAAATTGAGCTTGAAGAGTGAGAGTTGATTAATTCTTACAAGTTTCAAGGATTTTGAGCTCTAATTGCTGAATTCCGCTATTCATGTTTGTACTACCACCATCAATTAACCAATTTTGACTTTATGTTTGCTTGATTGACTTAGCTATTACATTGAATTAGGTCAACGCATTCAAACGTTTGATAACCTTCTCCATTTCTAGGGTTTAATTTAAACTATTGATCATGGACCTCTCTATTGGAGATTTAACTCGAAATCAGAAAACCAAATTGCAACTCTTTGCACGGGAAAATATGTGCATTGGTGCAAATAGGATTCATGTTTTTTTTGCAACTTTCTTAGGGTTTAGTTTAATCTATTCCCTTTTGGAGATCTAGGTCGAAATCAGAGAACCAAATTGCAACTTTGTTCAGGGGAAAATGTGACAAA
>c101046.graph_c0
AAAAAGAGACCTGGGATGAAGACTGTTCGCCCTCAGCCGTTCATTTCACCAATTCATTTCATGCCACCGCCATACTATCACGAAGTCGGTATTGTGCAAGCCAAAGGAGGTGTATGGTTAAAGGCGATGAGTATCGGCTTCATCTTCTTCTCTTGGTAGCCATCGAACGTCTCCAGACCACCATAGCGTCTTCCTCTAGCATTGTCGTCGGCCGGCACCCCGAAATGGAGAAGGAGTGCTTTTCCGTTCTTGATGGCGAGGTGGTAGGCAGAAGAGTGGGCGAACGTTCGATAACCGAGCATGAAGAGACGAACGAGGCGATCAATCCCTGTTGGCTGGCCTGCTTTGCTTGTCGCGACCAAAACGAGAGATCGAAAATAACGAAGAGCAAATCAAAAGGCGCCTATGGAGACAGGAAGATAGAAG
>c101047.graph_c0
GTTTTACAAATCCATGATTGCCCCCAGCTAGCTTCTCTTCCAAACAACATAGGGTACCTCGGTTACCTAGAGGAATTAAGCATTCTCGACTGCCATATCCTGGATTTGACGAAATGGGAGGGTCTGTTTGGTTTAAGTGGACTCCAATTCTTACAGTTTCGCGGACTTCCTAATCTGAGCCTGTTCCCTGAGGGGCTTCATATAGCTGCTGATTCGTTGCGACGCCTTATTATCAGCAATTGTGAAAACCTGACAGCACTTCCACAATGCCAGATCTACATGGCAGTCTTGGTGGCGATGGGGGACGAGTCAGCCAAGGTCAACGTCTCTGTCGCCCCTATTTTCTGAGCACCGCCGTAAAAACCCTAGACTCTTTCACTCTTTTGTGCGGCTTTTGTAATTTGATTGAAAACTTATGCTAATAAGAATAAACAAGGTGAATTGCTACCTCG
>c101049.graph_c0
CAACAACGCATCTACAAACGACAACCTAAACCGCTTCCTCCCTCAAAATTCTCTTAATCAACTCCAAATCTTTTCCCTTTTCCTGATATTGAGCCATGTTTTAGGGTTTTACTCTCCATCTAAGTACAAATCTATCATTCTTGCACCTGTTTGTGGGTTTCCACTTTCATAAAAACCTAAAAACCCTAAATGATGGAATGATTGTAGCAAAATATGGTTGCTCTATGTATTTCGACTGCTTTTTTGTAGATGGTGGAAGGCTTTATTGGCAATTTCACTACTCTACTCAAGAATGACGAAAAGGAAGAGGGTCGTTGGCAAGATTTGGATCTCGAAGGCTTGTGGTAAGATCTGGAACTTGAAAGTTTTGTGGGGACGATGTGGGATGCAGTTCAGGCATGATGGCTTTGTCTTCATCTTTTTATTCTCACCCGAAATTGTTGGTGAGTTGTTCGTTTGCTTTCCCTTACAAGCATTGATTGATTTTCTGTTTCTGCCTAGAAATTGTTGGTGAGTTGTTCGTTTGCTTTCCCTTACAAGCATTGATTGATTTTCTGTTTCTGCCTA
>c101050.graph_c0
GCGCTCTCTGTTTGTGATTTTGGATATGCAGTTTTGAATGTGATATGAAATGGTTAATGGTAAGAAACAGAGTAATGGATGTGAATTTAGATGAAGGTTTTTGGAGGAATGTTAATTCAAAGACGGCAATCTGTCACTTTGGAAGTGTTGATTTAGGCAGGAAAACTTTTCTCACAAAAGAGTTGGAAATTGGTACTTGTATTCAATTGAATGATTTTCACATTTTACCATCTAGTTTACAGGACTTGAATAAAAGCGTTCCTTCTCTAACCCATTCCCTGTAACGTAGGGTGAAGCTATTGCCTATTGGCATTGCTAGTTTCAACTTGGTTCAAATAAGAATGATCTTCTGCTGCACATCTCAATTCTCAAGCATTGTTGTCCCCTTATGTTTCTCTCTTCCATGAACTTGAAAGGTTTTCTAAGCCCAGATGCAAT
>c101052.graph_c0
CATTGCTAAGTGGTGGCCGGAGACAACGTCGCGCCGCTGGTGCTGAAAGGAGAATATGCCACTGTTGGGTGGTGGCGGTAGATGACACTGCATCGCTGGTGCTGGAAGGAGAATATGCCGCTGTTGGGTGGTGGCGGGAGATGATGTCGTGCCGCTGGTGCTGGAAAGAGAATACGCCACTGGTATTGGAAGGATAATACTCCTTTGCTGGTTGGTGGCATAAGAGGTGGTCGATGTTGTTGGAGGAGTGTATAAGGCCGTTGGACACACGAGCGATCTGCGGGGTCGACGAGGCAGTTGGATATTGGTCTGTGATTTCATATGCAAATTTTAGGGTTTTTTGTTTGGATTTTCAATCTGATTTGGTATTAGAAATTTAGGGATCTTGGAAACTTATAAAAAATGTGAATTGATTTTAG
>c101053.graph_c0
GTTAACAAAACTATGTTTCTGGAATACATTGATAGCACAACTAACCAAGACCTCAACCAAAACATTTGGATCAGAAAGATATGAAATGGAGACATTCAAGGCATGGATCTTCAGGCGGTTTCAGTCACAGGGTACTCAAAGACAACGTCTTTCCCACAAAGCCTGCGGTAGACTGCAGAGAAGGTCTCCAGCTTGTATTCAGTGTTGTTGCGCTCCTTTGGGTCCAAGTAGATCTTGATGACCTTGGCACCATCCAAACGGTATCTGACACGCTTCCCCACAATCTCAGCTGGGTACACGACATCCTCCAAGATACCATCATGAACAGCTGTCAGGGTCCTGGTGCGAGGGCGCTGAACAGCAGAACCCTTCTTGGGTGGCCTCACAATCCTTCTTGTTGCAACAAAGACCACATCCTTGCCGCTAAACTTCTTCTCCAGCTCCCTGACGAGCCTGACATGGATCTTCCTGAAGGGCTTGCGCAGACGGTACGGCACATGGATCACCACGGCCTTCCTGTTGCCAACAACATCCATCTGGATTGCAGTGTTGATGTACAGGTCCTTGAGGTCGCTCTTGAGCTCCTGGTTGCCATTCTCCAGGTCAAAGAAAGCCTGCGCGACGGTGTCCTCGAACTCGGAGGGCTCGACGCCCTTGTCCTTCTGGATCTTCTTCCTGGCGGTGTACATCTTGCTTCCCTTTCGCCGGGCCCTGCGCGAGAGGAGACGAGGGAGCAGAGAAGTGGA
>c101055.graph_c0
AGAGATACTAAGGTCAACCCTCCCAATGGTAGATTGGTAAAATTAACTGAACTACTCAAACTAACATTTATTTGATTTTATTTGTAAACAATGAGGTGGGAAGGGGCTGCATGTACTCCTCAGCAGTCAGCAGAAGAATCCAGAATTGAGAGTATAATGGCATGAAGTGCTGCCCCATGGGGGGAATTTCTGTAATTGTCTTCTTTATTTAAGAGGGCACAAGGACAGGCATTTTTTTATAGAACTGTACATTAAAATCGGTTAGCCTTTTTAAAAGTTTTGTGGGAGTAGTAATAGAGAATTTATATTGCTTGTAGAAAGACCTTGGCCAAGTTTCACAATTTTCCATTTGGATGTGCCATTTAGTATAAAAAAAATGTTGAAAAGGGCTTATGAATCTCACTCTTTCATCATAAAAAGCAAAAATGACTCAACATAATAGAAGTGCAATTGCTTCAAATGAACACATCCTAATAATTCTCACCAAATTGAGACATGTTTCCTA
>c101056.graph_c0
TGATTTTCTATTTGAAATTGTTTGAATCTAGGGTTCCAAAAATTGACGAGTATCGATTTGTATTTCTAGGTTTCATAGAAAGCCAAAAATTTCTAGGATTGACTACGTTGAATCTTGTGTTGGATTCATGTTGTTTTGGCTATGAGGTTCATGATTTGTCATGTGTGGTGACTATGTTATTCTTGTGTTGAAGTTCATGTATTTTATCTATATGTTAATGTGTGATGACTATGAGGTTCACATTTTGTTACGTGAAAGGGCTAAAGTAAATCGAAGTTCTTTCGATACATGGTTGTACTTGTTTAAAGTTAGAAAGCCCAAAATAGAAGAAATTTGGAGTTTTGTTTCTAAGGTTCATATAAGGCCGAAAAATCATAGGCGTGATTGATACATGTTGTTCATAAAAATTCTTAAATTAGGATTCATGATTTCTTAGCCTCATAACTTTAGAGTTTGCTGATGTTTTTTGCATTGATTATGATGTTGGTTTTGTGCTCTAAAATTGCTCGTTTAATGCTTAGAACTTGCTAATTGAAATGTGGTGTGCTTAAAGCTGTTGTTTAGCTAGAAAGTTGTTGATTTTGAACACAATGTGTTGTGGTTCAGGATATTTCCATGTGAACCGTGGCTTCACAAATTGTATTATGCTCTAAGTTATAGGGTTCGTAAAAACAGTTGGATATGAGTTTAACTTGCTTTGTATCATAATTTCTCTTTTGTAAAATCATTGATTTTGGTTGCTCTTTTGTGATGTTTTTTGTTGATAACTAAAGCTAATTAGTGTCCCTCTTTCATTGTTGTCCACTTGTCGTGGATTCCTCATTTAAATTCCGAATAACTAATTTTTTCATAGCCTATTAGCTCAAATACTAGAGTAATGTGTTGATATACATGAATGTATG
>c101057.graph_c0
GGGAACAACTATGAAGTCGGGAATATGATTGCAGAAGCCATGAGTAAAGTGGGACGTAAGGGTGTGGTGACCCTTGAAGAGGGAAAAAGTGCTGAGAATATGCTCTATGTTGTTGAGGGAATGCAATTTGATCGTGGTTATATTTCTCCCTACTTCGTCACTGATAGTGAGAAAATGGCAGTTGAATATGAGAACTGCAAGTTGCTTCTTGTGGATAAAAAGATTACCAATGCAAGGGACCTTATCAACGTTTTGGAAGATGCGATTAGAGGTGCATACCCAATTTTGATTATTGCAGAAGATATTGAGCAAGAAGCACTGGCAACTCTTGTCGTGAACAAGCTGAGAGGTGCATTGAAGATTGCTGCTCTTAAAGCTCCTGGTTTTGGAGAGCGCAAGAGCCAGTACCTTGACGACATTGCTATTTTGACTGGAGGAACTGTAATCAGAGATGAGGTGGGACTTGCCTTGGACAAAGTTGGCAAGGAGGTCCTAGGTAATGCTTCTAAAGTTGTGCTCACAAAGGATACCACCACCATTGTGGGGGATGGTAGCACCCAGGATGCAGTGAGCAAACGAGTGGCGCAAATCAGAACTCTAATTGAGAACGCTGAGCAAGACTATGAAAGGGAGAAGCTTAATGAAAGAATT
>c101059.graph_c0
GCTTGATACAAAAATATTTAAATCAAACAGATGCTGAAAATTCCCTCTTAAAGTTCATGTACGTACGTGCTCTTACAAAGCTCAAATCCAAAATCCAACTCAAATCCCCTTCCCCCTGTACGTGGCTATCTATCTATATATCTATATATAAATATATTAAAATCTACTATCCTAATTTATAATAGTCCCACCGCCTCTCTCAATTAATTGCCCCCACATACATGCAAATATATCAACCGATTACATTGTTAGTGGGCCATCTGTATCTACTACATCCCATCAAGCTTCAAGCCCAAATAATTGAAGGGCCAAAATCCTTGTAAATCTCCACCTGCTACGTTGATCTCCCAAGCTTGAACATTCCTCTAATTATCTTCAAAATAGTCTTAAAATACCAAGTAGTCAGACATTAAGGCATAGTCATGTGAACTCAAGAGGAGGGCTAGTAGTGGTGTCAGATGCCCTTGAAAGTCATGGAAAGGCTCTCGAATTTTTACCATAGTCTTTTCCCTCTATCTCATCCTATCAAGCAAAAAG
>c10106.graph_c0
TGTGTTGTGTAATCTGCCTTTGTTTCTCGTGTTGCAAAACCAAATAATAAGCCCTGTTCAGACCTGGTAAAGGATCACTGGCCAATATCTGGCTTCTCACAGCATCATAATCAGCATTCAGATTCACAAGGAATTGCATAAGTTTATCCTGGTTTTCCAATTCTAGTACCCTAGCCATCACTCGACATGTACACTTATCCAGACTTCCACAAGTACAATTTGGTACACCATTCAAAAACATCAAATCATCCCAGCATTTCTTAAGCTTCGAGTAATAAGATGTAACAGACA
>c101060.graph_c0
GCAGGACTCGATCCAATCCGGGAAGACGCCGCCTTGGATTCACCAACGACCAACGTACATAGCGCCACTGAAGATCAGAAAAGGATAGCGGCGAACACCGGAGGAGAGCAACGAGGAACCAGTCGTGTCTCCAAACACAATGCTCCCAACAGAGGAGCGGCGTCGAGGACACCGCCATCGTGCCGATCAGAACATCGAATCTAGGCTTTCACCCGGAGACATCCACCAACACCGAGAGCGCGAGGGATGAGGCGAACACGCTCGACGATGCCTCCAAGGAGGGGA
>c101061.graph_c0
AAAAAGTGTGGTCAATTTTCTTCTCTCCTTTTCCAGTTTTCCTCCTCCCAACAACCAAGGCTTCTTACACTTTGAGAGAAGTATATAAATCTAAAAAATGGAGGCCGCCATGGGAGGAGGAGCTTCGTTCAACATTGACGGAGACTGGGAATCCATTTGCGGAATCTTGTCCATTGATCAAGATTCCGACTTTGAAACTCTTCTTGGCCACAATAATTCGGATCATCATCCACTTCCGACATCACACGATAACGAAGGTCTACTTAGCTTGCTAATGGGCGGCACTAATTATGATCCAATCACGTCTCCATTTGCTCAATTTCACACTCAACAATCTCTTATTCCCAACCCGTACATTTCTCCACAGTTAATGAGTTGTAGTACTACTTCTAGTACTGATGATCTTGGCAATAATAGTTCAAGCAGTGGCTATCTAAAGGAGAGCCCTTGCTATTTTGTGCAAACTTGTAATATTAACGATGATCAAATCTCTCCTTCATTATCATCCCTTGATTTTCCGATCAACAAAGGCTCAAATACACATCAAGTTACAAAGAGGGCGCGTGATGATCGGATTCCCTTGCCTAAGAAGAGAGCTCGCATTTCTAAGGATGTAGGGAAGGGGAAGAGAAA
>c101062.graph_c0
GAGGGCAATTACGTCAGACCCAACGTTCCACTCAGTCCTAACAGCGGTTATATCCTCGCTTATAACTGGAAACCCTAGTAGCGGATCGGGAGGGGATCATCTATAATAAAAGCACTTACAGAAATTAATTATGGTGATAAATTGTCATCATGATCAACTTCGATCTAGCTAGGTTGTTGCAATCAGCTGGTGGATGTGCATCTAGTTTCATCCTTCATTTTAATACCATGGTTTTTCTCTCTTCCTTGGCATTTTTCTTGTTCTCAGAGACCCATTCTATTATTAGATCGAGAGACCACATACGTTATATATGGC
>c101063.graph_c0
AATCATCATCACCAATTTCACCATCAACAAATAAAAAGAATCAAAAGCCATGTCGGGAATAAATCATGGCAACCTCTAGGCTCTCTAGTCTTGGATTGCATTGCTGGTTACTCAAGATTAATTTAAAAAAAACAATAAAATAAACACACAATGCCATTAATTTGCAGTTTCCACTACTTTCTTCACTGTCCTATGTCTTAATGAGGAAGTATTTGCATCAGAGTCAAAGCAGTTTCCCAACATTCAACCAATCTGCAGTCTTAATTGCACCTCCATTCAAGTTGTAATAAATGAGTCAACACCAAATTAGTCAAGGAACCAATTCAATGGCAGTGCACCCAAA
>c101067.graph_c0
GCTTAGAGCGCTTATGGGAATTTCCGTGCTCTCCCTTGTATCTTCTACTACTTCCTCTTCCAAATTAATTAGCTTTCCAACAACCAAAATTTGAGCAAATTAGACAACGATGGAACGATGCTGTGGAAGAAATCAAGAGGAAAAGTAGTTCAGCGGAGGAAGAGAGAACTCACAAGCGGGAGAGCAGAAGGAATTAGGTATACACATTACAGAAGAGGCTGGGGAGAACTCACGAGTGGAAGAAATCGAGAAGGAATTTGGTATACTAGCACAGGCAGAAGAAATCGAAGAATGAAAGAAG
>c101069.graph_c0
AAGGGGATGTGCAAAAATCAAAATTCAGTCAAGAAATTTTTATGATGGAGTCAAAAGTCAATCAACCAAATTCAAGCAAAGGTCCAACAATTGGGACATATTTGGACATCAAATGAAAATCCTTCTCAACAAAAGTTGGGACAGAAGGACAGATTTGGACATCGATCTTATGGTGTGTCGGACAAGCCGAAAACAAGAAGAGCAAAATGAAAAGGAGAAGCCTTCTCGGCAGAATTTCACGCCTTCTCGGCGAAAACTAAAGCCTTCTCGGCGCATCAACCACCACATAGGACCAAACACGGCTTTCTCAGCCTAGGGACCCGGTGGCCATCTCGGCCGGTGACCGGCGACCTTCTCGGCCGATGATCGGTGGCCTTCTCGGCCAACTTTTAAAGCATCCACTTTCTAGAGAGAAGGTTAAGT
>c10107.graph_c0
GGTGTAAGTTTAAGTTTCTAAATTCAATATATTTACTAAACTTGAAATCATTAATTTACCCGCAAGCATTAGGAAAAACCTTTCTTCTAATTAGCGTACTTAATCCTCGTATTGGCCATTTTTATGAATATTACATAAGTTTATCGATCATGTTCAATTAGAGTTTAAACTTTTTATTCAACATGTTTAATTTCCTTCTCACCCTCTCTTCTTTCACATCTACTACTGGTGCCTTAGCTACTACTATCCAACCCAATAACAACTCACATAGGCCAATCCAGCTTAAAGAGTGTTTTTTTAATAGGTTTTTACCTATGTTATCCGG
>c101070.graph_c0
ATTTCTTCCCCTCTCTTGAATAATGCTCCACGGTTCTTTTTGTAGATATCAAAAACTTGCATGTCGGCCATTAGCTGCCTGAATTTGAAATATCGTTCTTCCAAATTGGATGAGGCTCATCGATCTTTCTCCTTGATCAGTCGTGTTGATCTTCTATTGTTAAATCAGCTGCACAACAACTGGGAAGCTTGTTGTTGGATGAAGCCAAATATCTGTACAAGGTTAGCCACAAGATCGAGAGTTTGCAAATTATCAACCCAATTAGGAGTTTAGAATACAATGCCATGACTAGAGAGGAAAGGAGGACTTGCTCGCATGTTGTGGGGTTAAAGAAGGATATACAACAAGTGGTGCATCAAATATTGAAT
>c101071.graph_c0
TGGCGAACAGGTGAGAACACGAAAGCGGCCGGTTGGAGGCTGACGGTGTCAGGGATCGCGATAGTGTCGGAAACCGAGTCGTTAGTGGCAAAATCTGAGATGGTGTCGCCGTGGTAGGTGCCTGAACCGGAGTGGCGCGGTGATGTCGGGTACTGTCGCGGTGATATCGCGGTGACTGCAACTTGATGGCGACGGGCAAAGGAGTGTCATAACGGTGGCAGCAGTGCGATGGGCTAATGAATGGGTGCAAATGCCACTATACCACGGTGCAAACGCGATTGTACCGCGAGTGGAAGATTAATTGGCTTGCTCAGAGAAAAGTCGGTCTTTTGACATGATGCATGAGAGGTGTTTGACAGAATGCCCCAATGAAAGTTTAGGTCTGAGTATGAATCCGAGCCTAGATTCTCTAGCGAAGTCGACGGGGAAGGCGGAGGAAGTGCACCGGCTCTAACGCCGGAGGAAAAGACGGTCGTCCCAAGGTGCTTCCAGCACTCTAACCCGGCGGTGGAGATAGCTTGATGTCAGATCTTGAGGTTGACAGTAGCTGTGCATGCCGCCACTTACTTGTATATTTTTGTTTCCAAGCTCCAAATTCTATATTGCCCTCCCAACCTCCTTAAATGTGGAGATGCA
>c101075.graph_c0
GGACGTTTAAGAGTAATAAAATGCCCAATTAAAACTTCAAAATAAATGAGTTGAATTTATAATAGCTAGAATTGATGTGGGAGAAGCGAAATCGTCACCTTTCGTTACCCGAAAATGGTGAAATCGAAACGTCATCTGCGAGCTTTCGTTCAGAGGTTGAAGACGACTAGAAATTTAATACAAATACAAAATTTCTCCTTATAATACTAGAAAAACAAAGTGGCGTAGTGGTTGGGCGTGAAGGTTGTGTGTGTAGATCCCGTGTTCGAGCTCCTCTGGCCGTG
>c101076.graph_c0
GTGTTCTACAGAATGGGTCTGTCATATAAGGACATAGTTGCACCATCAGGATTCAGGAGGCCACACATTGGTTTAATTCCAGTCTAAACACATTAATATTTTTTATCAAAGGTAGATTGAATGAATGTTAGAATGAAGTTTTCTTTTGTTATCAAAGGGAAGGGCACACCAAGAGAGCTCGTATGCAAGATCTTATCAGGAGGCCCCAAGGTTCTTTTCAATATACATTAGGCTTAGTGTTTCCAACTTGTTCGATTTTTCTTCCAACATCTAATAAATTTGTAGGCTTTAGTTATTTGTGTTAGAGAG
>c101078.graph_c0
CAAAACTATGTCCATTCACCAAATTTGGAGAAGTGGTAAACATATAAAATACCATTGAACTTCTTTATTCTAAAAACAGAAGAGAATTTCAGTGAGGTGCTCACGGTTAACCTTTTTGTGGACTTTAAGATTATTGTCTGAGTGATAGTTTCTGTAGGTTTTTGTAATATCTCAATTTATGAATTTTGCATTGGTTAATCTGGTGTTGGTGAGATATGCTGATTGCAGAAAAATCATATTCAAAAAGTCTAGAATCATTGAAATAAACTTTGGGTCTTCATG
>c101079.graph_c0
GATGAATTGAATGCTTTAAGAGGAATTCCTGTATGTTCTTGTGGATCTGCTCTGGCGATGAACAAAAATATGAGCATGAGCAACATTTGTTCCAATTCTTAATGGGACTCAATGATTCCTATTCAATGGTTCGAGGCAATATCCTGATGATCAATCCGATTCCTGAACTCAGTCAAGCATTCTCTATGCTGGTGCAAGAAGAACAACAAAGGAAAATTCGCTCTTCATCTCAAACTTCAACAGATTCAAGCTCGTTTCATGCCAGTTCAGTTCCGAAATCTTCCAGTTGTAAAGGCAGAATCCTAAATCTTGCACATTTTGTAAGAAAACCGGGCATTTAATTGACACTTGTTACAAGCTACATGGATATCCCAACAACAACAATACCAACACCAACAATACTGGCAAACGATCAAGCTCCTCGAATTCAGTTCAGGCCGAGGATTCTTCTTCAGAAAACACTTCAAATTCTGGTTTTCCTAGGCTTTTTGCTTCAGAATGAACCCAGTTGAAAAATCTTCTTCAGCAAACAAGCACTTCATCTCTTAATTCTGGTTTGCCTTCAGTTCGTTTGCTGGTATTTCTCAGTATTATTT
>c10108.graph_c0
GAGGTACGATCTTAATTTGTTAATATAAAACCAGTAGGATGTAGTGTACAATTCCGATACTGCATACAATTCACATGGTGCTATAAAATGCATATCATATGACATTATTGTGCTATGAGATGAATATTCATACTTTTTAAAGGAAAACATATCCTACGATCTTATCTGATCCAAAGGGCCATTTACTATCCGATCCTAAAATCCCTTGTTATGATAATGCTATGCATCAAATTTTGGGGTTAGGGTTACAATTAGTGTTGTAGTCAGATCCATATAGCTCCTGCCTCCTTCAACAATGGCATGAGTTTGGCTTGGACTTGGAGGTTAAACACTTGTTAGCCCCACCAATGAACAACACAGCAGGAACAAGTTTCATACTGTATTTCTTCATAGCAATTATCAGGCGTGCTGTCTAGGTAAACTATTCTATTCTGCATAAAACATAAATGCTCTAAGTTGCTAATGCACATTGAAGCATATAACCTTTGTGGTAGATACAAGAATTACATACCATACCGTACTTTTTTCTCTTTCTAATTTCAAACAGGGAATCACATTCATATACAATAATGAAAAATCTCCTAGAAAAAAAAATTTTAAGCCACGCATAATATACCAGGTCGAGAACAAGGTAAAA
>c101081.graph_c0
GGAAGATGTTACATTTGATGAGTTGAGTTCACTACTGTTTGGGAGATTTCGCGTGGATACTGATCAATGCGATATCAAAATTACGCATCCAAATACAACACATCCATCAAACAGGCCATGTGATATCAACGACACAGATGATGTTGAAGCATTCATATTCGCCAACAAAAAGTGTCATGTCCCTTGGAGTGTGCCGTTGTGTATTACATTGGTGAAAATAAAATGAAATGGAACCAATTGCCAAACCAAAGTGAATTCTTCCTTGTTGTAACCACTTCATTTAGCATCATGAATTGCACCGACTTGTGTGAAAATAATAGACTTTCGTCTAACTTCACAATACCCCCAAAACAACTATTTCTTAATTTTTCTTGATCTTCACCTGTCATTCATCACCATTGCTATCAAACTCAGTCGAGAGTGAATGTTTGCTCTGCCTTTGTCTTCATGCTTGCTTTTAGGACTTTAAAAATAAACTTCAATTTGGTATTGTCTTCATTGCTTTTATTCGCATCAACTTTTTCCATATTCACCTCACTTTATGCTGACAATTTC
>c101082.graph_c0
ATATTGTTGCAAAAGCGATACATGATGGGGTGATTGATGCTGTCATTGATCGGAATAAGAAATTTTTATTCTCAAAAGAAAATGTTGATGTCTATAGTACCAATGAACCTGAAACAGCTTTCCATAAACGTATTACATTTTGTATGCAAATTCATAATGATGCTGTCAAGGCTCTTCGTTTCCCACCCAATGCCCATAAATCACAAGCTGAATTATTGGAAGAAGAAGATGAAGATGATGAAGGAAATCCACGTGCAACCAAGAAAAAAGAAGAAGAAAAGAA
>c101084.graph_c0
TTGCCGGTCACCATGACTCAACCACAAACAAACAATAATATTCTCCTATCCACTAGCAAGTCCACTCATATGCAGTACCTAAGTCTCTCGATCAAACTTGATTGAACGAACTATTATTCTTGGCGAAGTGTTGTGTTGTCAACTCTTGAGGCGTATGATCTCGACTCATATGTAGGCACTGGAGCCTCTCCAAAATATGTTGCTTGGAGGAAAGCCGACCGTTTTGTGCTGGTGTGGCTTCGATCTACTTTGTCTGACAAACATCTATGCTATGTCGCCCGTGCAACTACATCGTTTGATGCCTG
>c101085.graph_c0
TGGTTCATTAAACACTCACGGTCCAACAATTATATATATATATAACAACTGAGACAACTACTAAATGATGAGATTATGAAGAATTAGGGAATTTTTGGATTGGCTTTTATATGTTCCATTTTTAATTATCAACCTTTTACCTAAGAATTCATAATTAGAATTCAAAAATGATTTCAAATCAGAATTTATTTTAATTTTTTCATCTTAAATCCTCTAAATACTATTAGCATATTTAGTCTTTTGTATTATTTAATATGTGGCTTGTTATATTTTGGTATGCCATGTTGGCACTGATATAAATAGATTTCCATGTACTCTCCAAG
>c101086.graph_c0
TCTAAAGCTGCCTTGTGTAGTGAATCTCAGCTACTTTTGCATTCAACAACTCTGACATTTCTAGACTGCTATCAAATTTTAGTCCCATGACTTTATTGGATCATGGGTGTATTTTTGGCATGCAAGCTGATAAGCTATCATATAAAAAAATTAGATAAAAATACTTATAGCTATAAATTATTACTACTTCATGAAAATCAGCTCGCTAAAAAGCTATGAGCTTTATAAGCTAAATGAATGAAGTGACAAACACAGCCTAACTAGAATTGCCTTATGTGGTGGGGATTTGAGGTTCTTAGGTAATTAATACAGCATCTTATTGAGTTTCTCAATACATGAATGCAGTTACACTTTGGAGTCAATAGTG
>c101087.graph_c0
GCGGTGCTGAATATAGAGGTACAGGTCGTGGCTTTGTAGTGTTCCATGCCAAGTTTGCTGAAAATTATCGGCTTTACTCCCGCAGCCACTTTGTCAAAGGAATAGAACTGATGATTCTACTTCTTGTGTACCATATACTGGGTAATTCATATAGAGGCGTAGTTGCATTTTTGTTGATCACTGTATCAATCTGGTTCATGGTGGGGACTTGGTTGTTTGCTCCTTTCCTCTTCAACCCATCAGGCTTTGAGTGGCAGAAGATTATTGATGACTGGACAGATTGGAATAAGTGGATAAGCAACCGTGGAGGAATCGGTGTACCTCCAGAAAAGAGTTGGGAATCCTGGTGGGAGAAGGAACAACAGCATCTCCTTTACTCTGGGAAACGCGGCATCATTGTTGAGATATTGTTGTCATTGCGCTTCTTCATCTATCAATATGGTCTCGTTTATCACTTGAGCTTTACCAAGAGTACCCAAAACTTTCTGGTTTATGGAGCTTCATGGGTTGTGATCATTTTCGTATTGTTGCTGGTGAAGGGAATGTCTGTTGGAAGGCGACGATTCAGTGCAAATTTCCAGCTTTTGTTTAGAATGATTAAGGGTTTGGTATTCATTTCATTTATTACTATCTTCATCATTTTGATAGCAATCCCTCATATGACCTTCAAAGATATCTTGCTGTGTATACTCGCCTTCATGCCAACAGGATGGGGACTACTACTGATCGCACAAGCTTGTAAGCCATTGATGCAACGTGGTGGAATTTGGGGATCAATTAAGACGCTTGCTCGTGGTTATGAAATAGTGATGGGATTACTTCTATTCACCCCTGTTGCATTCTTGGCGTGGTTCCCATTTGTTTCAGAGTTTCAAACAAGAATGCTATTCAACCAAGCATTCAGTAGAGGTTTGCAGATTTCTCGTATTCTTGGAGGACAGAGGAAGGAGAAGGACAGGTCTTCCAAAAGTAAGGAGTGAATAAATGCATGCATACATAGATATATCTCTCATCCCAGTCAATCAATCAATCTTGTAATTTGTATGTGTGCGTGTGTGTATGTATCCACACCCACAGGATGATCACATGCTGCACAAGTGTTTATATTATAATTATAATATCATAAACGAGAGTTCTAGTACTCCTAGCTAGCATGTAAAAGTAGATACATGTATTACCTTTTATCCTTTACAACGAATATAGTTGTAAGTATATGTATAGCCGAAATGACTTTTATCCCGTGTTGATAAATAAATAAGCTCG
>c101088.graph_c0
GCCCAATAAGAAAATGCCACGGCCCAACAAGCTTCCAGCGTCCCAAAACGAAGACGTCCCAAACTCGAAATCTCACCCCTCGGCACGACCCCACGTCTTCAGCTCACGACTCGTGCTCCCAGGCACGACCCTCCCCATGACTTCCCCACGCTCTGCCCTTTGCCTCTGCCCAGCCCTCGTGACGCCTTTGCCTCTCCATGGCACGTTTCATTTTCAAGATTGTCAGACACGACTCGTCCCATAGTCGAGACTGACCCAATCCCGAGCCCTAAACTAACACGACCCCTAGTCACG
>c101089.graph_c0
AGACGGTCCAGTGATCAATAGATAACTGCCTCTCTTTTCGTTCGCCTCTTCCCTTGTACTGTGTGGCTGGCTCTGTTATCTTCATTGTTGGACGTCTGTCTGATCGAGGTGTTGGTCGTAGCATCAATCACAACAGACCCCTCTTGTCATATTGTACTGTACCATATCCTTTTTTCCTTGGTCTCTTAATCTTCGTAGTCTAGTCTAGTATAGCTAGCTTTCCTCAATACATCATGCTTGAACATCATCAGCAACAGCAACATCAACCTACACAACATATTCAACAATTACAATATCCACTTCCACATCATGTACCTGGTTCAACACAACCACATCCACTTTCTCATTCATCCCCTCATCTAACCCCATCCCCAACGAATCGTATGATGTTACGACGATATTCACCATTATGTTTACATCTACAATTGAATGAACATCAAAAACGGAAAAAGGAGAAACGTGAACGTCGTCAAGAACGGCGTGCTGAGAAGAAACGTCTTGCAGAACATGAGATGGCCTTACGTATTCAAATGGAACGTGAAAGTGATGAATCTGCCATAGCACGTGAAATTGCAAGAATTGAACAATCTCAATTATCACAACGTGGACAAACACCAGCAACAAGACAAGTACAACAATCATTAACAGCAACATTAGCATCACCAACATATACTAATGCATTGATGATGCAATTAGAAAAATTAAGTGGAGCACAAAGAATTGAACATACAACAGAAACAACAACAC
>c101091.graph_c0
GCAAAATGAATTAACTATGATCTATTCTGTGTCTTTTGATTAATAATAATTAATCTCGATTTCAACCCACCGTAATATAAAATGCCACCAAAGATGCGTGTTAGTTGCAAAAAATAAAATGAATTAAAAACAATAAATCAAAAGATGGATAAACTTCCAAATAATAATGAACCATCTATTTTGGGAGTTTATAATAATTAATTTTTAATTGTTGAGAAATAAATTCAAATTCGAATCTTCTTGACAACATGTATAAATAATTTGACATTAAAAGCTTATCTTTTTAAACGATACCAAAAAATTCATATCCGGATGTAGAGTGATCAAATTGAGTGAGTTATAAGTTTGGACAACAAAAACACAAGGAAAGCATAGACTTTAAAATAGTATCATCATTAAGTGAAAAATATTCCCTCAAGATAGCAAGTAGCAAAATCAAATCGATTGTTTGGGTCGATTCTTTTTTGAGTGGGTTTATGTGGTTGTTGGGGATTAGATTGATGTGTTCATTAGCAAGTGTACCTATAAGTCCAAATTAAGACCCATATTTTGTTGGATTTTTGGTGAGAATTTGTAGACAGGTGGTGGCTTGCCAATAAGCTTTTTTTTTGTCACGTTCGATACGTATGCCATAACCAAGGGGTTATTTCACTTTCATTTGCG
>c101092.graph_c0
AAATGGTCCGATTCCAATGGCATAAATTTTCAGCAAAGCTTTCTAACGACTCTATCAACAATATATCTTTCTGCCATACGGCCTCAATAAAGGCGGCAAAAGCATCATGGGACAGCCATGCGGACTGGAACCAGAATAGTCTTTCACAACGGGTCAAGCCCAAAGGTGGCTCTAATTGCAGAAGAAGCGGGAGATGATCAAAGTGCGGTGCTGAGAGTTGCTTGATGTTTGCCTCGGGAAACCTCAACCTCTAATCCTCCGAACAAAGAGCCCTATCCAATCTAGCTGCTTTAAAAGTATGAGTCGACCGTCCGATCTTCCACGTATAACACGGGCCCGAAAAACTTAAGTCAATTAGGTTCAAATCATCCACCCACTGACTAAATCGTTGAGTAGATTCATTAGAGCCCTCCAAGGAATACGACCTCTCTTAAGCCATTAATGTAGCGTTGAAGTCTTCCGCCACCAACCAATTCAGATTGTTAGCAACCGAGAAGACTTCCAAGACCTCCCATAAATGCGCTTTGTCCCCAGCAATCGGTGAAGCATATATGGCTGTCAAAATCCATGGTTCCTCACCCCGTCGCATCACCTCCACCGTAATATGTTGAGGGTGAAGCAAAACTGGATTAACTAAGACTTCAATAGTCTTCCAAAGCAACCATAAACCTCCCGCAAAACCTTGTGATTCCACTCTCAACATTCCATCATAACCAATTCTGTTACAAACCTCATCCACCCTTACCCCACTGATAT
>c101094.graph_c0
GATTGCAATCCATGAAGCTGTGCTGCCAGAAATTAGGGTATGTTTTTAGGGAAATTTAAGCATCAAGGATTAAAATTTCTTCTTGAACTTCCAATTGACCTAATTTTTTGCAAAATATCAATGGTGTATACTTGAATCAAAGATCAAAAGCCAAGTCCTAATCTGTTCTAGAGAGAGACACAAGAGTAACAAATCACCATTCACCAAAATCAAACTTACAAAGCTATTTGGCCAAATTAAAACAATCAGAAGAGATAGCATGATCAATAAATCTTAGTACTAAATTACAAGTTAGAAGCAGAAATTTCCCTCCAAGGAGCTAGATATCAACAAGAAGGATGAAATTGAATGCAACAAAACCTAAAAACAAGTTCAGAAATTCAAGATTTAATTTTATTGTGAATGTGTGAATACTTATTTTAATGATTCATATTGACCGTCAATTAAAAGCTTTTATATAGCTTGCATATCAAGTATTCAACTAATAATTGTTAGTGATTATGTTATACCGTACTTACCTCATTAACCATCGATAGTGGATTTACATTCCAATTAGCCTACAAAACTTGAGTTCTGAACGAGCTGTTGAAAAGATTGACCCACATCGGAAATTATATAACAAAATTCACTAACATATAAGACATCGGAA
>c101095.graph_c0
TTTGTGTAAACTAACGCGACAAAATGACGAAAGTCAAGTGCTCAGATTTACGTCTCAAAGACAAGGAGTCCCTATTGAAACAACTCGAAGAGTTGAAACAGGAATTGGCCAATTTGAGGGTTTCAAAAGTTACTGGAGGTACCGCGTCTAAACTTTCCCGGATTCGTGTTGTCCGCAAAGCAATTCTACGTTGTTATGTCGTAATCCATCAAAAACAAAAGGAAGCACTACGAAAAATCTTCAAGAACCGTAAGTACAAGCCTTTGGATTTGAGGCCAAAACTTACCAGGGCAAAGAGGCGTGCATTGACCAAGAAGGAACTTAGTGTTAAGACAATGAAAGAAATTAAGAAGAAGAACAAGTTCCCCCCTAGGGTGTACG
>c101097.graph_c0
TATATATATTTTTTTTTTCAAAGGGATAACTTGTTTGTGGGGTTGTTCGGGCCTGGGAAGACTCGTGACGTCTGGGATGGCTCGTGACAGAGGAGTGATGCTGGGAAGTGTTTTAATTGATTGCAATTAGGAGTTGAGCTTAGTTTAATCGGCGAGCATTTATTTTTATGTTAGACCTTGTTTTTGCTTATAAGTTAGTTAGGTTTGCTAATAAATTTAGTTTGTTGTAATAAAAACTTTGGATATAAGTTACCGTGATCGGGTGTACAATTGGAGTAGTAAATTAATAAGTTGTGTTTAAAGGTTG
>c101099.graph_c0
GGAAGAAGGTGTTAGAAGGTCGCCCATCAATGAGAACAGCAAAAGAAACCGTAGAAACACAGGTCATAATGAGACGTATCCACTGATCACAAAATCCTTGGTGCCTCATAACTCGTTCCAAAAAATTCCATTCGACTCTATCATACGCCTTCGCCATGTCCAGCTTCAAAGCCATGTACCCCTTCTTCCCCGTTCTTTTGTTTTTCATGTGATGGAAGATTTCAAAAGCCACAAGAACATTATCGGTGATTAACCGACCCGGGACAAAAGCACTTTGAGTTGAAGAAACCACCTTTTCAAGTACACATTTCATTCTATTGGCTAACACCTTCGAAATCACCTTGTACAAAACATTACATAAACTGATAGGACGGAGGTCCTTCATTTTATTAGGGTTAGTGACTTTAGGGATTAAAGAAATAAGCG
>c101100.graph_c0
TTTCTTCTTCCTCTGAACTGATTTCAACTTCCTTTCTTCTACCATGAGTGACACCGAATCTTCCTCTAAACTCTTTTCCCATTGTTATGAGCCGGAAGAACCTCCAACCATCAAATCTTCTCGCGTTCTTTCTTCCACGCAGCACAAGATCAGTTCTTCTTCTGACCCTGCCTACTTCGCCTTGTTAGTCGACTTTCTTGCATCGGTCGTGGTGTACACACCTGGTCGGAATGAATGGGCCGATTCTTTCAACGAGGATTGGGTGTGTTTCTACGAATACCATTTTCGAATAGGTCATCGCTTCCCTTTTTCTCCTCTTGTGGTTGAATTTTTGAAAACCCTAGATGTATCCCCTGGCCAACTACTTCCCCAGGTTTGGAGAATTCTCCTGTCTGTTGGTCTTCTCTGTTCTGCACATAACATCCCCTTTAAAGTAGAAGATCTTCTTCAGACTTATAGTCTTTCTAAAGGCGGGTCTGGCCGTTTTACTCTGAAAACCCTTAGGGGTAGATCTGACTTGATCTTAGATGTGTCGAAATCTGACCGCGGCTGGGCGGATAAATTCTTTTTTGTAAAGCTTTCATCTTTAGGGTTTGATTGTCATTTCCTTAAGCCTCGCTG
>c101102.graph_c0
AGCGCATTCAATAATTCATTCATTCTTTCTTTGAATATTTTCCCGTGTTCCATCAATTTCTTTGCTTCGCAGATGGCCAGTGTTGAGGTTCAATCGGCTGCGGCAACATTGGCAGAGAATGAGACACAAGAGTTGACCAACAAGAGTAGTAACGAGACAACCCCGGAAGAGGCGCCAGTGGCAGCTGCCACCGAAGCTGAGACCGCAACCAAAGAACCAAAGGAAGAAGCAACGGCCCCAGATGAGGCTCCAGCTGCTGAGGAACCAGCCGCTGAGACCCCAGTTGAAGTTGAAACCAAGCAAGTTGTAGAAGAAGCTAAGGTTGATGAGGCAGCTGATGCTGCAGTGGAAGAGAAAGCAGAACAAGTAGTGAAACCCGACCAAGAGCCTGTTACCGTTGAGGAAACCAAAGAAGAGGCCCCTAAGGCTGAGGCTGAGGCTGAGGCAGCTCCGGTCCAGGAAGAGAAACCAGCTGAAGAGGAGAAGCCAGCTAAAGCACCTGAAGAAGCAGCTTCCACAGGAGTTCCAGTCGGCAAGACTGACTGAGGAATAGAGCCATATCACAAGTTGGCCAAGTTTTATTTACTTTTTACATAATTTTTTGTTCTAAGTCAGTCTTGTTATTATTAAGTTTTTAATTAAGGGTTGTGATCTGAGGTTTGAATATGGAGCATAGGATTATGCCAAGCGATTCGATCCACACACAATACATCAGCGCACCCTGTACGTACGCGGCTTGCTACTATCCAATTCATGCTGAAGAGGTGCATGGATGGATTATTGAAGAATGCTTTCCGCTTACGTCACGTCGGGGTTGCAGTTGTGGGTTCCAAAGAGAGGTCGTTTCGCTGCT
>c101103.graph_c0
GAAAAACACGAGATCTCAAAAGATAAGAAAAAGGAAACATAAAATATAAACTCGAAAAGTCTTCCTCGCGCGTGAAACCCGGCAGAACCGCGGTCGCGGTTTTGGAAACCGCGGTCGTGGTTTGACTTCTTTGACCCTTCGAGGCGGTGTAATACCGCGACCGCGACCTTCATACAGGAACTCTTCTGATGCGCCACCGCGGTCATGATTTTTCCTCCTGGATCTTGTGTCTTCAGCGATGTCCACCGCGATCGTAGTAGTGGAACCCGCTGCCGCGGTTCTTCAACAGAACGTCCCTCTTCGGAACTTCACATCAAAACCACGATCTCGAACACTTGGTCTTCAAACCTTAATCTTCAATAAAACACTCTAAAAGACCTAAAATACAATCTAAACATGTGCTAAAAAGAC
>c101105.graph_c0
GTTTCTTGGAATGAAACTAACAGGCAGTCAATCCATTCACGAATATCCCTGTGACATCGACCAATTTTCCCCCATGTGAGGAGGACCTTGTGCAACACTTCTCTAGAATAGGTGCAGTTGAACCAGAGGTGGTTCCTTGTTTTAGTTTAACTATTACACAATTCACACAAATCTTCTTAAATGATGTCCGTGGTTTTGAGCTTGTTTTTTTGTGTAGACTTCCCATTTGATAATCATCCAACTAGTGATTGATGTTCTT
>c101108.graph_c0
GTTTAGGTTGTGGGGTGAATCTTGAACCACAACCACAAGTCCACAACTCAAGTGGATCTAACTAAACTCTTAGTCTTGCCATTACAAAAACACAAACCAAATTCCTGGTTCCCATCAATTCACCAAAACTAAATAAAGATCACTACTACTACAATTAAGTATCAACCAAGCCACGAGCCATCCACATTCCATCCTAATATTCTACTAAAAAAAAGTAATTCAATTGATAAATTAACAACCAATCCAGGTTGAACCCGTTTCTTTAATTCAAGAAGCTATAT
>c101109.graph_c0
GTTTATCTGGATGGTGCGGTCGGCAACCTCAAATTCGCCTTCGCCACTTTCGAACTGCCATCACTCAAATTTGCTTGCCACCGCCCCTTTTCGCCGCGCCTTCCCCGCTACCCATCTTTCACTGCCTCCTCCGACAACCACATCTTCCTCAATCCGAACGTCGAGATCTAGGGTTTTTGGATGAGGCAAATTGGTCATGGATCTGAATAAAACCAATCAATGATATCTTCGAGCCGATTTTGTCGTCTGCCACCTTCTAACTGGTTTTATTCAGATCTGAATTTCTAGTTGGGAATCCTGGGTCACCGTTGGACCGGGCGTACTGATCCGCGACCTGAGCGCGAGCATTGACGGGTCGGAGGTAGAGGACGAAAGGGGGATGCAATGGACTAGAGATGAGAGTTGGACAAGTGGAAAGGGTATTTTGAGGGATTCGACATTGAAGAGGATAGATCGAAGCATGTCTACGATGCAAATGAAGTCGGATTCTTTTCCCCGAGTTCTCTAGCCTTAGCCTTATTTTTGTTTTTATTTGTACTTAAAACTTCAAATGGAAAATTGGACGGTAATAGGCAGC
>c10111.graph_c0
GAAACATATAAAGCGTCACCAAAGATATCAATCGTCAACTTCCAAACATGCCCCACCCAAATGAAGTCAATAGTCACACTACAAGGCGTTGTCCAATGGCGACAAACACGTCGCATAACCCTCGAAGCCGACCTACGTAGAAAAATGCGCGTGTCTACCAATGACGATACAACACGTCGCACATCCCACTAGCTGACCCATGGAACAAAATTCATGCACCAATGGCAATGAAGCATGTTGCACAACCTCTTAAGCCGACTCATGAGGCAAAGCGTGTCCGCCAACCAGTCCATCAACCCGTGATCAACACATCACCTACTAGATCACCTATCCCACATCGGAAC
>c101110.graph_c0
AAAAAAAAGAACATAGAACAACATTGAACAAGCTAAGCACAAAAAATAACTTGAAACACATGAACGTAACAAATAACTACTTTATTAAATTTGTGTTTACTAACAGATACAAAGCATGTCACTCAGACATGGAGGGATGTCACCTTGGAGCATATGAGCTTGAGGTACTCAACCAACCTCCATCTGCAGTGGAAATCTGATCAACGATGAAGTCTTCCGTTGTTATAGAGTCATGTACTTGGACTTGGAATGTTTTGGGCTTGTGATTTTGTGAGTTAATCATTTGTAATGTCATTGCAACCTCCTTCATTGTTGGTCTCTCTTTCCCATTCAAATTTAAGCATTGTTTTGCAAGAGCAGCTACACTCTCTATCTCTTGCTTCTGAGCTTCTTCAAAAACCAGAGGATCCACAATATCATACAAACGAGAACCTTGCATGACGATCAGAAACTTGGCTGCCAAACTCTTATGCTCATCAGATCCATCTGAATAAACCGGTGTCTTGCTTGTTAAG
>c101111.graph_c0
GGTTGATGTGTTTTCTTAATCCGTAGAACATTTTAGAAGTTTTGTCGCCAAACAAACTTCATCAACTTTTTTCTTCGTCAACTAGTGACTACCAAACAGAATATGCCGCAAGAAATTAAGGAAATCAAAGATTTTCTTCTGAAAGCCAGAAGGAAGGATGCCAAATCTGTCAAGATTAAGAAGAACATTGAAAATGTTAAATTCAAGGTTCGTTGTTCTCGATTCCTTTACACCTTAGTAATCACAGACAAGGAAAAAGCAGAGAAACTTAAACAATCATTGCCACCTGGTCTTCAAGTGAAGGAGATCAAATGTAAAAAAATGAACACTGACGATAAAG
>c101113.graph_c0
GCATGTGATATATTTAATGGAAGGTATATAGTTCACACACTAATAAATAATTTAAAAGTCTTAAATGCCCATGGCGAGCTCCGACCAAATGCAGTTAAACAAAAGTAGTCTTGGAAACACAAATCAGAGGCATGCGATGCAACTCTCTGGGTTGCTTATTTATAAGCTACATATATATAATAGATACCCTTCCCCTAATATAGCTTTCACCACATTCAAGGTACAGTCGGAGTCTATGGCTCTGCCGGTGGACAGTTCCTTACATAAGGACCACACTTTTTCTTCGGAGGATTTGGCTTTAACGGCACGCAAGCCTTATAGGGGTTACGAGTGCATGGAGTTACAGCTTTGAAACGAGCTTCAGACAGCCCTCGAGCCGTGGTGAAAGTGGGGAGAAAGAGAGTGGAAGCCAAGAGAATGCATATTGTGACAAGTAATGCTCTCATCATTTTGTACTTAAAATCAAAGACTATAGAGAGC
>c101115.graph_c0
GCAAACAGGTATTTCTTATTTCAGTCATCAAAATTCCAAAGGGATAGATAAGATTGTTTCATATTCAATTCCAAAGGTTGCGAGTGATGTGGGTGGAGATGGTAAAAAAAATTCTATACTTACATTTCATTTTCTTTTGTGAAATTGCCATTATTCATAGTGGGAATATTCTGGGGCCATAAAGATAATGAATTCCGCTGTAGAAAATCATAGCTGTAAATTGTACAGTTCTATTTCAACCTTGTAATGGCACAGTTTCAGCTAATTATGTTTATTCATGATTTCTTATCTTTTATTACCAACCCACTTTAGTTGATATCGGAAACTTCGTGGCATTAAGGTACTCTAGCCAACATGAATTA
>c101117.graph_c0
ATGATGCGAAATCGGACAGACCCGCACTTTCCTTGGACTTTGGAAGGCACAGTGTGAGGAGCGCCCATACGACCACCCCAGTAACCTCTACGAACTGGAATCACGTGCAATTTGGCGTCAATGATGGCTCCGCGGATGGCTGTTGCAACTTCTTTTGAGACTTTGTTGCCAAGACCAACGTGGCCATTTTCGTCACCAACAATGACAAAAGCACGAAATCGTGTTCGCTGACCGGCAGCACTCTGCTTTTGCACAGGTGAGATTTTCATCACTTCATCCTTTAAGTCAGTGAGAAAGTAGTCGACAATTTGGTATTCTTTGATGGGAAGAGAAAACAAATAGATTTCTTCAATAGATCTGATCATTTTGGCTTTCACCAATCGTCCCAATTTTGTCAAGGGGACCCAATCACCTTTTTCGCCTTGACCTCTGCCAGCCCCTCTTTCTCCTCTTCGACCTCCACGACGACCGCGGCCTCGACGTCCGAATCCTTTGCCAAATCCGCCGCGTTCATCCTCTTTGTCGCCTTTCTTTTCTCCACGAGCGCCTCTTCCTTTCGCATCACCTTTAGCGCCTCGGGCTCCTCGCTCAGCTCCTCCCCGACCACGTGGGGCTTTGCCTCCTTTTTTGTCATCTTTCGCATCCTTCCCTTTGGCGTCCTTTCCTTTGGCGTCCTTTCCGCCTTTTTTCTTAGCTCCTTCGTCACCCATTTTTTCTTGGGATG
>c101118.graph_c0
AACACTTACAGTGGCTTGCCTTCTTTATCCTGTCATTTCATCTCAATACAAATAGCTAATTATGGATACATTTTGGAATTGCCTTTTTTGGACTATTGATCAAGCCTCATTCTTATCTTACAAAGTAACACGACTGTTTAATCGTCCAAACAAGGTGTACAGGAGGAAGGTGAGTATTGCCCTTGGATTATTGCAGGTTATAGCTTGAAGAATGCTCAAGGAAATGATTTTCCCTAATTTGATGCTTAGACCA
>c101119.graph_c0
GGCTTGTCCGGCGCAATTGCTCAGGTGAATTCTCCTTCGCATGATTTCCAACTTATCGCATTTCAGTGTGATTGATTTCGGTATTGTGAAATTTCAATTGATAATCGACAGAGGCGTGGGATGGAGCCCTAGCACAAGATTCGGGGATTGTTGATTTCTTGTTTGAACATATTGGTTAGCATTTCAAAAGAGGAGCTTGTCTTAGTGTTACATAGCGATTGAAAAGTAGGGCAATTTGGTTGCAATTTTGGATTTGTCATGTTATCGCTATAGATTAACTGCTGATTCTTGTCATACCTTCTAAAAGTCGTTTCCTGCTACCGACTTGATTTGAATCACATACCATGATCAAAACTGATTTAGCCTGTATCAGTTGTTTCTCGCTTAATCAATTCAG
>c101120.graph_c0
GGTGCGATTGTTGATGATTCTATATGTATCAATGCTGGTAATGGTGCAAAACCTATCCCATTACAACAATGTAATACACATGCATGTGGTGTTGCACCCTCTGCTGCAGGAGCAGGTTCAGGTGAAACATTTAGTTGGTTAGTCTCGGATTGGTCATCCTGTTCCGTGGCATGTGGTGGTGGATTACAAACACGTTCAGTACGTTGTCGTTCATCTGCAGGATATCTGGATGAAGATCGATTATGTACCACACCAAAACCCACAACATCAGCAACATGTGCAACAGATGCATGTCCTGCATCAGTTGAACCACCAACATATAATTGGATTATTGGTTTATGGGGACCATGTAATGTACAAACATTACAACAAACACGTTGGGTCATATGTTCTACAACATCTGGACAATTAGTAGATGCAGCAACATGTGAATCTGCTGTTGGTACTATGCCTAGTACATCACAAGTATGTACCCCAA
>c101121.graph_c0
TCGGGAAAATGAAGAAGCATGAAGTAGGTTTGTTCTAATCCCGGGGATTTGTGGAATTGTCTGTTAAATACTGCAAGCTAACTGATGCTATCAAAAGTAACTGTAAAGAGCTGGTCTGTGGGTTGGTACTGAAAATGAACTATTCATTGTATACTATGTACATTCAGGCAGCTTATAGAATTACAGGCTATGCAGCTTTGTGGATAGATTACAACGTCTTACAATTTACACAAGGAATATTAAAAAATCTCTATACTACAAGAAAGAGTAAAAATATCTCATGTTAATAAAAGATGCTATATCCTAGAAATCAACACTTGTATGCATAATAAAAAGACTGGGAAACCATATCCTTTGTGAAATGTAATTTCTTATTCACATGATCCGAG
>c101122.graph_c0
GATTCCTGGACATCAGTACGAGGACAGTGATTGGCGCGGGTGAAGAACACGGTGGGGTTTATTGGCTGCGGCATCTCGGGGGACCAGCTCGTGCGTCGTCTGCTTCTACCGACCCCTCCTCCGCTGCATTATGGCACCGTCGCCTTGGACACCCGTCTTCTCAAGTGCTTGCTTCTATTTCTAGTTTAAGTTTAGCTGAGACTTCTTTGCAAAATTTGTCCCCTTGTAATGCTTGTCATAAGGGTAAACAAATTCGTTGTTCATTTACTCCTAGTCACAATAAAGCTTCGACTATTTTTGAGTTAATTCATATTGATGTTTGGGGTCCTTATAGCACACCGTCTTCGACGGGAGCCTTGTATTTTCTGACTATTGTCGATGATTTTTCTCGAACCGTGTGGGTTCATTTGTTTAGCACTAAGACCGAAGTTGCATCTTTGGTAGAGCATTTTTGTAATTTTGTAACTAGGCAGTTCGGGACGGGTGTTCGCCGAGTCCGCTCCGACAATGGCACAGAGTTCTCTTCCCTCAGGCCGTTCTATCAGCGTCATGGGATTATTTCTGAACGCTCATACCCCTACACTCCTCAACAAAACGGTAGAGCTGAACGTAAGCACCGTCATCTTCTCAATATTGCTCGTACGCTTCGTTTTCAAGCTCATTTACCGCTGCGTTTTTGGGGCGAGTGTGTGCTTACTGCTGCATATTTGATCAATCGCACACCCTCACCTCTACTTGACGGCAAGTCCCCAACTGAATTGTTATACGGCCGTCCTCCTAATTATGATCATTTCCGAGTATTCGGGTGCTTATGCTTTGCTCCCAAGCATCCGAAGTCGTCGGATAAGTTTGC
>c101123.graph_c0
GAAACACGATCATGATAATATCATATCACGAACAACACTACATGGAAACAAACAAAGAGTCAGCACAAGCATGGAATATTACCGAAAGGATGGATGAGAAAGAGATGAATAACATAACATGTTGACAACATGTGTTATTCATCCCAACCAGACACATCTTTTCTGCATATTCACACACTTGACTGATACTTGTAAAGAAACGCAGCCAGCCAAAGCAACTGCAAACAGGTAGGACCAAACACTTGCGCTATGAGGGCAACTAATCAGAGCGGCAAATAAAAAAAAAAAGACAACCGAGGAGACGCACACACACACGCGATCGAGATGTTTAACTTAAAAACATCGACCCTAGGCCTGCTGCGTGGGGCAAACGGACAAGGGCAACTAATCGAACGGAGAGAAAGAAAAGAAGACAATGAGGAAACGCACACATAAAAAGAGATCGAGATGTCAAAAGCCAAAAACATCGGTCCTAAGCCTGCTGCGTGCGCAAAATACATTACGAAATATTCGAACAATAAACAAGAGAAAAT
>c101124.graph_c0
CAAAACCCTAATTTAGGACACGTACAAGCCTAACTCTCTCATTCTCCCCATCCATTACAGATTGAGCAGCGGCGCCTCTCCATCTTGCAACAGAGCCTCCCACCAACGCCACCTTCAAGCGCCACCGCCGCTCCACCTGCCTTCGCCACCAACTCGCATCTCACCTTCAACCCTAATTGGCCTTTCCAAGCTTGCTTATTAAAGGAGAATCGCGTCTCCAAGCCACGTTTGTTGCTCTGCTCCGCTCCACCAAGCAGCCCAAATGAGAATCACCTTCAACCTTAATTGTATTGGGTTTACCTTTCAGTTTGTACCACTTTGGAGTGGTCACCTGAGAACTGTTATGCCTGGACAAAATATGCTGAG
>c101128.graph_c0
AGGGGTATGAGGATAACTGGATAAGTGAGGAGAACTAATGAAATTTGGGGTTCTGAATAGTGCTAACAGAGGTGAAGGTAATCATTTTTACCTAAACTAGACTAGATTTTGTTGTCCTTTCTCTGGGAAAATATTGAAATTGTGCAACACAAAACAGCAATAGAAAGCTCTTTCTTTAGCTGTAAATTATAATGAATATCCAAGTATCTAACCAGTGGTGAATGATTTGAGCCTGCATATAGTTGCTGGAACATTACTGGCTACTGTAGTGATTTATTTTCTAAAACGGCTTCACTTCAAGAACTCACAAGGGTGTGTCTCTTGTGCTATGTTTCTTCACTCTTCAGATCGAAATTAATACGGTTTCGAATGTTATACAACTGAAATGTGTACTTTTAAAGAAACATATTTACAATCTCCTAG
>c101129.graph_c0
GCCTCCCTTTTTACAGTCGTGTATGTTTAACCCATGGATAATAATGTTGGTCACGTACTGTATGGTAATGCATGGACCACCAGCTATGTGCACACTGGCTCCCCGACCGTCGATGGTCTTGAAAGAGTTCATGATCAACTCTTCCTTCAATCTGATGGTCATATCACGAGCGAAAATGATCCATAACGGCTCATCTTGGATCACAGCGTACCTTAGAGTTCCGGGTTTAGGGTTTACGACGTCATAGTCACCAGGGTCAGTGACCACATAAATTCTACCATCACGTCCACCAACCGCATTCTTGCCGAACCCAATCGCACAATCTGCCAGCCTTTGCCGGTTCTTCTCCCAGTTGGGGTCGCACCGCCAGCAATCGTCAATCGGATTGCCGGTTCCGCAAGACAAGTACCCCAGGTTCCTCCTAGACGCATTGATGCTCTTGTGTACTTCGTGTACGACTAATTCTGGGTCCGGAACTGCGGAAGCTGAAATGAGAGCTGGGGTCATGAGAAAGAGGAGGAAGATGCTAAGAGAAGGAGAAGGGATTGCCATTTTTTTTTTTCTTTTCCGGTTTAATTTCTTCTTGTTGTTGTT
>c10113.graph_c0
GAAATTCTGAATAACACAAATAGAAAGTTCCAAAGCGAAAAGAGCAGATGATCTAAGTACATATCCTACTTCCAAAAGCCGGCCTACGACGACACAATTCAGCCTCACGATGTAAAGTCTTCCGTATCTGCTCTCTTTGAAGTTTCTTCACCAAAGCATCGCAGGTTAACCAGTGTAGTAGTAGTTATGACACCACAAAATTACCACCAGCGACGCGGATCACCGGATCAGAGCAACTAGTCCGTGGCTTCCTTGCCCTGCTTTGCCCCGACAGAGAAGAACTCGGTGATGACCTCCAGGGGCATGCCCTTT
>c101130.graph_c0
GTAACTGCAAACGAGCTTCCTAACCCCTTGTCGTTATAACTTAAGAGTTTCATTGCTTTCGACAAGAAGAGAAATCCATCTCTTCCGCCGATATCTCAAGTGTTGAATTGGCCATAAACTCAAAAACCGGGACCTCAAAAAGATGATATTTCTTAGGAGCTTTAACTAGGCTAGGAGAGAAAGGAAAAGGCCTTTTCCCTCTCTCAAGTTGAATACCTTGGATGTCGGTCCTCGCCTCTCTTTCCTTGCGCTTCCAAGAATGCTTTGGAGTATTATGTAAAACAACAGGACCAGGAATCTCCACTTTTGATTTCCCTTATCTGCCACCTGTCCTTTATTAGAAAAGGACTGGAATTGAATAATATTTTGGCTGGGAACAGTATGCATGTAATATACGGGATTTTTCAGGATATTTTTG
>c101131.graph_c0
GTTAGGCTAAGATTTTTTTGGAATAAGAGCTAAGGCGGTAGCTCCCACCTCTTTCAACAACTTGCCACTTCTAAAGAAGTCAAGGACAGCATCAGTGACCTCGTTGCCAATAATGTGCCATGATTTGGTGAAGAACAGAGAACCATATCCATCTGGGCCCGGAGACTTATTTTTGCCAATTTTTTTAAGAGCATCGAGGACCTCTCGTCGACTGAACGGGGTTGTAAGCTGGTTCCTGTCAACCTCATTTGCAATTGGTCCTTCCCGAAAGACAGCTGGATCGCAGGGATGGCACGGGGTCTCGGTGCCAAGACTATTCTTGAAGTGGTTGTAGAAATGATCCCTGATCTCCCTCTCATCAGTCAGACTTCTGCCATTATCATCAAAAATCTCTTGGATATTATTTTGCGCTCTTCTAATTT
>c101132.graph_c0
GTTTGTTTTCTGAACTAGTGTCGGAAAATTTTTAGATTTTCTAAAATATTTTCTCTGTACATTATTCAACATGGCTGATCAGACAGAAAAAGCTTTCCAAAAGCAACCTACCGTGTTCTTGAACCGCAAGGAATCCAAGAAGAAGAAGCCCCTCCGTCATTACCGCAGCGTTGGTCTCGGTTTCAAAACTCCCAGAGAGGCGATTGATGGAACTTACATTGACAAAAAATGCCCATTTACTGGTAATGTTTCCATTAGAGGACGTATCTTGACTGGTATGGTACGTAAAATGAAGATGCAAAGGACTATTGTGATTAGGAGGGATTATTTGCACTACATCAGTAAATACAACCGTTTTGAAAAACGTCACAAAAATATGTCTGTCCATTTATCACCTTGTTTCCGTGATGTGGAAATTGGAGATATTGTGACAATTGGTGAATGCCGACCCCTGAGTAAAACGGTCAGATTTAATGTACTGAAAGTAACAAAG
>c101135.graph_c0
CACTGGGTTAATGTTGTTGTTGTAGGTCAATATTAAATTTAGTTCCGAATGATGATGAAATCTTGCATCTAATGTGGTTACGTACCATTAGATGTTTATTAGGATCTGTTAATGAAATATGATTCTAATCTTAAGACAACATGAACATAGCTGGTATGTGCTATACAACAATAAAAACACTATTATTTTAAATTTAATGCGGGTTGAACAGCTTATGGCCTTCATATAGGCAATCACCTTGTTCTTGACTGTTCTGTCATGCTTCCTGGCTGCCCGTATTGTTTTGCTTGTTTTTTTTATTTTTTCAGAGGCTGAGATATGTTCGAGGTTTCTAGAATTTATTTATTTTTGTTTTCACCCTCATAAATGTGAAATTTTAGTGAG
>c101136.graph_c0
TGTTAAAATAGTCCACGCATGGCACCTACGTAAAACCTTTTGCAACAAGACGGGTCTTATAAGGAACAATTGAACCGTTTGGCATCCGTTTGTTCCTGTAAACCCATTTGCTACCAAGTCCCATTAGTCACAAGGTGTCAAATTTGACCTGCATAGCATGTTGCTATGTGGAATTTTGGTGGTTTGATGGAAGAGTTTAAGCTCAATTTCAGTTGTTAGGACAATGGGCAAGGGATATCGAGTGGAAATGAGAGCTTTTGGCTTGAGCGAGTTTGTTCGGGATTGGGTTTGCATGGGATGAGTGGAGGTGGAAGATGGGCGAAAATAGGAG
>c101138.graph_c0
TAGAACACAAGTCTGATAAAACAGCTGGGCTGCTTGTTTTCTGTTCAACCCTTCAGTCAGCTGGTCGAGTGACTCTGATTGTGGTGCCCCTGGACCTTCAAAATATGTCTTCAGATGCGTTCTGATGATTGAGGTTGTATTTTCCATTTCTTCATCAACAACAGGACGTTGTGTTTGTGTTTGTGTACGTCCAGTCTCCTCCAACAGTGGTGTCATGTTTGTGTATGCATTTTCCTCTGTTAAGCCCTTTGCTAACTTGAAATTTGGCTCCGCAGCTCTTCATTGATGAAGAAATTTGGTTCGTGTTCCATATCTGTATCGACTGGGTTTTCAATTACTGTCTTGAGACCACTGCTGTTGTTATGAGATGAAGAGTGAGGCCTTTTCTTG
>c101139.graph_c0
GCAAAACATCTTTCTCTACCACCTGTTAAACTGCATTGCAGCATGCTTGCTGAAGATGCCATCAAGGCTGCTGTAAAAGATTACGAAGCTAAACGTACCAAACCAAGTGCTGCTTCACAGGCAGAACTAGCTCCAAGGGCTGCTGATGTTTGAAGATATTGATGTAAACATTTGAAAATGATGTTAATGTTCTGCCTGTGGAGATGTATCAGGATAACTGCACCTCCTAAAGATTGATGTCGTGTGGTGGAGGGGGTAAAGTTTATGGTTATTAGTAAGAACTGTGTATGAATAATGATTCAAGGACCTGCAGTTTTGCACATAAGTAATTGTACTTGTGTAACTGAACGAATGAAATATGATTCATTGTAGAACTATTTTGTTACAGTGAATGTAATACAGG
>c101140.graph_c0
CGGTGCTGGTCTTCTTGAGAAACGTGTTTGGGATGAATTGGAAGAAACTGATCGTCTTGTATCCGATTCTGCTACATTAAAAAGTGTTAAAGAAAAAATTAATGCATGGATTGTAGAATATTTTCGTTCAGAAGATATGCATGATGCAAGGGAAACATTGGTAGAAATGTCAATACGACATCTACATTTTGAAGCGGTCAAGAGACTCATCTCATGTGCCTTGGATCGTACGAATCGCCAACGTGAATTAACATCACAATTATTAGCATTTCTTGTTGGTGATGTGATCAAACCTGATGATGTTGCACGTGCATTTTCCATCTTATTGGAACGTGTAGAAGATTTGTATTTGGATGTACCAGATGTGTTAACATATCTCTCTTGTTTCTTGGCACGTGCTGTATCGGATGAAGTCATTCCACCCGCATTTTTGATTCGTGTGGATTTGACTGGTACCGATATGGGTGCCCAAGTTGTTGCTCAAGCCCAACATCTTTTAAAACAACATGATGCAACAGAACGATTACAAGCTGTATGGGG
>c101141.graph_c0
GTACAGATGCAACTCTTATAACAACTAGGCTATATATATAGCCTAGAAGGCTTCTCCAGTATAAAATGCTACTGCTTCTGCATGCACTCCAGACAGCAACAGACACCCATCATATCTTGTTGAAGGCGACGATGTCACAACTTTGAACATACTCGTTAATTGGTTCAACTGTCAGATGTTCTTCAATCAGATTGTCAACAGACACCAAGTCGTCCACAATTGTCATCATGATTTGCAATTTCTTAATTCCATAACCAACGGGGACAAGTTTAGATGCTCCCCAAAGC
>c101143.graph_c0
GAAAAATAGGGTCAAGAGTCTAGGGTATAAGGTTTAGGATATATGATATAAGGTTTAGGGTATTTATTAACATTACTTAACTTTCTTAAAAATTTTATAATTAACTATATACTCCAAACCTTGGAGTATAAGGCACCAAATATGATTAAATTCCAAACCCTAAACCTAACCATATATATTTCTAAAACATACTTTAAATCTCAATAATATACTATATATACTTTGTACAAGAGCATGTTGTTTTTGCATAACTATAAAGTTGAAAAATCATTGATCATTTGAAAAATAAGGAACTTGCATGTACCCTAAACCCTAAACCCAAACCTTAAGTCATAAACCCGAACTCCAAAACCCTTACCCTAATATATAAATAATTAAT
>c101144.graph_c0
TAAGGGTTGAAGAACTCCCAATTTGATTCCAGAAAATACTTTTAAAAACTCATTTCAGGAATAGATAGCTCGTTCCAAGGTACATTTCATATAACATGAAATAAGTTCCAAGCTGTCCAAGCCAACACCTAATTTCATACCAAACGCCCCTAATTGTACTCAATTTTGGATGTATCCCTAACTGAACTGTCAAATTCTAAAAATTTTAAAGTAAAACGGACAAATAGAACTTGATTTGAAGTGACAACGACAGAGGAAGAGGGATTGATTGAGAGGTAGAAACGCTTACAGAGAAATTTAGAGAACTTTCAAGTAGCTAGGGTTGAGCGCAAACTATTAATCACCCAAATTAGAAATAAGTCTGGAAGCGAGAAAGAAAAAGGACTGAGAGAGAGTGACTTAGAGATGACGACGTTAGAGAAACTGTAAGGTTCCACCGGAGGTCGCCAGAGAAAGCTTAGAACGTCGTGTCGCCATCGCTAATGGTGGCGGAGGAGACTCG
>c101145.graph_c0
GAAGATGTTAGATTGGGAGCAAACAAGTATGCTGAGAGGCAACCTATTGGGACGGCGGCTCAAAGCCAAGATGACGGCAAAGACTACGCCGAGCCACCACCGGCGCCGCTCTTCGAGCCAAGCGAGTTGACATCTTGGTCTTTTTACAGGGCTGGGATTGCTGAGTTCGTCGCCACTTTCCTTTTCTTGTATATCTCTGTTTTGACTGTTATGGGCGTTGTTAAGGAAAAAACTAAGTGCCCAACTGTTGGAATTCAAGGAATCGCTTGGGCTTTTGGTGGCATGATCTTTGCTCTTGTTTATTGTACTGCTGGAATTTCTGGTGGTCACATCAACCCGGCGGTGACATTTGGGTTGTTCTTGGCGAGGAAATTGTCGTTGACAAGGGCGATTTTCTACATGGTGATGCAGTGCTTGGGAGCCATCTGCGGCGCTGGTGTGGTTAAGGGATTCATGGGAAAGACTAGGTACACTGCTTTGGGCGGCGGAGCAAACTCCGTTGCTCATGGCTACACCAAAGGAGATGGTCTTGGTGCTGAG
>c101146.graph_c0
AAAAATCTCTCAATATTTCACAATGGCCGCCGCAACCATGGCTCTTTCCTCCCCAACCTTCGCCGGGAAAGCTGTCAAGCTTTACCCATCCACCTCTGAAATCCAGGGCAATGGCCGTGTTTCCATGAGGAAGGCCACCAAGCCCTCAGCTCCCTCCGGCAGCCCATGGTACGGCCCAGACAGAGTCTTGTACTTGGGCCCACTCTCCGGCGAGCCACCATCCTACTTGACCGGTGAGTTCCCCGGTGACTACGGTTGGGACACCGCCGGTCTCTCAGCTGACCCCGAGACTTTCGCTAAGAACCGTGAGCTGGAGGTCATCCACTGCAGATGGGCCATGTTGGGAGCTCTCGGCTGCGTTTTCCCGGAGCTTTTGGCCAGGAACGGCG
>c101147.graph_c0
GTCAGTGTCAGTGTCAGTGTCAGCTGGCTTCTGTGTGGCCGTGGGTGTAGTAGTAGTATCAGCTGGTTTTTGTGTGGGATTGACAGGTGTTTGTGCTGTGGGTTGAGGTTGTGTTGGAGTTACAGGTGCAGGTGTTGCTATTGCTGGTGGTAGTGGTTTCGGTAACATGGGTGCTATACGATCCAATACAACTTGTTGTTGATCAAATGCACAATGTCCACCTGGTTTTGTGTTCAATGATGTATATTTCATACCAGCAGCAGTGTATGCTCTTAGAGCATTGGCATAGGAAGTAGGCCAGATAGTATCACCAGTGGTGATTTCAAAGTGTAATGGTAAATTTTTGATAGTAGCAGCAGTTGGTGCAAAATTACCAGTAGCAGCGGCTGGAGGAGCAGCACCACATTGCAAGAATACACCACCTGCAATCTTATCTGCATGTAATGGTACAAAATAGGCACTGAGAAAACCGGCTCCTGATGATTGACCCGTTAAAAAGATCTTGGATTGATCAATGTTATATTTGGTACTGATATCTTGTTGGATGAGAGAGAGCAATGAATTTGCAGCAGTTACTTGCGCTTGTGCACCACCTTCATTCCAACCTTGACCATTGGGTGCGAGTACAGAGACACGCACAAGATCATATTGTGAAGCCACTTTGGCAAACATGTTGACCCCGTTAGCAAAATTAGAGGCTGTTGAACCATGTAAGAATGCAATGATACCACGTGCAGTTGCACTTGTTCCAGTACTAGTTGGAGCATTGATTAAATAGGTGAGACCTGATTTGGTACCTACTAGACGTTGTGTTGTACCAGTTACACCACCAGCACCATTCGAAGGTTTGGTAGCAGGAGGATAGACTGGTGGTGGAGGTGATGTTGGAACAGGGGTTTCTGTATTGGGATCAACTGGTTTGGGAGGAGTAACGGGAGCTGGAGGAGCTTCACCGCTCACCAACTTAATCGTTGAACATGCAACCCAGTTCGAGGATGACGCGATACGAAGAGTACAGGTCTCTCCAGGTCCGGTACATACAGTCCCAGCGGGAATTTGGAAGGAGATCTTGTATGGTGTTCTGGATACGGCTTGAGGATTGTTGGTGGTACCAGTTGTCACTGGGAGTGTCACCTTGAATGAGGCAGCCGTTGGGTTAGCACTTGCTGTGGTATCCAACGTGGCAGTGAGAGGTCCACGTCCGTCAGCAATCACAACTTCCCATGACACGATGAGTGGTGCGTTGGCATTCACGCGTGACACCGCATATTTGGCAGGTGTTGCATTAGCAGCTGTCACACCGCATACTTGTTGTTTTGAGGGTTGAGTATTCCAAGGAGCAGGTGCTACAAGTCTAGCATGTGCCTCGACATCGACGGAATGTCCAACAATGGCAACCAAACAAGCAACAACAACACGGGTGAGAAAACGCATATTGACA
>c101148.graph_c0
AAAAATGCCCCTTTCTCTATGGTGTGTATTGATTAGATGCCAAATAAATAAAAACATACATGGGTGCATGACACCAGAGATTGTAATGCGAGATTCAAATTATATACGAATGTATGTATATGCCCATAGATGTACAACACACAACTCTAGAAAACACATGAGGCTAACAAGTCCTGAACTTGTCTGTGCGATTATTATTATGTATCAGTGACGCCTCCTACCTCTCGTTTGCTGTCATTGAAATCTGCATCTGCCATTTGATTTAGCAGTTGTTGCCCCCA
>c101149.graph_c0
GGAAGACATGGCTAGGGAACAAGAAAGGGATTTCTACTCATGGTGCCAGACCGAGGTTCTTAGAATCACCCTATTCCATCAAGAAATCAAGGAATATATCAGCCTTGTTGTTCAGTTTGACGAACTCATTCAAGATGCAAGCATTGAAGTTCCCTCCCTTAGCAGTGATCTCTAGAGAAACCTTGGAAGAAGTCTTCTTGGCATGTACCCTCTTGGAACATTATGTGACTATTATTATGCATATCAATTGCGGCATTTAAAGTTTATCTTCTTATATGGGATAATAGAGGCCCTCCTTCTCCAATATCTTCCTCGCCAACCTTGGGTAAGTTAAATAGTGAGACTTGCTTGCACATTTTGCCATATGTTGGAGAATAATCCTTGGCAGATCAATTCATTCCTACCTAAGGAACTTGTCTCTCAATAGCATATCATTGATTGTT
>c10115.graph_c0
GAAAAAAGAACAAGTGCTAATCGACCAACAATATCCCATCAAATACAAATATCATGTCACACAAACGCAATTAACACCCACTGATCGATAAATGAAAAGAAGAAGAAGAAGATATCAGGATACGTAGAAGAGGAAAATTTCCCAAAAACAAACACCGATGCCCATGAAAATACAATAACCTTGCAAACATTGATCAAGCTTAATTAACCCTATATTAATTAATTAGTTAGAGGAAGCTGTGAAGGCTTGGGAGAGCTTGTGGCCGGAGAAGATGGTGGGGAAGACGAGCGCCAAGAACGCGAAGAACAACATGCTTGCGCCTCCTTCCGTCTTTCCAGCGATTTGGTTCAATGCTGAGTCTAAGGCAGAATCCCCGACTAAGTTAACTGTTTGTCTCGCATCGTTTGCTATTGCCAGCCCCACTGATGAACCCGACATCAACATGTATGTTATCACCTGGTCACCGATGAAGTCGATCAAAGCAGATAGTTTGTTGTCTTGAGTGATCAATTCTTTTCGGGTAACAAACGCGAAAACTCCTTTGGCGTTTTGGACCGCGT
>c101150.graph_c0
GGACAAGCTCTTACTACTGGTACATTAGCATGGCAAGGTATTCTCATTTCTGGTGCACGATCACTTAATTTACATGGGAATACATTATCTGTCTCACGTATGACTACTGCTTTCTCCTATACATCTGCTACTACAACAGCTATTACTGATGGTACTATTCTTGTTAATCAATTATGGGTGATTGAAGCATTCAACACTGCATCAACTGTTAATACACTTGATTTACAAGGTGTTGTTGTCAATGTAGCACAAGGTGGACGTTGGCAAATGGGTGCATATCTTGATCAATTAGCTGGTAATAATCCGCCAAGTTTTCGTTTCCGTTTATCATTAAAACCATCTTCTGCATCTGGTTCTACCTCTTCCTCTATTAGCAATCGTGGTTTTGTTAAAATTGTTGGTAATGTACCAATTGAATGGATTGGTAATAATGATGATTCATCAGTATTTGAACAACCTGCAGGTGCTG
>c101151.graph_c0
GCCAGTACGGGCCTCCCAACTGCCCAAAAATTGATGCAAGTAATTATTGTTTTTCTAATATATTGAATAATCCAAAGTTGAGCTATATCGAAATTATTCTCAATTCTAGGAAATTATATCATGAACGATGAATAATATATAAGAATAATATTGAATATGATTATTAAATTTGAAATAATAACCTGTGATGATGGATATATATATATAAGACGTTTGCTCGATCAAGTCTATTACCTTGTAAAAATTTACGAAAAGAGGCATTTATTTTGGGGTTAGATTATA
>c101156.graph_c0
GTGGGTTCATATTTGCCAAGAAGACGCTTAAAGCATTGCTTGCAGGCAGATGCAAACGAGTCAACGCACATTCAAAACGATCCAGATAGTCATCTATAGTCGTAGTCTGCTTCAAATTAACTAGTTCGGCTAACGGATCATCACATAATTCAGCAAACCGATTAGATATATCCACAACATACTCAAGCCAAGAGGGAAACTCACCCTGTTTACTCCTCATGTAGTTGTGGTGCCACTGAAGAGCACGATCCTCTAGATGCAGAGACGCCAGGCGTACTTTGAGCTCCGGAGCTGTGTTGTCGAGAGCAAAGAATTGCTCACACTTGTATAGCCATTCGCGGAGTTGAGTACCTGCAAACTTCGGAAACTCGATCTTCGCTAGACGAGCTGCCAGACCACCAGGAAAAGTAGAATTTCCCTGCGAAGTCATCGAACTAGCTCGGTTCATCATCGGGAGTCCGGATCTGGATATATCTGGAGGATCGGGTTCGGGCTGGCCCTTCCCGCGCTTCTGGTTGTCGCCAGTTTCGCTCGAGCGTAAAGGAGTCGCCGAATCCCGGTTTGCAAGAGCGGCTATCATCTCCTTGAGTTCTTCCATCTGCTTTGACATCACTTCGAATTTCCGATTGCTCTCCTCTTGGTTCTCGACCACCTTCTGTCCCAATTCG
>c101157.graph_c0
GTGAAGGTTGGTCTTTTTGTCATAATTGGAAGATACTACTGTGAGTAAAACATGAGATAATTCATGTTGTCTATAGGTAGAGAATAATACATGATATTTAGTGAATGTAAATTGATATTAATAGACAATAGCAGTTGGAGCTACACCAATGAGGATCTAAATGGGTCTTACACATAGCGTAGGACATAAAATTTAATATGATTCTTTTCTTGACACATTCTTCATCTGTTAATGAGATATATTATCAGGACATATAGTGCAACCCCTGTCCCCCTTATGCATTCTGCTTCAGC
>c101159.graph_c0
ATCTATTGTGAAGCCACTGTCAATACAAGCGCACCCGGATAAGGTTTCGGCAAGGCAGTTGCACAAGTTGTATCCAATCTATACAAGGATGACAATCATAAACCTGAAATGGCTCTAGCTCTGACCGAAATCGAAGCACTTCGTGGGTTTCTCGAGATTAAGGAGTTGAAGGATGTTCTAAGGAAGAATCCTGATATCAAAGATTTGGTTGGTTGGGAAAGCATGGAGTGTTGAGCATTCGCAATGGAAAGGAGGAGAGAATCAAAGCTGAAGTGAAATCACTTTTTACACAAATCATGTTGTTGAAGTTGAAGAATCACTTGATCACGGAGGATCAGGTATTAAGTGTTGTTTGATAAGCCCAAAACATATTGTTTTATG
>c10116.graph_c0
ATCATTGGCCTGCATTTCATGGGATAAGCATGTGTGGCAAGAAAGTACAGGAAGATTGGGCATCATAGTTTACCAGCCAAATGTTGGTTCACTAAACAAATAAGTTTCTTCTATAAGGAAAACAGAAGAAGATGAAGAACCACCAAATGATCAATACAAAATACCAGAACAAAGAGGTTTAAGCATCAACAAGCTTGCTAGAAGTACAATGATAGAGCTTTCACATTTAAACACCTATAACAAGTTACTTGTAAAGTAGTCAACAAATTTTTTATCATTGACAAGAGAAGG
>c101162.graph_c0
AGACTCCATGCTTTGAATGAACCTTAATAATACATGGGACGTAGGTCTGAAGCTCAAATAGTTTGCTTATATATAACTTTTCCAACCACATCAAAGAAGAATTTTAGGAAGGGACCCAAAGCCCCTGAAGTGTACAAGCACTTCTACAGACATTGGCACACTCCATCTTAAAACAAGCCGTTTCTTGAGCTAAGCTACATTTTACAGAACTTGTGCTTATCAGCAAACCACAAAGATAAAACTATAAATTGCAAAGTAGAAGTTGATGAAGTACCTTGAAAGATTCTAAACTCTACAAGTTGTACTTTAGAGCTGCCCCCCCGCCAATCATATTCACCCGATCCATCAAAATAGCAACCACTACATTCTCAAA
>c101165.graph_c0
GTGTTTATAATTGGGAAATGTAAGTTTGTTATGGTGTCTGATTTGTTTTGTCTTTGTTGATGGAGGTGTCTGACTGGTGATTGTCTTTGTTGTTGTTTTTGATGGAGCTCAGATTCTTTTTCCTTTTTAGGTTGATTTGGATGTCTTGAGATGGTTCATATTTCAAGGAAAATAGCCTGTTTTTTTTTGTTCTAATATGGTGTTTTTGGAATGAGATTAGGAATCCAGTTGGGATAAACCTATCCAAATGTATTTTTGTTTGCTTAGTCCAAGGAGAAATATAGATACTAGTAATGGGTGATGTGCAAACAAACATTGGTGTTGTTTTGGATTATAATCCAGCCTAATTCCTCATTCCCAAGCGCCTCCTATATGAAAACATAGGAAAAAGACAGTACTGAAAGAGCCACATGAAGTAGTCCTAAAGATTTGCAATTACTACATTATAGGTAGTTAAAGTATTTGCTTCACTACTACGGAGTAGTTAAATTTTACTTCTTAAGTTTTGCCATGGGAATGCTTAATTTTGAGAGAAAGTTAGGAAGCCATGACACCTAACCTGTTTTCTTGATGTTA
>c101166.graph_c0
ACAAATTTATTCAACGATTTGCAAGTACAGAAACTAAAGGAACCTTAAAACGCAATTGGACACAAGAACTGTTGACGCGGTTCAGAAACCCTAATCTGCGGAATCTGGGGAGACTCACCCAAGAATCCAAGATGCTCTAGTTGTACAACTGTTTCAAAGCTGGTTACGAAATAAGATAAAGACAACAAAAACAACCAGTAAGAAAGAAACAATCGAAGCTACACAAAGCATGACCTCAGGAAAGAGAAGGTGCGTAATTTGAAAGGGTTTCGACCTCCAATCAAGGCTGGTGTCACTCCAAGACTGAGCGACCCTAAGGAGAAGCCACCATAGATCTCAAAA
>c101167.graph_c0
GAAAACTAATAGTGCATTACACATCAACACGAAATAGATAAATTTCCTTATAAATGGACTTTTACAGACAAGATCTAGAGACAATAGCAAGTACATACACAACAGAATAATTAAATCTAACTTTGATGAAGATTATTGCTTTAATTGGGCTTTTTATTTACTAAGTGTTATTTTAAGATACAATTAGTAAAATTAGTAGTTTTACAAGAAAACTCACTCAATGATTAGTAGTTTTCATCATCAAGTATCCATGACATAACTTGATTGTCCATCTAAATTTACTTAAAATAAATTTACAATATTGGATCCCTTCTTTAAAAGACAATTGGAGAAGTTTAAGAAGGGATCATGTTCCACCACAATTCAAGAAGGATTTAGGCAAGTTCAACTAGCCCCTTTAAACCCTCCTGGAGATCATT
>c101168.graph_c0
GATTTCACCATTGAAGGGCCCTTCAGTGAAAACATAGGAGCGCTGATTGCCCCTTGCGAGACAACCTAGAAAAGCACCAAAGCAAACAGCCCAAGACTACCTATAAACATAAAATATCCATACCTGTATCTTATATCTGATATCTGATGTCCATACCGATACCTATATCTGATATCCTTGATATGGATGCCAAACGAGCCCATAATGGTTTTTATTCCCGAGTGTTACCATGATTATCATTTTTTATTAGGTTGTTTAACTATGTTCT
>c101170.graph_c0
GGGTGAACCCGCAGCTGATGCTGATGCTACTGATGATGATGATGATGTGGATGATAATGACACAGATGATGTTGGTGATGATTCTAATGATAAGGATGAAGGATCTGGTGTGGATATGGATGTGCGAATTCGAGATGCTGAATTAGTATGTTCAGATAACGATGAGTTGTGAGAAGAATCAAGAGATGAAGACGGTGGCGGTGGAATGATACTGCTACTGATACTGCTACTCGCGATCGGGGATGATATCGATGATGTGCTTGGGATTGGG
>c101171.graph_c0
CATGGTTATGTTTTGAGAACAAGATACATTTAAATTTATGACCATCCTAAAGTTTTGGAGCTTAATGTCAAAGATTACAAGCCTTAGTCTATATAATCCAACATCAGCAGCATGACCTAATAACTAAAATGCCAAGGCAATAAATTACATGGGGCGTTTAATCTCTTCAAAAAATTCAAAGGAAAATCTTACCCAAGTTAATGCAACACTAAGAAAATCAAGAAAGGAGGAGACGGTTTCAATGCCAAAAAAAAAAAGTAACAGCAAATCGCTAGAAACTTAAGAAAGGGGAAAAGTATTTCGAAGCCAAACAAAATTAATAGTAAATTGTTGGCCAAACCTAAACACCCATGGTTGATGATCTGCTAATTGAGGGAACAAACAACCAAACCCTAAAAATCCATGACTGAGTAGCAAGGCAATTAAGATTTGAAGAACAAGCAGTTGTACATTTCAATACTGAGAATCTGTAAATTGGCTGTAGAACAGAGAAATCGCAAGTAGAGATCAGAATTGCCAGCCGATCAAGCCCACAAACAAAACACCCAACCCAGATTAGAAAAAAACAACGCGGAAACAGAGCATGCAACCAGCAGAAAAGTGGAATTCAAAAATCATCAAACAAACAACGAAGATGAACCAGACAAGATATATGCATCTAATAAGAGAAACAACAGAGAAACAGAGACGGGGAGGTTACTCGCAG
>c101172.graph_c0
TTATATTCTTTGAATAAGCCAGTTCATCCAGTTCAGACCTTCCCCTCCCCATTCTTTTCCAATGCCCGCATATCACTCTAGTTTTAACGAAGGCAGCACTCGGTCTTTGGCCAACATGGCCTTGTTGCCGTTGAAAACGAAAATCCGAGGTCCTGCTTTACAAGCAGCCGATCCCGCCGAAGACGACATCGTTGATGAAGCTTTAAACCTGTTCCGTGCCAACTGCTTCTTTCGAAACTTTGAGATCAAAGGGGATGCGGACAGGGTCCTCATTTACCTCATCCTGTTTATCCAAGATTGTTTGGCCAAATTGTCAAAAAATCCCTCCCAGACTCAGGCTGCAAAGGATTTGCTGACTTTGGCGGTGCAGAATTTTG
>c101173.graph_c0
GGGGTGAGGGTTAGCTCATAACCAATGAAGTTTATTACATCTAGAAATGAAATTATAAATAGAAAGAAACAAAATTATCTAGAAATTACAGATACAGTTTAATCTGAAAAACTTATCTACCAAGGCTAATTTAGGCCATGTCATAGGATGAGCGAGAATCATATTAGGACTCAACAGATACCAAGATGAGAGCTGCCCAAGCACATTAGAACATGATATATGACTTAAAAAGCAAACAATAGAAGGCTTGGTGATTTGCCAAGCTCAGAAGCTGGTCAAAGAATCAATTGTTTGAACCACGGTGGTGGAATTCTCTTCGA
>c101174.graph_c0
GGGGTACTTTGATCAACCAACAAGAATTAGAGATGGAATTGGGAGCATACTATGTCCCCAAGGACAAAAAACAAAAACCGCTAGGAGAAGACGCTTATTTCATCGGCCCAGAAGGCCAATCATTTGGTGTGGCTGATGGCGTTGGTGGATGGACAAAAAAGGGCATTGATGCTGGGGAGTACGCAAGGCAGCTCATGGAGAATTCAAAATCATCCATCATTTCTCAACCTAAGGGCGACATTAATCCTAAGGAGGTCTTGACAGAGGCACATTCAAGAACCAAAGTACCAGGCTCATCAACTGGTGACATAATTGTAGCTGCAACAGATGGATTGTTTGACAACATGTTCGAGAGAGAGATTGAGCGGACGGTCATGAAAGTAAAAGCTCAAGGTGCAAGCCCACAGAATGTGGCGGAGACACTTGTCAAGCTTGCATTGTACAACTCCTTAGACGAATGCTTCCAATCGCCCTTCTCGAAAGCTCGCCAGAGGACGAATTGAGCGAGCGATAGAGAAAGAAAACTTTTTAAAAGCAAAAGCCCGCCGAAGAAGATTGGGGAGATTGTCGCGCTAATTGAGGGAATTTTGCCAAGAAACCCTACATTTGTACTTATTCGTTGAGTCCAACATCCATCATTCAACTCGGAAAATTCACCACATAAACAGGCTCTACGCCGATTGACGGAGAGAATGATCTGAATTCAGTATCACCGATTAGCGGAGAGAATGATCTGGATTCTTTTCAGAATACCCG
>c101175.graph_c0
AGAAAATTGACAACAACTAGCATCAACAATCCGACATGACACATGAGAGGAAGAGGAGAAAGGAGGTGAGAATGGAGGGGAGGATCAATGGATGCCTCTCCACCAGCAATCCAATGCAACCAAACCAAACCAAACCAAAGGCTCCACGTATGAATGCAAAAGAAGGACTAAACAGGACAGAACAACATGACATAATCCCATTCCAACATCACAAAAATCATCGAGAAAAAGAGAGATTCAACAAGGAAACACACTAGTGTAGAATGACAAAAAGTGGGGAACTAACAATACACTGAGAACACAACAAAATATGAATGTGATACGCCAGAGGGTAGAAAACACA
>c101176.graph_c0
TGATTGTACAACACATAAAAACTATTATTCAATACTTGCAAGTTTTCTGATACAAAAATCGACGGAATTACTCTCCGTTCTATGTATAAGACGTACAAATGAATATACCTTCGCTCTTTTGTTTGTGGATACATTTGTATACAAATGAACCAAGAAGTCGAAGATATATATATATATAGGAAATGAAAATAGTAATTCGCGTCCACGTGGACACCATATTGGCGACAAATGTGCCTCCTTTTCAGTGACGAACGTTATTAGCGACCACTTGGATGCAATTTTCGCGGCAAGATGCACGCCAACTTTTTCTTCTATTTAGCATCCACATGGACGCCAATTAGCCACCACATCTTGATGGTCACTAATTGGATACATACATTAGTGATTACGTGGTCGCTAATGTCAAAGCCAAAAATTCACGACTATATTGTCGCTAACAATGGTCGCTATTTTCTGGCGCTAAACATTCCCGCTCTAATTTGGAGACCAAATCTTGGTGGCCGCTAATTGGACGCGTAACCTAGCGACCACGTGGTTGCTAAGTTTTTTTAGG
>c101177.graph_c0
GTGTCCAGTTGCCTTGTCTAAGTGTCATCTCGTGCTCATGTATTATACATGGACAGAGTATCCAAACCACATAGCAGTGATATCACGCTGCAAGTTCTGGATGTTTAGGCTCTCATAATTTTCATCTCACTGTTTTTTGTATTCTTATCTCAAGTCGTCTATATTGTCTTTCTGTTGAATCCCCTCACTTTAAATTCCTCAGATATGTAAATAAATATGATCAATTGTCATGGAGGAGAGTGGTTTAGGAGGATGTATTAGCGTTCGTCAAGGGAAAACTCTATCATGGCAATGGTGTCAGTGTTGCATGTTTGAACTAATGCACTTGAGTCAATCAGAAATCCTGATGGACTGTGCCTATGATTTGATTCATCAAGTAAACTGAAAAGGTAGGATTTATAATGTTTCTAGTGGTGTGTTTTTACAAATTACCTAGTATTGACAGAAGGAGGATCAGGAATGGAGGA
>c10118.graph_c0
GATAGATAATGGTTGGATGTCACATCTTGGGTGGATGTGGCCAAAGGTTTTTAATCACCGACAAAATGTAGATTGCTTCTACAACTTTTTTCTTTATAGCGTTAATCATAATTAACTCATAATGCAAACATTTACCATTTCCACTAATAAAAAGTAATTAGAGATATAAGTCAAATTATGGCGCAGATGTTTAATTTTTTTGAAACTCTCCTTTTTTCTATAGCGGGTCTAATTGTGTGGTGGACCGGTGGTTTCACATATTCCAGATTTAGGATGATTGGATTTCTCTTTTTTTTTGGTCGAAAGGATTTCACTAGGTGGCTCAAAATGTATAATGACCTGTAACTTGACCCAATCCGACCCGTAATTTATGGGTTGGGTTACGGGTTAATTTTTTTGATATTATGG
>c101182.graph_c0
TCCCTCAGCAGAGCAGCGAGAAATGAAACAAGAAGCCGACATGCGAACGAGCGCCTGGTAAAAGAACGAGATATTTAGGCAGCGGCAGCCTTAGCCTCGGCCTTGCCAGCCTGGCTGTTAGGGCCACGGCGACCAGGTCCCTCGACCTTGTTGACGAAGCGGCGGTTGAAGAGGAAGCGCTTCTGAGGACGACCAACCTTGTGCTTGGGCTTACCCTCTCCCTTGGCGACCTTGGGGGTGTTGTTGCGGACCTTACCGGCACGAGCGAGACCACCGTGAACCTTTCCCATGTTGTGACTGTGCTTTTCTG
>c101183.graph_c0
AAGTCTGGAAGGACAAGGCTCCATTGCTTGCCTACGATCCTTACCAAAGAGCTCAAGCGAGGTTCTGGGTCGATTTTATTGACAAGAAGATGTACGATACTTCGAGGAAGACATGGGCCACAAAGGGAGAAGAGCAGGAGGCAGCAAAGAAGGAGTTCATCGAAGTTCTGAAGACCTTGGAAGGGGAGCTTGGAGACAAGCCTTTTTTCGGAGGAGACAACTTTGGGTATGTGGATTTGTGTTTGATCCCGTACTATTGTTGGTTTTATTCGTATGAGACATTTGGAAAGTTCAGCGTTGAGGCTGAGTGCCCCAAATTCATTGCTTGGGTGAAGAGATGCTTGCAG
>c101186.graph_c0
GAAATTTCCAAATTTTGATTTGAGTAATGGATAATTCGTCACTCCAGAAATGATAATTTGGAATATGATTCGATTTGCATTTACATTCCTTGAAAGGGAAGCATTATCAGCTGTTACTTTGAGCCAAATCATGAGGCCACCTTACATAAGCACCTGTTTGAACTTGCTAGTCGCAAGTGTGCAAATTTTGCTTCCGTTTGGGGTTCCAGGTCCAAAATTGATATATGAACTCTTCATCATAAAAAGTTGCGTATTGTACCAAACTACCAATGACTACTAG
>c101187.graph_c0
GTTCTGGACAGGCGCGTTTGACGGTCCAGGGTTCCATGAAAAGGGCATGCTTTGGAATTTGAAAGGCATGCCTACTACTATAAGCTTTTTTACCTTTTGTTACTGTGGACATGCGGTTTTCCCTACTCTTTGCATTTCCATGAAAGATAGAAGCCAATTCAAAAAGGTGGTGTTGATATGCTTTGTGCTAAGCACCATATGCTATGCAACAATGGCGATTATTGGCTATCAAATGTATGGACAGCACTTAGAGTCTCAGATAACCTTAAACCTACCCGTCACAAAGATAAGCTCACAAATTGCTATCTACACAACTTTGATCAATCCTCTGACAAAGTACGCGCTAGTAATCACTCCTATAGCGACTTGCATTGA
>c101188.graph_c0
GATTTTTAATTCAATAACATGTTGACACTATTAACAACATTCTAACAACAAATAATATGCAGAGAAGTAATGTAATGCATAACACCAACACTCCACAAGAATATGCAAGCAACATTAATAATCAACATCATACGCCAGTAAACGGCAACATAAAATCCAGAATTGGCAGTAGATCGGGTAATAATCAAACCTTCAAAGGCGACCATAAAAAAACAAGAACAAGAACATGCTTGAAGGAGATCGCCAATGTTGACAACAAGAGCATCTGGGAAAGGATGAACATCGACCCAGTTGTCGTCGTGAAGAATCTGA
>c101189.graph_c0
CAGTCTTGTCGCCGCCAGCACCGCCAGAGCCAGACTGAGAGCCAGACTGAGAGCCGTTGCCACCGTTGCCGCCAGAGCCACCGGCACCGATGGTGCTAGTAGCAACAGGCTCAGTGGTGACAGCCTTGCCGTCAGCAGACTTGGTGGTGTAGAGGGTGGTCACGGAACCGCTGCCACCGTTACCGCCGCTGCCACCAGTGGAACCACCGTTACCACCGTTACCACCGTTGTTGCCACCGTTACCGCCATTGCCGCCGCCAGGGTTAACGGTAACACCAGCAGCCTTGCAGATGGAAGTAACGTAGGTGAGGATCTTGGTGACGCCGTCAGCATCGCAGATGGCCTTGG
>c101191.graph_c0
GGACCACACCGAATAGGAAGGTTTATTTACTACTTCATGTGGAATTACACTTAGCTTGAAGAGAAATTGCATGGTCTAAAGTGTGCACCAATATAAAGTCACTTTAAAACAAACTAATTTTTGAGAGGAAGATCAACAAAGTATCAATTGGAGAGCATATACATATGGTTTAGACTATAATCAATCGTTTCAAATCCTCTTCCCTCTCAAAATATAAGTTCAATTGTAGCCTACTAACAACAAATCAATATCAAGTCATTCCAATTTTGAGTTTCATTCAGTCATTATGTAAAACTGCTTTCAGCTAGC
>c101193.graph_c0
GACACTTTTCCCATGTCGCCGGATCAACTAGAAACCTTTTCGATGTGGGCCTTAAGCTCTCCAATAAGGGTAAACAGAAGCTCCAACTCCACAACTGTTTCCATCCAACAACAAGACGAAAAGGAAGAGAATTCGAATTCGAGGGGAAATCTGGATTATACTGTGATATTGCCCCGGGAAATCTGGTTTTGGATCGGAAAACGGTTTGAGAGTCGACTGGACGTGTCACGGTTCCGATCGGTTTGCCGGACATGGCGATCCGTCCTGCCTCCTCCGTTGCGATTCCCGCTCAGGGTGCCACCTCCTCCCCATCCCTATCTCAAACCCGACGAGAATTGCTCCGGCTACTTCATCACCCAACTCACCTTTTAC
>c101194.graph_c0
GGATGATTCTAATTAATTGATGACCATTCTCATCTGGTTGCTATTTTGTACTCTAAGAAGAGAGATTTCTCTATTTTTGGTGTTTGAAATCCATCAGTTAGCCTTAAATTTCTGAAATTAACCCAATCACATTAACCAAATTACAACAAATCCTAAACATAAATCTCAAATAACCACACAAATTAACCCAATTGCAAATCACCATGCAAACTAACCCAATTCCCTAACAAAAAATCTGAAATCACCAATGAAGTTAACCAAATTCCAAGAACTCAAAATCTAAAAATTACCACGCAAATTCACATAATGAAAAGCCCTAAATAAAACATCGATACAAATTAGCGGCTGACACAACTCGAAATCAAAGCTAAAATCAATACAAAGAACTCAAATTCACATAATGAAAAGCCATAAATAAAACAACAACACAAATTAGCAACACCCACAACTCAAAATCAAAACAAAACTAAATTTCACCCTAACCAATTTGTAATTTATCAAGTAAACAAGTTAATAGCCCTAGGGCAAATTAGGGGAATTACCTAGATGGGGTAGAGAGTCCGAAATTCTGAGCAGTAGAAGTTGGGGTACAATGGTTGTGGACTGGCGGCGTTTGGGTGGTGGTGGGCATTGGTGGTGGTGCATGCAGGGAGGAATCCGAGCGGATAAGGGATGGGCTATTTTTCTTTGCGGGTCCAAACATGATAAAAAGATTGAAAGACAAGGTTGGTGGTCTTCGCGAGTCTGGG
>c101195.graph_c0
GTTGTATTCAATTTAGACAACACAATAGTACAGAAGCAAAACATCCAAGATCTTATTACAGCTTCAAAGTAAAATATTGCAGTACACAACGGACAATCCTTATGATATTCATAGTAAATTCACCAAGCTGTAACTCATTAAAAACAGACCTACACCCACGAAGTGAACAGGTCACTGATATCTTAAGCAGCAGCCACAGCGTCGGTGGGCTTTGAATCTGATTCTGCTGGTGCTGGTTTTTCCTCTTCCCAGAAGGCAGTCTTCTTCCCAGTCTTAGAAACAGTCTGGAGGACAGCATCGGGCTGCACGTTGCCCTTCACAGTCACCTTTTGCTCCTTCAAATCAATGTCAAATGTTTCCACACCATCCATTTTCCCCAACACTCTCTTCACTGCTCCAACGCAGCCCTCACATGACATGCCAA
>c101196.graph_c0
CACTAATTGGTTCATTGTCCCAGAAATCACAAGTCCATTTTGAATCAACAACGAAGGCGTCCCATATTCGTACAGTTGAAGCCGATAGTCGTTCATGTCTCGTGACCTGCCTGTCGGGTATGCCATGGATATTTGGATTCCCGGGTGTAATTTGTCGAGATGCGGATAGACGGATGTTGTCATTCAAAACGTACAGATATTGTCGAGTGGTTCGAGTGTAGTTCCCTTCGAGCTCCATCACCGTAACAATGCTGCGGAGTGGAGTCGCTGGTTGAGCCACACAGCAACATCCATATCCCAACAGCCACCCACCGATGACGATCACCACGAAAAGGCACGGAAGCTTTGTCGAAG
>c101197.graph_c0
GGATAAGATCACTTCTACTCTTGACTAAAAACAAAGATCAGTTCTACTACAAGAAAAGACTCTTGATGAACCAGTGAAAGGAAACATCAGATTTCAGAAGTAAGGAAGCTACATTCTCATTAAGATCCCTCCAAATCTATTTTCCCCAGTCCATCTTAAACACAAGACTACCAATCCATCTTAACTCACCTCAGCCCAAGTCACATGTAAGTCCATTGCTTATATGACTATTAACTGTACTTATGTCCATAAGATATCAAACATAAACAGGATACATATTG
>c101199.graph_c0
TGTTTGATGATGATGATGTTGGTTGTTGATGCTTGGTTTTCCTTGTTGATGTTGCATGTCCCTTGAATTTGTTGCTGGATTTATATTGTTGATTTTTGTTCATCTGATACTTCCTGATTGGAGGTGGTAGAGAGAGAAATAGGGTTAAATGAAAGAGGAGCTCCATTTTGGGATAAAAAATGGGCTAGGGTTTTGAGTAATTTGCTTGACTTTGCAGCTCTATATTGACCCTTCTCTGCTGGTGCAAGATATACTCTGTTGGTTTTTTTGCTAAGATTGAACCATTTTTCATCAATATGAACA
>c10120.graph_c0
AATTTGATCATCTTCCTGTTTCTACAGTTCCTTCACAAAATGTCTTCTTGTGGTGCTTGCTCTGGTGGGTGCAAGTGTGGGGCTGGATGCGGGTGCAGTGGATGCGGATGCTGCAAGAAGTACCCTGACTTGGCTGGAGAAGGGAGCGCCACCACTCAAACCATGGTCCTTGGTGTTGCACCTCTGAAGGGGCAATATGAAGGATTTGAGGCGGGTATGGGTGAGAATGGTGGATGCAAGTGTGGATCCAACTGCACCTGTGATCCATGCACCTGCAAATGAGACTCGGAGGTCCCGGGTTTAATACATGAGCCTTCTACCTGTTATGCTACTACTAGTACTGCTAGAAATAAACTGAGGCCATAGGCCTTCATGGTGTGTGTG
>c101200.graph_c0
TCCATTACAAGTTTGGCAAACTACAACATCAAGGAATTGAATGCGTTCAGACATTGATCTTCTCTATTAAACGAAAAATTCCCTAGTTTTGAAGGTGTTCAATTGCAAGAAGAAAAAGAAATTCACCAAAAACTGGTGTTCAATAAAATTGCATATAAGCACATAGCCATCATTCATGATACTATAAAAACGGTCCAGGTTATTCAATAGAAGGAAGGAATTAATAAGAAGTAAAACGACTATTTAATATTTATCTATCGAATGTAATTTGAAGGATTCACAGCACATACAAACCCTGGTTTACAATCCTAAAATGGGAATTATGATCAAAAGTTTTAATCAATCTGAACTTGACTATAAACCAGATTACTAGAAGATAATGCCGTCCCTAGCTCGAAGGTTTTAATCAATCTTTTCTTATCATCATATGGTAGACGCATAACTAAAAGATTTTAATCAATTTTTTTTGGCAACATAATATATATATATATACAATCTGATTTAGTTTTGTTTTTTG
>c101203.graph_c0
AAACTGAAACTGAAACTGAAACATCGGGTGCATTCTTATCGACATCACTCACACCAATTCCATTACCAGATTGTACCTGGTTAAGAATGAAAGGACGTGGTGAAGTGACGAATGAACATGTCGACTATTATTATTTTCGTAATAATACTGATATATTCAGATTATATTGGAAATGGAGTCGTGGGCAAGATATCGATGAAAAACAAAAGTCTTTTGAACCTGTAGCTAGTTGTTGTTCTCGTTCTTCTAAATCAAGAGCTCGTCTCCTTCAATGTACATTGTGTGATATCTATGTTCATGCATCTTGTCTTCCACGTGGAGATACACGTATCAAACTACCTCAAGGGGAATGGCATTGTAACAATTGTTCCAATCAACAAATGCAATATTATACATGCTGGATACCATTGGGTCAGGTCACAAACAATGACGGTTCACTCTGCCTTATTGCCGGATCCCATCGATTACGTGGATATCATAAACCATCGCGCAAAGATTTGCTTCCGGGTGATTATACGAAGAAGTATGAGAAAAGCAGTGTTTGGTATACATCAACCAATATGGAACCTGGTGATGTTATCCTATTTAATATCAAAACAGTACACGCAGCAACACAAAATCAATCGGATCATTTTAGATTAAGTTGTGATACACGTGTTGTGGTCTCTTCCAAACCAGACACTCATGTCATCCGTGCCCGTGATGAGAAGCTAGCTACTTCAGCTGGTCAACCTAGGCCTCATATGAAAAGATTAAGCATGTCGATGTTCACCAA
>c101204.graph_c0
ATTTTAAATTTTCAGAAATAGTTTATGGCACTTGAATGCATACAAAGAACCCACCGACCATTACTAACAACTTTGAGAGACTATTTATATGAAAATAAATGTTATGTGCTTCCACTTGCTCTTCCATTTTCTTAAGAGAATGCATAACCCAACAACTAACTGGCATTGCTGCAATGCCACCATCAATCAAATTGCATCTGATTTCAAACCACATTGCTCGTTCAAGCTATTTCTCTTCTGCAAAAGCTCTTTGTTTCAAGTTGTTAACATTTTTAAAATTTGCTTAAACACACAAAGAGAGAACATAAATAGAAGGCAGGAGAAAATACAAG
>c101205.graph_c0
TAGAACTTGTTTTGATATTGATAACTTTAAATCAAAACAATAGGATGGAAGCTCAGTAAATGACAATTTTAACCAAGATCTCATAGCTAAATCCTCTAACTTGTATAAGATCACTCCAAAACAAGAAAATTCTACAAATTAATCCGTGAAAATTATCCAAGTGAAAATGACTTTGATTTTTTAAAAAAATATACTAATTTCGGAAATTGCACTTAGAGAGAATACTTTGAATTGGTAGAAAATAATTTTAACCAAAAGCTCTTAGACAAGTAGTTTTCACAAACCAAAAGGCTTTAGTTGAGCACAATAGATTACAAGGGCATG
>c101206.graph_c0
GGGAAATTCAATTTTTGGAAAGCAATTCATACCTAATCTCGAGTTAGATGCCAAGAAAGAGCTCTTTTCCTGACTTTCCCGCCGCTATTCTCTTGGTGGTGATCCAAGAATGCCACGATCTGTACGATCATTTCCTTGTCTTGAATGTGATTCTTCTTCCGCTCCTACTGAATTCAATCTTCGTTATTTCTCTATTCTTAAGCCTTGAACCATCTTAGTCAGATTCTCGAATCTTGCTGTAGAATCCTGTCGTAGTTCTGCAATCGCCTTTTCATTGTTCTTCTGGAGATCTTCCATTGAATTTTCATAATCATCGATCTTTTGGCTCAATGCTTTCATAAATTCTTGTGTGGAATTCATGAAATTCTAGCTCATTCTCATGAATTGGTTGATCTGTTGTAGTTGGAGCTCCGTTTTACGAACCGATTCTTCCAAA
>c101208.graph_c0
GTGCAATCAATGAAAGAATGAATGATTAGCGCCGTCTTCTCTTTTCACCTTTATTTCTTTCCTTCAATGGAAAATCCATCTTTAATTCGTTTCCATTAACAGACTTCACTTTATCCATTATTTTGATAGTCTGTCATATCCTCTGTTTTATAGCTTGACTGTTCTTTACATGGTAACAGAGCCATGTCTTCCCCAAACGACACAGACACGCATCAGGAATTGGGAGAGCTCTTCTTACATCATTCAGATCATCCCAATTATGTACTCTCAACGAGCTTGCTCAACAAGGGAAATTATAGTCACTGGAAAAGGTCAGTCGAGGTGTCTTTGATGGCAAATAACAAATTTGGAATGGTGACTGGATATTGCAAAAGGCCAGACCTTTCTTCACCTCAGCTTGGGCAGTGGGAACGAGTAAACAATATGGTAATTTCTTGGCTCTTACA
>c101209.graph_c0
GACTTTTACTATACAGCTCTCTAAAAATCAAAAACTTCAACCTTTCTCGCGATCTTTCTCTAAATTTCCCACAGCTTCTCAAAGAAAACCCAAATCATCTCCAATGGCTTCACTGACTCAATACATCCTTGTCCTGAACTTCAACTAGCTCATCCATGCCCAAATTGTTGAGTTAACCTCTCACCTCGCCACTGCTATTGCCAACAAGGCCGCCACTCCTACGCCTTCTCCTACTCCAATTTCTCTTCCTAATTTGGTGGTCAACAAAGCCTTCGTCGTTGCCAAGGAAATTATTCAAGAACATGAGCAATAGCTCAAAAAGAGAAAGCCTCAACCCTTGAAAGGTGGTCCTTGATGATCCATCGCCAAAGAAAAGGAGACTTCGTTTGAATTTGAAAAAGGGATGCTGAAATTCTCTCCTCTATTGTTGCAACTGGTAAGTTTTCTCCAGTTCATCCTCTTTCTTTGGAAGACGAGGACTCTATGATGAAGGAAATAGAGAAGAGTCTTGGTGTGCATAGTTCTTTTAAAATTGCTAGAAC
>c10121.graph_c0
GCAATGAAATGAGTGGGGGTTGACATGTGGTGGAATGATGAGAATGAGAGTCAACCAGAGAAACAAGTACATTTGACTTCACAAAAATGATATGTTTCATTGAACAATTTTTCACTGGGACGAAAGATGGGGAGTTGATTGAAATCAAGGGTAGGAGTGATGGGTGGGTGAAGATGATGTGAAGAGTATGTTGCTGCACTGTTGTTGTTGTTGAAAGAGGTATTTTCCATCACCATTTTGATTAAAAAAAGGCTGATAAAGCAAAAAATCGAATGTGCGTAGAAAAATATAAACAACAACAACAAATGAAGCAAACATAATGAAAGAGACAACGAAAGAGATAAAGAATACGAGAAAGAATGTGGAATCAACAAAAAAAAAACAAGCAACACTAAAGCCAACAAAACTGAAACGAAAAAACTGCAGCATGCTATGTACAGACAAGAGAAGAAACCAATGTAAATGGAATGATGTGATGGGATGAGAGGATGATGCTGAAGAGTAACTTGATGTCGGATGTTGAATGATGTTGGATACGATAACATATCGTGCTATCCTTCCACTTTCCCTCTAGTATCCTGCAATCGATGGTTGACGATAAATTCCATTCTGTCGCATAAGACGTGGATAAACTCCGGGTGGTGGTAATTCATCACTATCTGCATCAGGCATAATATTATCACATGTATCATCATCTTCGACAACATCAATTTCATCATCACGTCGATGAGAAATCTCATGATAAACAGAGATACAGGAATCATTACGCATTAAGGCATCATGGGTGGGTAATTCACTATCTAAATGAGATTGTGAATAGGATTGAGAGAGAGATGATGATGAGGATGAATCAGTTGATAGTGTAGGGGATGATGGTGGTAATGAATGTGTTGATGCTTGTTGTTCAAATGACGGAGGTGTATGGGGTGAAAAGATGGACGATGATGATGGTGGATGTAATGATGACAAATGTGATAATGGTGGTGGTGTTGTTGGT
>c101210.graph_c0
TGGTCATGCAAGTACGTAATATACATAAAATTAACCTTTACAAGTAGAGCAAGGATCGACGTGGGAAAACGACTATACATCCGGCAATGGATCATCCCGACAGGGTTCGGGTTGAGTCGACTGAGGAAGGAGGTTGGTCCGACAGCAAGGACACGTGGGATTACAGGTCAGCCACCGGTCAACACATTCAGCATGGAACAGGTGGCAGCAACTTGGCATTAAACGCAGCGTTTCACCTTTCAGGAATATACCCAAGCAGATTGAACATTCCACCACACCCCTGCACTTGGCCGTAGTTCCTTCGTCCCCTTCCACGTAAGCGAATTTGGGGAGGGATTCAATGGCCACGTGGATGACAGGTGGCAGATCATCTGACAAGCCTGA
>c101212.graph_c0
TTCGTATTTTTGCTATTGTAATAGCACAGGGTGTGATATTTGTCTTGCTCCGAGGAACAATTTTAACTTCCTTGGCTGATTTGTTCAGCGATAAGCGTGCTGATGTTAGATTTTTGCTATTGTAACACAATGCCTTGTAAGGTTTGTCATTGGCAGTGAAGGTGTGGTATATTTGTATCAGATTGTATCTTTTCACATTGGGGAATTTCAGCTTAAACATTGGAATAAACGGTCCTGTACCTTCTTTTATATAGTCCTGCTAGAAATTGATAAGATTCAGAGATTGAG
>c101213.graph_c0
AGGCAAAAAAGGGCATTCTGATCTGAAAGATGATGACAATCTCAAGTAACAAAATTTTAGGCAGCTCCCTTCCCCTTCTTTCTCTGGAGCTTCTTCATGTAGAACTCCAGCTCTTTTCCCTCCAAGATATACCCATCAGCACGGCCGCACTGGCCAGGCCTTGAAGAGATACATGCCAACAAACGCCCACTGCCAAATTGCTCCTCAATATGTGGGTCAAGCTTGCGGTTCTGCTGACGTTTCTCCAGCTTCCTCTGGACATGGTTGCTCTTCTTCACCTCCTCGGGTGCAGTTTCAGCTTCCTCTCCTTCTTT
>c101214.graph_c0
GCTGCACGTCGTTATGCTCCTCTTGCGGATGTAAAATATGCTCATGCTAAAGGATTTATCACTGGTTTATTACCTATGGCACGTCAATATGTAACATTATTACCAACCTTTTTACCACGTGTTGTTGAATATTTGATGTCATTATTAGAACAATTTGATCGTGCTGAACAAGATGAAACCAAACAAAATGATCAAGATGCTATATTCTCGGTATTTGAAAATGTTGCAACACAAGTACAATCACATCCATTAGTTGCTCCAAT
>c101216.graph_c0
ACGGTCCAGTGATCAATAGTTTCCCCCTCTATCATCATGTCCCGTCTTGATCTCTCATTTATGCATGATCCATCACGATTTTCTACACTTCCATCAACATCTGATGCTGCAGCTATTGATAATGATGTAGATGCATTAGAAAATGAATTAAATCCAACACATTTCAAGATACCGAAGGAGATGGAATTCCCCACTCTCTCCCCCTCTGATCTTGCTAATCCAGATCATGATGTACGTTATGTTGATCGTTATCAACATCCAACACAACCAGATATTAAATATGCACATGGTACAACAACATTAGCATTTGTATATAAAGGTGGAGTATTAATTGCTGTGGATTCACGTGCATCAATGGGATCATATATTGGTTCTGGTACTGTTAAAAAAGTGATCGTCATCTCTCGTTATCTTCTCGGTACTATGGCAGGTGGTGCTGCTGATTGTTCCTATTGGGAACGCAACTTGGCATTACAATGCCGTATCCATGAATTACGTGAAGGTAAACGTATTAGTGTCGCAGCAGCAAGTAAATTATTAGGAAATACTGTATATCAATATCGTAATTATGGTCTTTCTATGGGTACTATGATTGCTGGTTGGGATGAAGGAAAAGGTCCATCCCTTTATTATATGGATAATGATGGTACCCGTCTCAAAGGTAATATCTTCTCTGTCGGATCTGGTGCTACATATGCCTATGGTGTACTTGATTCTGGTTATCGATATGATCTAACTACAGAAGAAGCGATTGAATTAGGGAAACGATCAATTTATCATGCAACACATCGTGATGCATATTCGGGAGGTACTATTAATGTCTTCAATATCAATGCTGAAGGCTGGACACAACATTTTGCAGATGATATGAATGTATTACATTATGGACAATATGCTGCTGAAAAGGCTGCCATTGAAGCATCACGTCTTTTACATAAGAAA
>c101217.graph_c0
GTCATCGAATTCAAGTTCTGGTTAGGTTTTTTCCCTCTCTGTGGAATAAAGTCATTTCAGGAATGACTTATTTCACCACTTTACACACTCTCATACCCTCCTCTAATCCAAGGTATTAACCATACCTAAATTCAGAAACTTCTCTTCGTCCCTACTTGGTCTTTGGTGTTCAACTGGTTCTTGCTCCTAGAAAATTCTCTTCCTCTCCCTGGCAAGCTTCTTTGCTTTACTTATTCATCCTCAATCTTCCACTTCAGGAAGAAATTGCAAATCTGTCCTCTATCTTCTATTTGAGGAAGAAGTTGTGAAACTAAGGGCT
>c101219.graph_c0
GTTTGCTAGTAGTAATTAGTAATAATATATATCATATATCATAAAAGAAATTAAAAAGTGTCAATTATCCTAAAATACCTATCAATTTATAAATTAATATAAAAAATTAATGTATTGTTATTTTTTCTAGTATGGTCTAATATATTTATAACATACACCCCTGAATTTTTAGGTCGATCCTTCCTCCTCTAGTAAGCAAGGTTATTAGCTCATTGGCCCCTCAACTTTTTCAGTAAACAAGTAGGCTTATTATTGTCTATCACATGAGTAGTCGATCCCTTCTATGAATTCCTGGGTCCGTCACTGGAAATGAGTATAAAAAAGATGACATTTGACTGGCATAAGAACAAAT
>c101220.graph_c0
TTGTAAAGCGCAGCGTTTGCTATTGATGCTATCGCTTCAGTCATTGCCAAGCCATAAGTATGCGATACGCAATCTACTCTTATTCCATACCGTCCAAGCTCTGCCGCTAAGCCCTTGACAAGTCCCAAGATACCAAATTTTGACACTCCATAATAATTAGCTGGAATATTGCACAAACCTTCAATTTCCGCACAAGCAGTAGTGCCCGTACCCGTTGTATACAATATGCAACCTCTGCGGCGTGGCACCATGACTCTTGCAGCATGCTTGGCTACTAAGAAACCACCAATTGTGTTCACAGCCAGTAAATGTTCTAGATCAGACTTTGGGGTGTCCAAAATGCTCACGAAACCAAGATACTCAAGATTGCATCCGGTATTGACCAGGATGTCGAGCTTTCCGAATTTAGCAACGGTGGTATCAACAAGATTGATGACTTCCCTTTCATTTGATACATCACAATGGATGTAGCAGACATCATGGTGGCCTAGCTTATCGGCTAGGGCTTGGCCAAGATTATCTTGCACATCGGCTATGACAACTTTGGCTCCATTTTTGTGGAAAAGCTGGGCCGCAGATGCTCCGATCCCG
>c101221.graph_c0
GCGATATATATTGATAAACAAATGAACAATGGTTTAAAATCAACATATGCATGTCGACATCTCGTGGTGATTGAGATGGATAAATAATGGAAGAACAAGAGCAATAGGATGACATATATTAGTAAAAAATTGCGCTGCCTTGATTAATTATATAGATTGTGGTGCCTAAGGTGTGGCACAAGCACCACGGATGAAGGTGGGTGAACAGTGCGGCGGAGGTGGAGGTCCCCTCGGGAGCATCTGGCGGAGCGTTGCTAGCCATGCGGTTTCTCCGCCCAATGGCCTAGCCGCTAATCCGACTTGTGAAACACAGAGAACGCAAACGGTGACAAGGATCAAAGCAAGAGCAACTTTGTTAGTGGTCATCAAAGCCATGGCTAATTAATTGTTGTTTGTAATTAATGCTTCCTTTAGGTTTTTGAGTAGTACGTATGATATTTGGATGGGA
>c101222.graph_c0
GCGCACGGACAAGGACTCCTCCTCTTGGCTAGCGTCCATGGATGGGGTCACATCAGCAAGTCTGGCATGAATGGATCGGATCTGATATGTAATTGCGTGAAATAATAGGTTCGAGGACTTACAAGACAGTTGGGCTCTAATGCCAGTTGATGCGATCATTCCTCGGGATGAGATCGAAACGACTTGAAACTCGTGGATCTAGTCTTGCGCAGGAGCCTTCAAACCTTTGAATAGATCTCTTGATAGTAATCCTTGATGAAGTGACCTTAATGTGAGGTTTGGTGGATCGAATATGGACTCGACGATGGCGCGGAAGCAATCAGATCTTGGCACGAGAGGGTCGTGCTGATGGCGCGGTACCGAGAGGATCTCGGCACAAACAAAGTTTCCACAGAAAACCGAAGACTTTTGGTGCAATTAGACTCGGATCTAGGGTAGATCCAAGTCGGCCTGAGGGTAACTCGATGGAATCACAAGTTAGCTCGATG
>c101225.graph_c0
TATGGGTGCGTACACTCGACCCCCCAGACCCCGCTAGCGCGGGATTACACTGGGTAGATGATGATGATGATAATGAAGGAGCTAAGCTTTCTATTAAAATGTACTACCTGAAATAGTAGCCTACACTTTGTTATTTAAAGAGCTTAACATGATGAAAAAGAAGAGCATATTAGATATCCTTGTTCTATGAGATTTGAGTCTCTGTCTAATGAATCCTAGTGCTCGAGCTACTCATATAAACTTGAGTTATTGCCGATCATAGGCACCAAAGGAATCACAAAACGGGAAAGATCCGTTCATAATAACCAGCTTCCATTAA
>c101229.graph_c0
TCTTTTGCAACCATGGCACCCAAAAAACAAGCTGAAGCTGCTGTTCCACAAAATGCACTCCAAGCCGCCATCGATCCCGCTAAACAATTCGCCTTGGACTCTATACGTCTCTTGAAACGATGCACAAAACCAGATGCTAAAGAATTCAAAAAGATTGCTCTTGCTACTACTGTCGGATTTCTTGTGATGGGCTTCATTGGTTTCTTTGTCAAACTTATCCACATCCCAATCAACAACATTATTGTTGGTCAATAATTTAATCACCCTTTCATCTACTCACCCATCCATCACCATCACCACTCATCACTTTTTCCATGTACATCAGTGTTAGCTTCTATCCCTCACCCCTTTCCCTACTCTCCATGCATCTCCAGCCTAGTGTTTCTCGTTTCTTCACTAGTGCTGTTTATTTGCATGTGTTATTGACCGCTTTCTTTCTTCGTTCGG
>c10123.graph_c0
TGCTTCTGGTACACCCTTTTGTAGTCTTTCTTCAATTGCAGTGGCACCAAACAATGTATGCTTATTTTAAATTTCTCTAACTACCATCTGACGTTTAGTTTCCTTGTCAATCAAAGTAATGCTAGCCACCTCATAAGAAGAATGCCATTGCTGAAACTCCAATGTATTCAGTTCTCTCATTCCAACGATAAGTGCCCAATAGCATCCAGAGAAACAATCATATCACTAAGACAATCGAATTTCAAGAGAAAGCTCAAGTGGATATTGGAGATTTTGTTTGTTCGGAG
>c101230.graph_c0
AGCCCAAAAATATGAACAATAAAGCATAGTAACTATACAGGAACACCTTAAGACTCCATTGGGGCAAGATTGGAACCATGGATATCAATTTAACCTGAACTTGTGGGGTAATGTGATTATTTTCCCTGAGATCATAACCTTAGTCTGTTTTCGAATTATAATGAAGTGATTTTCTCCTAATTAAGTTCTGGCTTCTAATTTTGTTCAAGTTTTTTGGTTTAATGTGTATAATATCTACCTGAGAAACAACTGTTTGAGGGATGTGCCACTAATTTGGTGGCAGGCTGGCAGCACCAGTCTGGTCGACTTGTTGGTGTT
>c101232.graph_c0
AGCTGATTTGAAGGCTTTAGAGGTAAGCGATCGATCGGATTCTAAGGAGGACTTTACTGCTCTTACGAATGAGAACTTTGGGTATGCTCAAGAAATAAAAGAATTTTTTGCTCATCTGATGGGAGTGAGTTTCGATCCAGGAGGAAACACAATATTATATTAGAAGCAATTGTTGCTAAAAAACTTATACAGCTAGTCACCTACCAAGTAATTGACGAAATGTCGATGTCCTTTTTCAGCCATGAATTCAAGTCCTTGGAACCAATGGCAAAGTTATTTGATGAGTTGATTGAAAACGAAGTTGAAAGAGAAGGGAAGAAGTTGACCTCGTCCTCAATTACTGACGATCAAAACCTTGAGTTTTATGTTAACATAATCATGACATGTATCGACGTTCTTACATGGGTGAAATTTGATTATTGGATGCCTAAGGTTGATTATGTAGGGGAATTTGCTTTTGATCCGAGAGGAATAGACTTTGCATTTGCTCCTTATACAACTTATTTACTACCTAGAAGTAGGTTTCTTATGATAGAATCATTTCCTAAAATATTTGTTGGTCTCCACTGCCATAT
>c101233.graph_c0
AGAAGGGCGGGGCAATCGAGCCGGCGGAAAATCTGTGGATCGGAAAAGATCGGTAGAGATTCCGTTGAAGAAATGAGATTTGAATGTAACTCATGAACAGATTGGCAACGAAAAAAACCAGCCCGAATCCACGGGCAAACTCATCAGAGAGCTAAGCCAATCAATAACATAGATCGACGAAGAGCGATGAATTTTCCACAGACCGGACACTTGGTGGGAGGGTTGATCTCAGAAAAATCAACAAAACAAACACGCGTCCGCCG
>c101234.graph_c0
AGGGGTATTGAAAGAATATGCTCAGTAACATGACCCCCATTGTTAATGCTATTATCGTCTAAATCAACACAAGTGGGTTGATTTCACTTATATGATATAGTTCATCTTGCCACTTCGTGTTCTTATAAGAATTTACAAACAATTCTGTGCAAATTTCTTAGGAAGATAGGTTATATTTGTTTGTTACTTTTCTGAACCTAAAAAGTGCTTGAAATATTTAAACCAAGGGAGGTGGAATTTATAATTTTCTGAATGGACTGACAAGTTTCTGGTAAGTGTTTCCAAATATGCAATTTATTATGAATTCCTAAGGAGTGCTTGAATTATCCAAATTAAGGGAGGATAGAATATGTTATTTTCTATAAGAATTGACTTGCTCATAGTTTTCAGAGATCACTCTAGTGTTTAATTCTCTTGCATTTTCTATCGGAACTTGTGTTTTTTTTTTCTCTTTTTGGCTTTGTTTTCTTTCAATAATTCAATCTGGCAAGTTGGATTGTCTGGAAATTACTTTGACGTTAACAGAAGTTTGGTGGCCAAGAACTTTGGATTATTACAGACGTTATGTCGTGTGTGACAGTGTTTTCTTG
>c101235.graph_c0
ATGTGATATCTTTCTTCACATCTATAAGCAAATTAAAGTTTTGTAAGTTAAAATTATAAGGCATGCAATCTATTCAAAATAGAATTGTTAAAGTAAACAAGGGTACCTAGTTCTATTTTTTGTAACACTTCAGAAGAATTTTCATTTTCAAATGAATTTACATGTGCACAAAGCCAATCTTGTGCAGAAATAAGTACTTGAACCGCCTTATTAATCATATAAGCATAAAGTTGCAAAAACAATTAAAAAGGTAAATGAACTAAAGAATAACAACAATAATTTACATGTAAGGAAAAGAATCAAGATACCTTAGAA
>c101236.graph_c0
GGGTAAATGGGTAATGATAGTAAAGGGGTAAATGGAAGGCTAAATGGGTAATTGACACATTGTCGATCTGTACGTTGGCGGCAAAAGAAGGGAGGGAGGGATGGTGGTTTTCAAAGGGTTTGTGGAAGACGACGACGATGGCCCATCTCAACATTCACAGCTTCGCCAGCCGGCGCCGGTTGGAATGGTGCCACGATGGAGTGCCCAAAAGAGATATCCATGACTTTGAGCAATGAGTAGAGAACAAGAGGAAGAAACAGAGTCCACCAGTCGCTGCTCAGATTGGACCAGAGAGCCACTCCCACGGACACGGAGATGGAGCAGACGGTGGAAGTGAGTCCGAGGTCGGTGGCTAGATCCAAAGCAGATTCGAGGCTATAACCCCAAATGACATAGAGGGAAGAAGACATGGCCCCAACCACTCCAACGGGCTGCACCAGAGAGCTAGTAACCGAGAGCAGTGCACATCCCCAAAAGAAAAAGAGTTCCACCAATTCGCTCCGCTCGTTTTTCATTCTGGAGG
>c101238.graph_c0
GTCGAGTGATTCATGAACTACATATATAGCTGTAATTTGTTAAAATCAATTTGATACGCAGCTTAAAAACGCATCAATCTTTTTCTGATGGGATTTTTATATACTCCATATGCAAGTACACTAAAATTATTTTTGGTGAGCTGTAAGTCTCGATCGTAGGCTGAGTGATGAGTAATGACTAAGGGTTGATTTTTATTTTTCTCATTTCATTTTATTTTAAAAATGGTAAAAATATATTTTCAAATGAATAAAAAATAATTCGTAAAAGTTTATGAGATCTTCAAGTTTTCAAAGTAACATCAAGCTTAAGCTTTACAAAAAATACAAGGAAGGGATCTACGATTTAAAACAACAATCAAAACATCACTCAAATAATGCCCAACTTTGTGATCCAATTGTCTTCTCTGGTTGACTTGTACAGCTATACTTGTACATATACTGATATATATTTATAATTGTAAAAATGGAATTCCACTACCTACCAAAAATACTATAATGATTCATGCACTCTACCTTTTTAAAAATTAAAAGACAAATACTTAATCATGATAGCTTAATGCACAA
>c101240.graph_c0
GGAACTTGTCTAATTTCTAGATTTTTATTTCTTGTCCTTTATCTATCTTTTTCAAGGGCGCTTAGGATTGGTAATAGTGAAATTAGGTTGAAATGAATTGTATTTGGCCCTTGAATTTACTGATGATGAGTGAATTAGATCTTCTTGAATTCAAGATAGGAATTGAATGGATTATCAGTATTGCTTTCACTCTTTTTTTCCCCTTATATAGTAAAGTCATTGTCGAATCAACCTTCACAATAACTTGCAATCCTTTTCTCTGCTCCCAAATTGAACAACTCGAGAT
>c101241.graph_c0
GAGAAAAGTGCTGAGCTAACTTCAACTACATGTTACCTCTTCTAGTTTCAAACAATGCAGGAATAAACTTCTTTCTTGGCAAGGGGGAGAGAAGTTTGATTTTTTCTGGGGTGGGGGTGTGCAGTTGGAGAAAGTGTTTTGTTTAGTGGAGCTATGGCAGATTGATCGAATTTTGGTTGATAGTATTTGGCCCTACATATTAATGTTAGGATTGTTAGCATATATATTACGGGAGATATTTGTGCGGTTTGTACAGACTACTTTAGCTATCACACATCATCTCTTGCTTCCTGGTTCAGTTCCTTCTTTGTAATTCCTGCATGGATTTTCTGCGCTT
>c101242.graph_c0
CGCGGCGTGATGGATATGTTAAGGGAGTTATTAAGGAAATCGTACACGACCCTGGCAGAGGAGCACCACTTGCTAAAGTTGTTTTCCGTCATCAATATAAATACAAGTTAGACAAACAACTCTTCATCGCTGCTGAAGGTATGTACACTGGACAATTCGTCTACTGTGGTGAAAAAGCCAAACTTTCTGTTGGTAATGTTCTCCCTGTTGGACACATGCCTGAAGGTACCATTATTTGTAACGTCGAATTACACACTGGTGATCGTGGAGCTTTCGCTCGTTCATCTGGTAACTACGCAACCGTTATCAGTCACAATCCTGATGAAGGTAAAACCAGAGTTAAACTCCCATCTGGAGCCAAAAAGGCTATCCCATCATCTGCTCGTGCTATGGTTGGTATTGTTGCTGGAGGTGGTCGTCTCGATAAACCTTTACTTAAAGCTGGAAGAGCTTACCACAAATACAAGGCAAAGAGAAACTGCTGGCCTAAAGTTAG
>c101245.graph_c0
ATCAAATCCACCTCAAAGTATAAGAACAATGAAGCAAGTCAGGGGAAGGGTTTACAAGGGATGGTAAAGCATCTTGTATGAAGATACAATGACAAAATCATTACCTGTAGCTATTACCGTGTCAAAGATCAGCTATAAGTTTACATTTGCTTTAAACCTTTGGTCTTGGATGAAAACCATATCTATTCATGAAGAATTATCATTAAAAAAAATGAATGTAATATTATTTGGGTGGCTCATAAGTATAATGGTTTTCATTCGACTAGAAAAAACTAAGTAAGCGGAGTGGGAATTTTGGTAGAGATGCAGAAGGAGTGTTGAATTGCTGTGAAAATTGAGTAGAGTTCACCCAAACCTGAGCATCTTAGGTA
>c101246.graph_c0
GCCTGACTCAAGCTACAAACGAGCTACATAATGCGCAACAGAATTGTCATGCCTACTAACATGTGCACTATTAAACATCTAATATCTTCTAAAATTACACCAAAATAAGAAAAGTTGGTCTGAGAGTTATTCACTCCGATCACAACCGAAAGAGGGTCAAATTCAACAAAGATGCACGACGCCCCCATTAACCGCGCCAAAGAAAGCGCAAACACCATTGCCATAGCTTCCGCCACCTCGACGTACTGACCAATGCAAATGGACCCAACAATTAAACAACAGCATTGAGGACAAAGTCATAGGAGTCTCGAACAACAACGTCCAATCCAATCCCATCCGAACCAAGCATCCAG
>c101247.graph_c0
GAGGGGTGATTGTTCTTAGCGTCGATGATGGTTGGTGAGTCTATCGCGCGACAGTTCAAGTGTGGTTCGAGCTGTCAAACGTCGGATCAAGCGTAGGTCGAGCCTGGTGAGCGGCGGATTAGGAGCGGTAGCAAGTTAAAGGGGCTAAAAAACTCCAGATCTGGTTTATTGTGGGTCGAGTCGGAAAGGCTGTTCAGGCACAGTGATGGTGGTTCAAGAGTGGTGTCGTCCTTGTTCGAGGCACGACACCTTCAGATCGGAATGCAACAAAGAGGGGTTGCGAGATTCAAATCTGGCATCTGATTCGAGATGTAACTTATGAATGGAGGGATTCAAATTTGATTTAGTGAAGGTCGAACCGGAAGATGGGGTGGGTATTTTGCGAAATCGAGTGTTTCCGGTGGGTGTTTCCCACCCATTGATCTGGGTGGGAGGTTATCCATGGTGTTAGTATTGTTGGAAGGCTATCCCATGATATAGCATGTTATTGAGAGATTATCCCATGAAGTTGATGTGGGTTT
>c101249.graph_c0
GGATTTTCAGGATGTGCTATATTCATCTCAACACATACACGGTGAATCCAAAAAATAAGACAAAGCAGAAACTGAGATGTGATGATGGTACAAATAAAAGAGAAGCAAAGAGGATAATTGGGGAAAGGAAGCAAAGAAAATGAGGGAAAAAATCATTTTAAAGAGTTTTAGCTAGGCTTCCCATGGATAAAATACTATCTTATTGGGTAAGCTAAGAATCATGCATACGAATTTAACAGCGAGTACAGGGC
>c10125.graph_c0
GATGGGGAGCTACTAAATTGGGAAGATGTTCAAACAATGAAGTACTCGTGGAATGTGACGCGTGAAGTGATGCGTATTTGGGCGCCTTCGCCGGCCATTTTTCGGGAAGCCAAGCAGGATTTCACTTATGCTGGTTATCACATTCCCAAGGGTTGGAAGTTGTACGTGAATCTAAGTTCGATCCATAAGAACCCAAAATACTTTCCCGAACCAGAGAAGTTTGATCCTTCGAGGTTTGAAGGAGATGGTCCGTTACCATATACATACTTGCCGTTTGGGGGAGGTTCAAACGTGTGCCCTGGGAGGAACTATGCTCGACTCCAGATCCTAGTCTTCCTTCACAATGCTGTGAAGAGATTCCACTGGGAAACGGTGCATCCCAACGAGGCCGTTTTCCTCGATCCGGTACCTAGACCCGCTCAAGGGCTTCCTGTTCGACTCCACCTCCACGTCCCCAAACAAATTTGATCTCAACTCGTATCGTCCTAGCTCATACGTATTTTATATGCATTTGAATTTCATTTCATCTCCCCTTTTATCTATTTACCAATTATTCGATGAGAAATGTAAAGGGAGTG
>c101250.graph_c0
ATCACATTTTAATGCACAGGGACATGTAAAACCTCATACTAACACAGACATAACTCCACTTTTACTTCTTGCACCAGCTTCTGTGCAAGGACACAAGATAGACTGTCAGAAAAGGTCAACTAGCCATCTTATTATTTCAAACTAAATTCAAAGTAACCACCATCTTATATATCTATATTTAGAAAGAGATATGCATCGGCAAAGCAATATTAATCCACAAAACTATAAAATCACAACTAGATTATGCTTAAAGCAGATGTCCAGTCAACCTAATGGCAAATTACTAGTATGAAATTCAATTTCCCTGTTGTTTGCTAGTTATCAAGTAAAAATTAATTCTTTTTTGTCATTGAAGAGAAGACGAAAAGTGATCAGAACACAAGCACATGATGATACATAATGATAACTGTGTAGCATGCAAAGAAGGCAGACTAGTATTAAATCATAAGGCTACAGCACCTCAGGCTATAAATTTGGAAGTCATCCTCCCAAATTCGTTTCATAACAGTCAAAATAATTGCAAGAAAAAATGAATAGTAAATGGAGATGTACAATGAAAATGATAGTTCATGATATAAAAAGCACCGATTACACATTCACGTCAAAAGCAGCACATATTGCCTTATTGGCCTCTTATCAATGAAATGATATCAAGCAACACAAATGTATAAATCAATATGAAATCAACTATTCCTTACTCTTGCCAATCACTACGAGA
>c101251.graph_c0
AAAAAACAGAAAGATCACACAAGTACATATTTATTGTTAGTTTCATTAAAGCAGTCAACCATAGCAGTATACACATAGAATCAAACTTTACCAACAATGGGCCAGTGCTAAACCAGTAATAGTGTAGTAGTGTACTACTATACTATATGGAGAAAATAAGCAAATTACAAACAGGACAGTTTGACCAGGTAAGCAAGAACATATCAAACTGAAGATACATCATCCTTTCAGGCATAATCCAATGCATTTTTTATATCATTTAACAATTTCTTAGACACAAAAGAAAATAAGTCATCTAACAATCATGCTAAATAACAGGAATCCTTAACCTTAAAAAGTATAGCCCCAGCATGAACCTCTAAGGTGAAAGCTGTGCATTTAAAGTGAGGATAGTCATCCTG
>c101253.graph_c0
GGGAGATGGAGAGGGGTTTAGGCTGGCGGCGCTAGGGTTTTTTTTTGGGATGGAGGAAGAAGACGAAGAAGGCGAAGCAAGCAGTTCGTAATGCGTGCAAGCGCTCGTTTTTACTCTATCTTATCGGATATCAACAACATTAATGGGAGCGGAATTCTTGTGCGGGACTTGTGCATAAAGATTCTCGGTTAAAAATACAACAATTGCTATTTTGCAAAATACTCGGGGATATCATCGTCATTTGGTGTTCACAAAGAAACCCTAGACCGTTTTCATCCAATAT
>c101254.graph_c0
GTCAATATTTGCAGGCGGGTTGCTGAATACATTACGATAGAGCTTCATATCTTCACTGACATCATGCCTTGACCAACAATAAAACACTTGCAATGCACAACCCACCTTTTTGTGGAAATCGGGGTCCCTCTGTTCATGCTGTAGGAAATAAACGGGGTTCAGGTAGCGAACGACTTCCCAGCTGGGAATACAATCACTGAGTTTTTTTATCCTGGAATCAAGATCCTGCCAAAACACAAGGGTATCCTCTTCCACACTTTCTTCAAAAATTTTGAAAATGTTGTTCGTCACCGCATCTATTAACATTCCTAAGTAGCCGGCAGTTGGTACTAAGGTGTCCATGACAACTGGA
>c101255.graph_c0
GCTGGAAGACCGGTTTCGCCGATTACAAGATATTGTTTTCGGAAGTTCAGGATCAGACGAATCTAAAGCTACATGCGAGAAACTCCGCATGAGGTATGATTTGTCTGTATAGAGGGTGTCAGACTTGCGATACAAAATCAGGTTTGCAAAGTCCCAATTGGCAGAAGCCGAGGCAAAAGTTGAGGTTGCAAAGAATAGACGCAGAAGGTTCATTGACTACTACAAATGCTTGGGCCACACTGAGGTAATGGCGAAACAAGGTTTGCATGTTGCTGACGAGAAGGCGAAATTGGACTCCGATCACCTGATTCCCCCACGTCTAGATCCAGGCGTGTAGTACTAGTGTTGGTTGTTATTTTAAGTTTAAGCTTTCGGGTTGTGAACTACGTAGG
>c101256.graph_c0
GCACGTAGTCTGTTATTATCTTCATTCTCTATATCATATATATATAGTTGACGAAACTTTGGAATATCACCCTCGGGTGGGAGCAAGCTTCCTATCAAATGACAATTTTGGCCATGTAATCTAAAAACATACGCCCCCTTCCTGTTTTGATATTTCTAACCTTTCCTCCCAATGATGTAAAAGAAAATATCATATTATATTTTCGTATATTATCAATATATTTTTTGTTGTTTTCACAAAGAGATGTAAGTAGATTATTAAGCAATAGTGGAGGTTCTTTCAAAAGGGGCAACTCAACTTTTCTTTTCTTGCTACACATTGAAAACGTAAAATCTTCACCCTCTTTGCTTTTGACAGATCTTTCTTCATACCACATCATAGCTCCACAGAATTCACAAACACGTGTTGGATCACCAATGTCTCAATAATCGGTATTAACAACTATTAGTGGAGAATGGTCTTCGTCAGATGAACCTCTATGACGTTCTTTGTCGATAATTGACGGGCTTAGCCGCTTA
[truncated: 73,135,650 more chars]
