# Supplementary material for: Tissue-specific transcriptome analyses reveal candidate genes for stilbene, flavonoid and anthraquinone biosynthesis in the medicinal plant Polygonum cuspidatum
Source: BMC Genomics. 2021 May 17;22:353. doi: 10.1186/s12864-021-07658-3 (PMC8127498; doi:10.1186/s12864-021-07658-3)
Supplement: Supplementary file 2 — Additional file 2: Table S1 The statistical estimation of sequencing data of all samples. Table S2 Annotation information of unigenes. Table S3 The mapped pathways of all unigenes of the Polygonum cuspidatum transcriptome. Table S4 FPKM values of major genes involved in stilbene, flavonoid, and anthraquinone biosynthesis pathways identified from the Polygonum cuspidatum transcriptome. Table S5 FPKM values of all unigenes in Polygonum cuspidatum. Table S6 GO enrichment of DEGs. Table S7 Predicted TFs and their expression in different tissues. Table S8 25 DEGs and primers used for RT-qPCR in Polygonum cuspidatum. [file 12864_2021_7658_MOESM2_ESM.xlsx]

## Sheet: Table S1
	Table S1 The statistical estimation of sequencing data of all samples.
	BMK-ID	Read Number	Base Number	GC Content	%≥Q30
	Leaf-1	24771104	7404541586	0.4954	0.8622
	Leaf-2	26999489	8061754114	0.4886	0.871
	Leaf-3	23892581	7130600678	0.4866	0.8653
	Root-1	32445586	9690472588	0.471	0.8944
	Root-2	32207899	9625118034	0.4671	0.8946
	Root-3	28076766	8365062288	0.4655	0.9028
	Stem-1	22591854	6760020272	0.5055	0.8671
	Stem-2	26155706	7827065598	0.5026	0.8564
	Stem-3	25648202	7665317314	0.5133	0.8529

## Sheet: Table S2
Table S2 Annotation information of unigenes.
GeneID	COG_class	COG_class_annotation	GO_annotation	KEGG_annotation	KOG_class	KOG_class_annotation	Pfam_annotation	Swissprot_annotation	eggNOG_class	eggNOG_class_annotation	nr_annotation
c75811.graph_c0	--	--	--	--	--	--	--	--	--	--	conserved hypothetical protein [Mucor ambiguus]
c102064.graph_c0	--	--	--	--	[R]	General function prediction only	--	--	L	Replication, recombination and repair	uncharacterized protein LOC111412714 [Olea europaea var. sylvestris]
c76695.graph_c1	--	--	Cellular Component: Golgi apparatus (GO:0005794);; Cellular Component: integral component of membrane (GO:0016021);; Molecular Function: O-acetyltransferase activity (GO:0016413);; Biological Process: cell wall organization or biogenesis (GO:0071554);;	--	--	--	GDSL/SGNH-like Acyl-Esterase family found in Pmr5 and Cas1p;; PMR5 N terminal Domain	Protein trichome birefringence-like 11 OS=Arabidopsis thaliana OX=3702 GN=TBL11 PE=2 SV=1	S	Function unknown	protein trichome birefringence-like 10 [Chenopodium quinoa]
c82104.graph_c0	--	--	--	--	--	--	--	--	S	Function unknown	hypothetical protein BVRB_4g085560 [Beta vulgaris subsp. vulgaris]
c91108.graph_c0	[E]	Amino acid transport and metabolism	Molecular Function: phosphatidylserine decarboxylase activity (GO:0004609);; Biological Process: phospholipid biosynthetic process (GO:0008654);;	K01613|0|vvi:100259711|K01613 phosphatidylserine decarboxylase [EC:4.1.1.65] | (RefSeq) phosphatidylserine decarboxylase proenzyme 1, mitochondrial	[I]	Lipid transport and metabolism	Phosphatidylserine decarboxylase;; Helix-loop-helix DNA-binding domain	Phosphatidylserine decarboxylase proenzyme 1, mitochondrial OS=Arabidopsis thaliana OX=3702 GN=PSD1 PE=2 SV=1	I	Lipid transport and metabolism	PREDICTED: phosphatidylserine decarboxylase proenzyme 1, mitochondrial isoform X1 [Beta vulgaris subsp. vulgaris]
c81319.graph_c1	--	--	Molecular Function: binding (GO:0005488);;	--	[R]	General function prediction only	Reverse transcriptase (RNA-dependent DNA polymerase)	Retrovirus-related Pol polyprotein from transposon RE1 OS=Arabidopsis thaliana OX=3702 GN=RE1 PE=2 SV=1	S	Function unknown	hypothetical protein TSUD_317440 [Trifolium subterraneum]
c117052.graph_c0	[J]	Translation, ribosomal structure and biogenesis	Biological Process: ribosomal small subunit assembly (GO:0000028);; Molecular Function: structural constituent of ribosome (GO:0003735);; Biological Process: translation (GO:0006412);; Cellular Component: cytosolic small ribosomal subunit (GO:0022627);;	K02998|9.66069e-48|smo:SELMODRAFT_36138|K02998 small subunit ribosomal protein SAe | (RefSeq) hypothetical protein	[J]	Translation, ribosomal structure and biogenesis	Ribosomal protein S2	40S ribosomal protein SA OS=Daucus carota OX=4039 GN=179B PE=2 SV=1	J	Translation, ribosomal structure and biogenesis	ribosomal protein S2 [Pythium insidiosum]
c38973.graph_c0	--	--	--	--	[R]	General function prediction only	zinc-binding in reverse transcriptase	--	S	Function unknown	PREDICTED: uncharacterized protein LOC104900254 [Beta vulgaris subsp. vulgaris]
c53535.graph_c0	--	--	--	--	--	--	--	Protein translocase subunit SECA2, chloroplastic OS=Arabidopsis thaliana OX=3702 GN=SECA2 PE=2 SV=1	--	--	--
c83881.graph_c0	--	--	--	--	--	--	HIT zinc finger	--	S	Function unknown	box C/D snoRNA protein 1-like [Chenopodium quinoa]
c70381.graph_c1	--	--	--	--	[R]	General function prediction only	RNA recognition motif. (a.k.a. RRM, RBD, or RNP domain)	Probable RNA-binding protein ARP1 OS=Arabidopsis thaliana OX=3702 GN=ARP1 PE=2 SV=1	S	Function unknown	RNA-binding family protein isoform 3 [Theobroma cacao]
c138489.graph_c0	--	--	Molecular Function: monooxygenase activity (GO:0004497);; Molecular Function: iron ion binding (GO:0005506);; Cellular Component: integral component of membrane (GO:0016021);; Molecular Function: oxidoreductase activity, acting on paired donors, with incorporation or reduction of molecular oxygen (GO:0016705);; Molecular Function: heme binding (GO:0020037);; Biological Process: oxidation-reductio…	--	[Q]	Secondary metabolites biosynthesis, transport and catabolism	--	Cytochrome P450 71B10 OS=Arabidopsis thaliana OX=3702 GN=CYP71B10 PE=3 SV=1	Q	Secondary metabolites biosynthesis, transport and catabolism	hypothetical protein CISIN_1g010614mg [Citrus sinensis]
c42092.graph_c2	--	--	Molecular Function: hydrolase activity, acting on ester bonds (GO:0016788);;	--	--	--	GDSL-like Lipase/Acylhydrolase	GDSL esterase/lipase At1g09390 OS=Arabidopsis thaliana OX=3702 GN=At1g09390 PE=2 SV=1	S	Function unknown	GDSL esterase/lipase At1g09390-like [Chenopodium quinoa]
c79280.graph_c0	[O]	Posttranslational modification, protein turnover, chaperones	Molecular Function: ATP binding (GO:0005524);; Cellular Component: nucleus (GO:0005634);; Cellular Component: cytoplasm (GO:0005737);; Biological Process: protein folding (GO:0006457);; Biological Process: SRP-dependent cotranslational protein targeting to membrane, translocation (GO:0006616);; Molecular Function: unfolded protein binding (GO:0051082);;	K03283|0|spen:107004938|K03283 heat shock 70kDa protein 1/8 | (RefSeq) heat shock cognate 70 kDa protein	[O]	Posttranslational modification, protein turnover, chaperones	Hsp70 protein;; MreB/Mbl protein;; NAD-specific glutamate dehydrogenase;; NAD-specific glutamate dehydrogenase	Heat shock cognate 70 kDa protein OS=Petunia hybrida OX=4102 GN=HSP70 PE=2 SV=1	O	Posttranslational modification, protein turnover, chaperones	hsp71-like protein [Spizellomyces punctatus DAOM BR117]
c4676.graph_c0	[C]	Energy production and conversion	Molecular Function: magnesium ion binding (GO:0000287);; Molecular Function: isocitrate dehydrogenase (NADP+) activity (GO:0004450);; Biological Process: tricarboxylic acid cycle (GO:0006099);; Biological Process: isocitrate metabolic process (GO:0006102);; Molecular Function: NAD binding (GO:0051287);;	K00031|1.30219e-30|cvr:CHLNCDRAFT_55969|K00031 isocitrate dehydrogenase [EC:1.1.1.42] | (RefSeq) hypothetical protein	[C]	Energy production and conversion	Isocitrate/isopropylmalate dehydrogenase	Isocitrate dehydrogenase [NADP] OS=Nicotiana tabacum OX=4097 PE=2 SV=1	C	Energy production and conversion	isocitrate dehydrogenase, NADP-dependent [Aphanomyces astaci]
c81061.graph_c0	[L]	Replication, recombination and repair	Molecular Function: oxidized pyrimidine nucleobase lesion DNA N-glycosylase activity (GO:0000703);; Molecular Function: DNA binding (GO:0003677);; Cellular Component: nucleus (GO:0005634);; Biological Process: base-excision repair, AP site formation (GO:0006285);; Molecular Function: metal ion binding (GO:0046872);; Molecular Function: 4 iron, 4 sulfur cluster binding (GO:0051539);; Biological Pr…	K10773|8.37615e-133|sind:105178662|K10773 endonuclease III [EC:4.2.99.18] | (RefSeq) endonuclease III homolog 1, chloroplastic-like	[L]	Replication, recombination and repair	HhH-GPD superfamily base excision DNA repair protein;; Helix-hairpin-helix motif	Endonuclease III homolog 1, chloroplastic OS=Arabidopsis thaliana OX=3702 GN=NTH1 PE=2 SV=2	L	Replication, recombination and repair	endonuclease III homolog 1, chloroplastic isoform X1 [Hevea brasiliensis]
c83823.graph_c0	[V]	Defense mechanisms	Molecular Function: ATP binding (GO:0005524);; Cellular Component: chloroplast envelope (GO:0009941);; Cellular Component: integral component of membrane (GO:0016021);; Molecular Function: ATPase activity, coupled to transmembrane movement of substances (GO:0042626);; Biological Process: transmembrane transport (GO:0055085);;	--	[U]	Intracellular trafficking, secretion, and vesicular transport	ABC transporter transmembrane region;; ABC transporter;; ABC transporter	ABC transporter B family member 26, chloroplastic OS=Arabidopsis thaliana OX=3702 GN=ABCB26 PE=1 SV=1	V	Defense mechanisms	unnamed protein product, partial [Vitis vinifera]
c32623.graph_c0	--	--	--	--	--	--	CAMPATH-1 antigen	--	S	Function unknown	--
c113062.graph_c0	--	--	--	K20223|5.73493e-09|bvg:104893758|K20223 importin-7 | (RefSeq) probable importin-7 homolog	[YU]	--	--	Importin beta-like SAD2 OS=Arabidopsis thaliana OX=3702 GN=SAD2 PE=1 SV=1	O	Posttranslational modification, protein turnover, chaperones	importin beta-like SAD2 [Spinacia oleracea]
c75289.graph_c0	[O]	Posttranslational modification, protein turnover, chaperones	Cellular Component: cell (GO:0005623);; Molecular Function: electron carrier activity (GO:0009055);; Molecular Function: protein disulfide oxidoreductase activity (GO:0015035);; Biological Process: cell redox homeostasis (GO:0045454);; Biological Process: oxidation-reduction process (GO:0055114);;	K07390|3.63008e-71|pper:PRUPE_ppa012220mg|K07390 monothiol glutaredoxin | (RefSeq) hypothetical protein	[O]	Posttranslational modification, protein turnover, chaperones	Glutaredoxin	Monothiol glutaredoxin-S14, chloroplastic OS=Arabidopsis thaliana OX=3702 GN=GRXS14 PE=1 SV=2	O	Posttranslational modification, protein turnover, chaperones	Monothiol glutaredoxin-related [Trema orientalis]
c96478.graph_c0	--	--	--	K19861|5.52335e-06|cam:101494164|K19861 benzyl alcohol O-benzoyltransferase [EC:2.3.1.196 2.3.1.232] | (RefSeq) benzyl alcohol O-benzoyltransferase-like	--	--	--	--	--	--	--
c36290.graph_c0	--	--	Cellular Component: integral component of membrane (GO:0016021);; Molecular Function: transmembrane transporter activity (GO:0022857);; Biological Process: transmembrane transport (GO:0055085);;	--	--	--	--	WAT1-related protein At2g37460 OS=Arabidopsis thaliana OX=3702 GN=At2g37460 PE=2 SV=1	S	Function unknown	PREDICTED: WAT1-related protein At2g37460 [Ipomoea nil]
c28903.graph_c0	--	--	--	--	--	--	Late embryogenesis abundant (LEA) group 1	--	--	--	--
c69020.graph_c0	[J]	Translation, ribosomal structure and biogenesis	Molecular Function: N-acetyltransferase activity (GO:0008080);;	--	--	--	Acetyltransferase (GNAT) family;; Acetyltransferase (GNAT) domain;; Acetyltransferase (GNAT) domain	Serotonin N-acetyltransferase 2, chloroplastic OS=Oryza sativa subsp. japonica OX=39947 GN=SNAT2 PE=1 SV=1	S	Function unknown	serotonin N-acetyltransferase 2, chloroplastic [Momordica charantia]
c75959.graph_c0	[R]	General function prediction only	Molecular Function: protein serine/threonine kinase activity (GO:0004674);; Molecular Function: ATP binding (GO:0005524);; Biological Process: protein phosphorylation (GO:0006468);;	K08819|1.36283e-81|bvg:104897903|K08819 cyclin-dependent kinase 12/13 [EC:2.7.11.22 2.7.11.23] | (RefSeq) probable serine/threonine-protein kinase At1g54610	[D]	Cell cycle control, cell division, chromosome partitioning	Protein kinase domain;; Protein tyrosine kinase	Probable serine/threonine-protein kinase At1g09600 OS=Arabidopsis thaliana OX=3702 GN=At1g09600 PE=3 SV=1	T	Signal transduction mechanisms	PREDICTED: probable serine/threonine-protein kinase At1g54610 [Beta vulgaris subsp. vulgaris]
c96310.graph_c0	[O]	Posttranslational modification, protein turnover, chaperones	Molecular Function: ATP binding (GO:0005524);;	K03283|5.13323e-57|cic:CICLE_v10025114mg|K03283 heat shock 70kDa protein 1/8 | (RefSeq) hypothetical protein	[O]	Posttranslational modification, protein turnover, chaperones	NAD-specific glutamate dehydrogenase;; Hsp70 protein	Heat shock cognate 70 kDa protein 2 OS=Solanum lycopersicum OX=4081 GN=HSC-2 PE=2 SV=1	O	Posttranslational modification, protein turnover, chaperones	hsp72-like protein, partial [Cryptococcus neoformans var. grubii]
c82276.graph_c0	--	--	Cellular Component: Golgi apparatus (GO:0005794);; Molecular Function: fucosyltransferase activity (GO:0008417);; Biological Process: plant-type cell wall biogenesis (GO:0009832);; Biological Process: xyloglucan biosynthetic process (GO:0009969);;	K13681|1.33047e-174|mtr:MTR_1g090430|K13681 xyloglucan fucosyltransferase [EC:2.4.1.-] | (RefSeq) galactoside 2-alpha-L-fucosyltransferase-like protein	--	--	Xyloglucan fucosyltransferase	Galactoside 2-alpha-L-fucosyltransferase OS=Arabidopsis thaliana OX=3702 GN=FUT1 PE=1 SV=2	O	Posttranslational modification, protein turnover, chaperones	galactoside 2-alpha-L-fucosyltransferase-like protein [Medicago truncatula]
c87483.graph_c0	--	--	--	--	--	--	--	--	S	Function unknown	developmental gene 1062 protein-like [Chenopodium quinoa]
c53876.graph_c0	--	--	Cellular Component: plasma membrane (GO:0005886);; Cellular Component: chloroplast thylakoid membrane (GO:0009535);; Cellular Component: integral component of membrane (GO:0016021);; Molecular Function: oxidoreductase activity, acting on NAD(P)H, quinone or similar compound as acceptor (GO:0016655);; Biological Process: photosynthesis, light reaction (GO:0019684);; Molecular Function: quinone bin…	K05572|4.14073e-11|cit:4271144|K05572 NAD(P)H-quinone oxidoreductase subunit 1 [EC:1.6.5.3] | (RefSeq) ndhA, CisiCp078; NADH dehydrogenase subunit 1	[C]	Energy production and conversion	--	NAD(P)H-quinone oxidoreductase subunit 1, chloroplastic OS=Citrus sinensis OX=2711 GN=ndhA PE=3 SV=1	C	Energy production and conversion	hypothetical protein (chloroplast) [Paeonia ludlowii]
c90877.graph_c0	[M]	Cell wall/membrane/envelope biogenesis	Cellular Component: plasma membrane (GO:0005886);; Biological Process: anion transport (GO:0006820);; Molecular Function: mechanically-gated ion channel activity (GO:0008381);; Biological Process: detection of mechanical stimulus (GO:0050982);; Biological Process: transmembrane transport (GO:0055085);;	--	[M]	Cell wall/membrane/envelope biogenesis	Mechanosensitive ion channel	Mechanosensitive ion channel protein 10 OS=Arabidopsis thaliana OX=3702 GN=MSL10 PE=1 SV=1	M	Cell wall/membrane/envelope biogenesis	mechanosensitive ion channel protein 10-like [Chenopodium quinoa]
c80903.graph_c0	[J]	Translation, ribosomal structure and biogenesis	Cellular Component: nuclear chromosome, telomeric region (GO:0000784);; Molecular Function: damaged DNA binding (GO:0003684);; Biological Process: double-strand break repair via nonhomologous end joining (GO:0006303);; Biological Process: protection from non-homologous end joining at telomere (GO:0031848);; Molecular Function: 5'-3' exodeoxyribonuclease activity (GO:0035312);; Biological Process:…	K15341|1.18773e-180|bvg:104903041|K15341 DNA cross-link repair 1B protein [EC:3.1.-.-] | (RefSeq) 5' exonuclease Apollo	[L]	Replication, recombination and repair	DNA repair metallo-beta-lactamase	DNA ligase 6 OS=Arabidopsis thaliana OX=3702 GN=LIG6 PE=2 SV=1	J	Translation, ribosomal structure and biogenesis	5&apos; exonuclease Apollo [Spinacia oleracea]
c93578.graph_c0	[R]	General function prediction only	Molecular Function: transferase activity (GO:0016740);; Molecular Function: metal ion binding (GO:0046872);;	--	[BK]	--	PHD-zinc-finger like domain;; PWWP domain;; PHD-like zinc-binding domain;; PHD-finger;; PHD-finger;; SET domain	Histone-lysine N-methyltransferase ATX3 OS=Arabidopsis thaliana OX=3702 GN=ATX3 PE=2 SV=2	S	Function unknown	histone-lysine N-methyltransferase ATX3 isoform X2 [Spinacia oleracea]
c78179.graph_c0	--	--	Cellular Component: cilium (GO:0005929);; Molecular Function: phosphatidylinositol binding (GO:0035091);; Biological Process: protein localization to cilium (GO:0061512);;	--	[R]	General function prediction only	Tub family	Tubby-like F-box protein 5 OS=Oryza sativa subsp. japonica OX=39947 GN=TULP5 PE=2 SV=1	S	Function unknown	F-box domain-containing protein/Tub domain-containing protein [Cephalotus follicularis]
c117726.graph_c0	--	--	Biological Process: microtubule-based process (GO:0007017);; Cellular Component: membrane (GO:0016020);; Cellular Component: dynein complex (GO:0030286);;	K10412|1.08459e-18|vcn:VOLCADRAFT_105940|K10412 dynein light chain 4, axonemal | (RefSeq) mot24; dynein light chain, type I	[Z]	Cytoskeleton	Dynein light chain type 1	Dynein 8 kDa light chain, flagellar outer arm OS=Chlamydomonas reinhardtii OX=3055 PE=1 SV=1	S	Function unknown	outer arm dynein light chain 4 [Anaeromyces robustus]
c15873.graph_c0	--	--	Cellular Component: integral component of membrane (GO:0016021);;	--	--	--	--	--	S	Function unknown	hypothetical protein LR48_Vigan09g155400 [Vigna angularis]
c88763.graph_c0	--	--	Cellular Component: integral component of membrane (GO:0016021);;	--	--	--	Protein of unknown function (DUF707)	--	S	Function unknown	uncharacterized protein LOC110701103 [Chenopodium quinoa]
c99741.graph_c0	[G]	Carbohydrate transport and metabolism	Molecular Function: zinc ion binding (GO:0008270);; Molecular Function: oxidoreductase activity (GO:0016491);; Biological Process: oxidation-reduction process (GO:0055114);;	K00083|9.10992e-137|cit:102620668|K00083 cinnamyl-alcohol dehydrogenase [EC:1.1.1.195] | (RefSeq) probable mannitol dehydrogenase	[Q]	Secondary metabolites biosynthesis, transport and catabolism	Zinc-binding dehydrogenase;; D-isomer specific 2-hydroxyacid dehydrogenase, NAD binding domain;; Alanine dehydrogenase/PNT, C-terminal domain	Probable mannitol dehydrogenase OS=Fragaria ananassa OX=3747 GN=CAD PE=2 SV=1	C	Energy production and conversion	hypothetical protein CISIN_1g027664mg [Citrus sinensis]
c91335.graph_c0	--	--	--	--	--	--	CRS1 / YhbY (CRM) domain	CRS2-associated factor 1, chloroplastic OS=Arabidopsis thaliana OX=3702 GN=At2g20020 PE=2 SV=2	A	RNA processing and modification	PREDICTED: CRS2-associated factor 1, chloroplastic [Beta vulgaris subsp. vulgaris]
c15227.graph_c0	--	--	Molecular Function: catalytic activity (GO:0003824);;	--	[R]	General function prediction only	--	Receptor like protein 29 OS=Arabidopsis thaliana OX=3702 GN=RLP29 PE=2 SV=1	S	Function unknown	hypothetical protein CISIN_1g037919mg, partial [Citrus sinensis]
c74516.graph_c0	--	--	Molecular Function: phosphatidylinositol phosphate kinase activity (GO:0016307);; Biological Process: phosphorylation (GO:0016310);; Molecular Function: ion binding (GO:0043167);; Biological Process: phosphatidylinositol metabolic process (GO:0046488);;	K00921|7.43586e-68|bvg:104896876|K00921 1-phosphatidylinositol-3-phosphate 5-kinase [EC:2.7.1.150] | (RefSeq) putative 1-phosphatidylinositol-3-phosphate 5-kinase FAB1C	[T]	Signal transduction mechanisms	--	Putative 1-phosphatidylinositol-3-phosphate 5-kinase FAB1C OS=Arabidopsis thaliana OX=3702 GN=FAB1C PE=2 SV=1	O	Posttranslational modification, protein turnover, chaperones	unnamed protein product, partial [Vitis vinifera]
c79159.graph_c0	[R]	General function prediction only	--	--	--	--	Polysaccharide biosynthesis	Protein IRX15-LIKE OS=Arabidopsis thaliana OX=3702 GN=IRX15-L PE=2 SV=1	S	Function unknown	protein IRX15-LIKE-like [Chenopodium quinoa]
c71379.graph_c0	--	--	--	K10664|1.62964e-71|pper:PRUPE_ppa026744mg|K10664 E3 ubiquitin-protein ligase ATL6/9/15/31/42/55 [EC:2.3.2.27] | (RefSeq) hypothetical protein	[O]	Posttranslational modification, protein turnover, chaperones	--	Putative RING-H2 finger protein ATL12 OS=Arabidopsis thaliana OX=3702 GN=ATL12 PE=3 SV=1	O	Posttranslational modification, protein turnover, chaperones	E3 ubiquitin-protein ligase ATL42-like [Prunus avium]
c125377.graph_c0	--	--	--	--	--	--	--	--	S	Function unknown	--
c79759.graph_c0	--	--	Molecular Function: RNA binding (GO:0003723);; Cellular Component: spliceosomal complex (GO:0005681);; Biological Process: mRNA processing (GO:0006397);; Biological Process: RNA splicing (GO:0008380);;	K12623|1.00792e-54|pxb:103934152|K12623 U6 snRNA-associated Sm-like protein LSm4 | (RefSeq) probable U6 snRNA-associated Sm-like protein LSm4	[A]	RNA processing and modification	LSM domain	Probable U6 snRNA-associated Sm-like protein LSm4 OS=Nicotiana tabacum OX=4097 PE=2 SV=1	K	Transcription	Like-Sm (LSM) domain-containing protein [Cynara cardunculus var. scolymus]
c83859.graph_c0	--	--	--	--	--	--	Senescence regulator	--	S	Function unknown	PREDICTED: uncharacterized protein LOC100246942 [Vitis vinifera]
c89331.graph_c0	--	--	Molecular Function: protein kinase activity (GO:0004672);; Molecular Function: ATP binding (GO:0005524);; Biological Process: protein phosphorylation (GO:0006468);;	--	[T]	Signal transduction mechanisms	Protein tyrosine kinase;; Protein kinase domain	Probable serine/threonine-protein kinase PBL2 OS=Arabidopsis thaliana OX=3702 GN=PBL2 PE=1 SV=1	T	Signal transduction mechanisms	PREDICTED: probable receptor-like protein kinase At3g55450 isoform X1 [Ziziphus jujuba]
c101590.graph_c0	[Q]	Secondary metabolites biosynthesis, transport and catabolism	Molecular Function: oxidoreductase activity, acting on single donors with incorporation of molecular oxygen, incorporation of two atoms of oxygen (GO:0016702);; Biological Process: oxidation-reduction process (GO:0055114);;	K11159|2.28688e-93|cic:CICLE_v10031039mg|K11159 carotenoid cleavage dioxygenase | (RefSeq) hypothetical protein	[Q]	Secondary metabolites biosynthesis, transport and catabolism	Retinal pigment epithelial membrane protein	Carotenoid 9,10(9&apos;,10&apos;)-cleavage dioxygenase 1 OS=Phaseolus vulgaris OX=3885 GN=CCD1 PE=1 SV=1	Q	Secondary metabolites biosynthesis, transport and catabolism	hypothetical protein CICLE_v10031039mg [Citrus clementina]
c90864.graph_c0	--	--	Molecular Function: 1-phosphatidylinositol binding (GO:0005545);; Cellular Component: clathrin-coated vesicle (GO:0030136);; Molecular Function: clathrin binding (GO:0030276);; Biological Process: clathrin coat assembly (GO:0048268);;	--	[TU]	--	ANTH domain;; ENTH domain	Putative clathrin assembly protein At2g01600 OS=Arabidopsis thaliana OX=3702 GN=At2g01600 PE=2 SV=2	U	Intracellular trafficking, secretion, and vesicular transport	putative clathrin assembly protein At2g01600 isoform X2 [Ananas comosus]
c81853.graph_c0	--	--	--	--	--	--	--	--	S	Function unknown	PREDICTED: uncharacterized protein LOC107419630 isoform X1 [Ziziphus jujuba]
c76237.graph_c0	[TK]	Signal transduction mechanisms ;; Transcription	Biological Process: phosphorelay signal transduction system (GO:0000160);; Cellular Component: intracellular (GO:0005622);; Molecular Function: kinase activity (GO:0016301);; Biological Process: phosphorylation (GO:0016310);;	K14492|8.36299e-53|vvi:100263979|K14492 two-component response regulator ARR-A family | (RefSeq) RRa1; two-component response regulator ARR6	[K]	Transcription	Response regulator receiver domain	Two-component response regulator ARR5 OS=Arabidopsis thaliana OX=3702 GN=ARR5 PE=1 SV=2	T	Signal transduction mechanisms	hypothetical protein VITISV_026384 [Vitis vinifera]
c93480.graph_c0	--	--	Molecular Function: DNA binding (GO:0003677);; Molecular Function: DNA primase activity (GO:0003896);; Biological Process: DNA replication, synthesis of RNA primer (GO:0006269);; Molecular Function: metal ion binding (GO:0046872);; Molecular Function: 4 iron, 4 sulfur cluster binding (GO:0051539);; Cellular Component: primosome complex (GO:1990077);;	K02685|0|vvi:100244238|K02685 DNA primase large subunit [EC:2.7.7.-] | (RefSeq) probable DNA primase large subunit	[L]	Replication, recombination and repair	Eukaryotic and archaeal DNA primase, large subunit;; Eukaryotic and archaeal DNA primase, large subunit;; Plant mobile domain;; Plant mobile domain	Probable DNA primase large subunit OS=Arabidopsis thaliana OX=3702 GN=At1g67320 PE=2 SV=2	L	Replication, recombination and repair	probable DNA primase large subunit [Spinacia oleracea]
c75054.graph_c0	--	--	Cellular Component: nucleus (GO:0005634);; Cellular Component: cytosol (GO:0005829);; Biological Process: regulation of protein ubiquitination (GO:0031396);; Molecular Function: identical protein binding (GO:0042802);;	K10523|6.98047e-33|vvi:100263350|K10523 speckle-type POZ protein | (RefSeq) BTB/POZ and MATH domain-containing protein 3	[DR]	--	--	BTB/POZ and MATH domain-containing protein 5 OS=Arabidopsis thaliana OX=3702 GN=BPM5 PE=1 SV=1	S	Function unknown	PREDICTED: BTB/POZ and MATH domain-containing protein 3 isoform X2 [Vitis vinifera]
c84564.graph_c0	[R]	General function prediction only	Molecular Function: GTP binding (GO:0005525);; Cellular Component: intracellular (GO:0005622);; Biological Process: small GTPase mediated signal transduction (GO:0007264);;	K07937|4.69613e-127|gra:105768803|K07937 ADP-ribosylation factor 1 | (RefSeq) ADP-ribosylation factor	[U]	Intracellular trafficking, secretion, and vesicular transport	ADP-ribosylation factor family;; Ras of Complex, Roc, domain of DAPkinase;; Signal recognition particle receptor beta subunit;; Ras family;; Gtr1/RagA G protein conserved region;; 50S ribosome-binding GTPase	ADP-ribosylation factor OS=Vigna unguiculata OX=3917 GN=ARF PE=2 SV=3	S	Function unknown	ADP-ribosylation factor 2-like [Olea europaea var. sylvestris]
c91476.graph_c0	--	--	Cellular Component: nuclear pore (GO:0005643);; Biological Process: protein import into nucleus (GO:0006606);; Biological Process: poly(A)+ mRNA export from nucleus (GO:0016973);; Molecular Function: structural constituent of nuclear pore (GO:0017056);; Biological Process: nuclear pore complex assembly (GO:0051292);;	K14309|0|vvi:100252000|K14309 nuclear pore complex protein Nup93 | (RefSeq) nuclear pore complex protein NUP93A	[D]	Cell cycle control, cell division, chromosome partitioning	Nup93/Nic96	Nuclear pore complex protein NUP93A OS=Arabidopsis thaliana OX=3702 GN=NUP93A PE=1 SV=2	U	Intracellular trafficking, secretion, and vesicular transport	PREDICTED: nuclear pore complex protein NUP93A [Vitis vinifera]
c85866.graph_c0	--	--	--	--	--	--	Plant protein of unknown function (DUF868)	--	S	Function unknown	uncharacterized protein LOC110737061 [Chenopodium quinoa]
c89894.graph_c0	--	--	Molecular Function: GTPase activity (GO:0003924);; Cellular Component: vacuolar membrane (GO:0005774);; Cellular Component: cytosol (GO:0005829);;	--	[Z]	Cytoskeleton	Tubulin domain	--	S	Function unknown	hypothetical protein COLO4_11363 [Corchorus olitorius]
c90486.graph_c0	[X]	Mobilome: prophages, transposons	--	--	[R]	General function prediction only	Reverse transcriptase (RNA-dependent DNA polymerase);; zinc-binding in reverse transcriptase;; Domain of unknown function (DUF4283)	Putative ribonuclease H protein At1g65750 OS=Arabidopsis thaliana OX=3702 GN=At1g65750 PE=3 SV=1	S	Function unknown	uncharacterized protein LOC110906718 [Helianthus annuus]
c105786.graph_c0	--	--	--	--	--	--	--	--	S	Function unknown	--
c115916.graph_c0	--	--	Molecular Function: protein serine/threonine kinase activity (GO:0004674);; Molecular Function: ATP binding (GO:0005524);; Cellular Component: nucleus (GO:0005634);; Cellular Component: cytoplasm (GO:0005737);; Biological Process: protein phosphorylation (GO:0006468);; Cellular Component: integral component of membrane (GO:0016021);; Biological Process: intracellular signal transduction (GO:00355…	--	[T]	Signal transduction mechanisms	--	CBL-interacting serine/threonine-protein kinase 9 OS=Arabidopsis thaliana OX=3702 GN=CIPK9 PE=1 SV=2	T	Signal transduction mechanisms	hypothetical protein CISIN_1g012228mg [Citrus sinensis]
c66031.graph_c0	--	--	Molecular Function: nucleic acid binding (GO:0003676);; Molecular Function: RNA-directed DNA polymerase activity (GO:0003964);; Biological Process: RNA-dependent DNA biosynthetic process (GO:0006278);; Biological Process: DNA integration (GO:0015074);;	--	[R]	General function prediction only	Reverse transcriptase (RNA-dependent DNA polymerase)	Uncharacterized mitochondrial protein AtMg00860 OS=Arabidopsis thaliana OX=3702 GN=AtMg00860 PE=4 SV=1	L	Replication, recombination and repair	RNA-directed DNA polymerase (Reverse transcriptase) [Theobroma cacao]
c90555.graph_c1	[M]	Cell wall/membrane/envelope biogenesis	Molecular Function: transferase activity (GO:0016740);;	K20870|0|vvi:100242415|K20870 putative beta-1,4-xylosyltransferase IRX10 [EC:2.4.2.-] | (RefSeq) probable beta-1,4-xylosyltransferase IRX10L	[GMW]	--	Exostosin family	Probable beta-1,4-xylosyltransferase IRX10L OS=Arabidopsis thaliana OX=3702 GN=IRX10L PE=2 SV=1	S	Function unknown	Exostosin-like [Macleaya cordata]
c51964.graph_c1	--	--	--	--	[R]	General function prediction only	--	--	--	--	uncharacterized protein LOC110696982 [Chenopodium quinoa]
c75430.graph_c1	--	--	--	--	[R]	General function prediction only	Ataxin-2 C-terminal region	Polyadenylate-binding protein-interacting protein 8 OS=Arabidopsis thaliana OX=3702 GN=CID8 PE=1 SV=1	S	Function unknown	polyadenylate-binding protein-interacting protein 9-like isoform X1 [Carica papaya]
c23265.graph_c0	[C]	Energy production and conversion	Molecular Function: heme-copper terminal oxidase activity (GO:0015002);; Cellular Component: membrane (GO:0016020);; Biological Process: respiratory electron transport chain (GO:0022904);;	K02262|1.55379e-80|csl:CospCoM_p10|K02262 cytochrome c oxidase subunit 3 | (RefSeq) cox3; cytochrome c oxidase subunit 3	[C]	Energy production and conversion	Cytochrome c oxidase subunit III	Cytochrome c oxidase subunit 3 OS=Triticum aestivum OX=4565 GN=COX3 PE=2 SV=2	C	Energy production and conversion	cytochrome c oxidase subunit 3 (mitochondrion) [Chlorella sp. ArM0029B]
c82155.graph_c1	--	--	Molecular Function: transcription cofactor activity (GO:0003712);; Molecular Function: histone acetyltransferase activity (GO:0004402);; Cellular Component: nucleus (GO:0005634);; Biological Process: regulation of transcription, DNA-templated (GO:0006355);; Molecular Function: zinc ion binding (GO:0008270);; Biological Process: histone acetylation (GO:0016573);;	--	[K]	Transcription	BTB/POZ domain;; TAZ zinc finger	BTB/POZ and TAZ domain-containing protein 1 OS=Arabidopsis thaliana OX=3702 GN=BT1 PE=1 SV=1	S	Function unknown	BTB/POZ and TAZ domain-containing protein 1 [Jatropha curcas]
c74817.graph_c0	[F]	Nucleotide transport and metabolism	Molecular Function: phosphoribosylformylglycinamidine synthase activity (GO:0004642);; Molecular Function: ATP binding (GO:0005524);; Cellular Component: cytoplasm (GO:0005737);; Biological Process: 'de novo' IMP biosynthetic process (GO:0006189);; Biological Process: glutamine metabolic process (GO:0006541);;	K01952|0|egr:104418123|K01952 phosphoribosylformylglycinamidine synthase [EC:6.3.5.3] | (RefSeq) probable phosphoribosylformylglycinamidine synthase, chloroplastic/mitochondrial	[F]	Nucleotide transport and metabolism	AIR synthase related protein, C-terminal domain;; CobB/CobQ-like glutamine amidotransferase domain	Probable phosphoribosylformylglycinamidine synthase, chloroplastic/mitochondrial OS=Arabidopsis thaliana OX=3702 GN=At1g74260 PE=2 SV=3	F	Nucleotide transport and metabolism	probable phosphoribosylformylglycinamidine synthase, chloroplastic/mitochondrial [Durio zibethinus]
c84865.graph_c0	[T]	Signal transduction mechanisms	Molecular Function: acid phosphatase activity (GO:0003993);; Biological Process: dephosphorylation (GO:0016311);; Molecular Function: metal ion binding (GO:0046872);;	--	[G]	Carbohydrate transport and metabolism	Calcineurin-like phosphoesterase;; Purple acid Phosphatase, N-terminal domain;; Iron/zinc purple acid phosphatase-like protein C	Purple acid phosphatase OS=Glycine max OX=3847 GN=PAP PE=1 SV=2	S	Function unknown	purple acid phosphatase 2-like [Quercus suber]
c111985.graph_c0	--	--	Cellular Component: mitochondrial outer membrane (GO:0005741);; Molecular Function: voltage-gated anion channel activity (GO:0008308);; Biological Process: regulation of anion transmembrane transport (GO:1903959);;	K15040|1.29171e-60|cit:102611592|K15040 voltage-dependent anion channel protein 2 | (RefSeq) mitochondrial outer membrane protein porin of 36 kDa	[P]	Inorganic ion transport and metabolism	Eukaryotic porin	Mitochondrial outer membrane protein porin of 36 kDa OS=Solanum tuberosum OX=4113 PE=1 SV=2	U	Intracellular trafficking, secretion, and vesicular transport	hypothetical protein CISIN_1g0238541mg, partial [Citrus sinensis]
c63752.graph_c0	[O]	Posttranslational modification, protein turnover, chaperones	Cellular Component: cell (GO:0005623);; Molecular Function: electron carrier activity (GO:0009055);; Molecular Function: protein disulfide oxidoreductase activity (GO:0015035);; Biological Process: cell redox homeostasis (GO:0045454);; Biological Process: oxidation-reduction process (GO:0055114);;	K03676|2.91508e-61|fve:101309902|K03676 glutaredoxin 3 | (RefSeq) glutaredoxin-C1-like	[O]	Posttranslational modification, protein turnover, chaperones	Glutaredoxin	Glutaredoxin-C1 OS=Oryza sativa subsp. japonica OX=39947 GN=GRXC1 PE=3 SV=1	O	Posttranslational modification, protein turnover, chaperones	PREDICTED: glutaredoxin-C1-like [Fragaria vesca subsp. vesca]
c91593.graph_c0	--	--	--	--	--	--	--	--	S	Function unknown	PREDICTED: uncharacterized protein LOC109006074 [Juglans regia]
c64606.graph_c0	--	--	--	--	--	--	Protein BYPASS1-related	--	S	Function unknown	Protein BYPASS-related [Macleaya cordata]
c81981.graph_c0	--	--	--	--	--	--	Retrotransposon gag protein;; Retroviral aspartyl protease;; Aspartyl protease	--	L	Replication, recombination and repair	uncharacterized protein LOC111203575 [Brassica napus]
c80283.graph_c0	[E]	Amino acid transport and metabolism	Molecular Function: catalytic activity (GO:0003824);;	--	[E]	Amino acid transport and metabolism	--	Probable L-cysteine desulfhydrase, chloroplastic OS=Arabidopsis thaliana OX=3702 GN=CpNIFS3 PE=1 SV=1	E	Amino acid transport and metabolism	probable L-cysteine desulfhydrase, chloroplastic [Spinacia oleracea]
c119059.graph_c0	--	--	--	--	[R]	General function prediction only	--	Retrovirus-related Pol polyprotein from transposon RE2 OS=Arabidopsis thaliana OX=3702 GN=RE2 PE=4 SV=1	L	Replication, recombination and repair	PREDICTED: uncharacterized protein LOC108994459 [Juglans regia]
c93277.graph_c0	--	--	--	--	[D]	Cell cycle control, cell division, chromosome partitioning	Putative death-receptor fusion protein (DUF2428)	--	S	Function unknown	PREDICTED: thyroid adenoma-associated protein homolog [Vitis vinifera]
c75249.graph_c0	--	--	--	K09264|2.21997e-89|vra:106764696|K09264 MADS-box transcription factor, plant | (RefSeq) MADS-box transcription factor 23-like	[K]	Transcription	SRF-type transcription factor (DNA-binding and dimerisation domain);; K-box region	Agamous-like MADS-box protein AGL16 OS=Arabidopsis thaliana OX=3702 GN=AGL16 PE=1 SV=1	K	Transcription	PREDICTED: MADS-box transcription factor 23 isoform X6 [Ziziphus jujuba]
c38396.graph_c0	[O]	Posttranslational modification, protein turnover, chaperones	Cellular Component: cell (GO:0005623);; Molecular Function: electron carrier activity (GO:0009055);; Molecular Function: protein disulfide oxidoreductase activity (GO:0015035);; Biological Process: cell redox homeostasis (GO:0045454);; Biological Process: oxidation-reduction process (GO:0055114);;	K03676|9.62778e-54|egr:104425796|K03676 glutaredoxin 3 | (RefSeq) monothiol glutaredoxin-S10	[O]	Posttranslational modification, protein turnover, chaperones	Glutaredoxin	Monothiol glutaredoxin-S10 OS=Arabidopsis thaliana OX=3702 GN=GRXS10 PE=3 SV=1	O	Posttranslational modification, protein turnover, chaperones	PREDICTED: monothiol glutaredoxin-S10 [Eucalyptus grandis]
c85440.graph_c0	[HG]	Coenzyme transport and metabolism ;; Carbohydrate transport and metabolism	--	--	--	--	Uncharacterised protein family UPF0052;; Uncharacterised protein family UPF0052	--	S	Function unknown	hypothetical protein CDL12_14333 [Handroanthus impetiginosus]
c28277.graph_c0	--	--	--	--	[R]	General function prediction only	Retroviral aspartyl protease	--	L	Replication, recombination and repair	uncharacterized protein LOC110626305 [Manihot esculenta]
c80096.graph_c0	--	--	--	--	--	--	--	--	S	Function unknown	uncharacterized protein LOC110795155 [Spinacia oleracea]
c129745.graph_c0	[V]	Defense mechanisms	Molecular Function: ATP binding (GO:0005524);; Cellular Component: integral component of membrane (GO:0016021);; Molecular Function: ATPase activity, coupled to transmembrane movement of substances (GO:0042626);; Biological Process: transmembrane transport (GO:0055085);;	K05666|3.0577e-49|gmx:100794567|K05666 ATP-binding cassette, subfamily C (CFTR/MRP), member 2 | (RefSeq) ABC transporter C family member 3-like	[Q]	Secondary metabolites biosynthesis, transport and catabolism	ABC transporter	ABC transporter C family member 3 OS=Arabidopsis thaliana OX=3702 GN=ABCC3 PE=1 SV=1	V	Defense mechanisms	hypothetical protein SOVF_201240, partial [Spinacia oleracea]
c92006.graph_c0	--	--	--	--	--	--	--	Ankyrin repeat protein SKIP35 OS=Arabidopsis thaliana OX=3702 GN=SKIP35 PE=1 SV=1	S	Function unknown	PREDICTED: ankyrin repeat protein SKIP35 [Beta vulgaris subsp. vulgaris]
c86655.graph_c0	--	--	--	--	--	--	--	--	S	Function unknown	structural maintenance of chromosomes protein [Trema orientalis]
c113021.graph_c0	--	--	Cellular Component: nuclear envelope (GO:0005635);; Cellular Component: cytosol (GO:0005829);; Biological Process: protein import into nucleus (GO:0006606);; Molecular Function: Ran GTPase binding (GO:0008536);;	--	[U]	Intracellular trafficking, secretion, and vesicular transport	Nuclear transport factor 2 (NTF2) domain	Nuclear transport factor 2 OS=Oryza sativa subsp. japonica OX=39947 GN=NTF2 PE=2 SV=1	U	Intracellular trafficking, secretion, and vesicular transport	hypothetical protein BATDEDRAFT_90859 [Batrachochytrium dendrobatidis JAM81]
c75680.graph_c0	--	--	--	--	--	--	MULE transposase domain	--	S	Function unknown	hypothetical protein PHAVU_008G000100g [Phaseolus vulgaris]
c81596.graph_c1	--	--	--	--	[R]	General function prediction only	Integrase core domain	Uncharacterized mitochondrial protein AtMg00860 OS=Arabidopsis thaliana OX=3702 GN=AtMg00860 PE=4 SV=1	L	Replication, recombination and repair	PREDICTED: uncharacterized protein LOC105956795 [Erythranthe guttata]
c33486.graph_c0	[IR]	Lipid transport and metabolism ;; General function prediction only	--	--	--	--	--	GDSL esterase/lipase At1g74460 OS=Arabidopsis thaliana OX=3702 GN=At1g74460 PE=2 SV=1	S	Function unknown	PREDICTED: GDSL esterase/lipase At1g74460 [Nicotiana sylvestris]
c93361.graph_c0	[R]	General function prediction only	Biological Process: protein phosphorylation (GO:0006468);; Molecular Function: myosin heavy chain kinase activity (GO:0016905);;	K15361|0|tcc:TCM_026436|K15361 WD repeat-containing protein 48 | (RefSeq) Transducin/WD40 repeat-like superfamily protein isoform 1	[S]	Function unknown	Domain of unknown function (DUF3337);; WD domain, G-beta repeat;; Anaphase-promoting complex subunit 4 WD40 domain	COMPASS-like H3K4 histone methylase component WDR5A OS=Arabidopsis thaliana OX=3702 GN=WDR5A PE=1 SV=1	S	Function unknown	hypothetical protein POPTR_013G033800v3 [Populus trichocarpa]
c92729.graph_c0	--	--	--	--	--	--	Methyl-CpG binding domain	Methyl-CpG-binding domain-containing protein 8 OS=Arabidopsis thaliana OX=3702 GN=MBD8 PE=2 SV=1	S	Function unknown	PREDICTED: uncharacterized protein LOC104892221 [Beta vulgaris subsp. vulgaris]
c129243.graph_c0	--	--	--	K09578|2.83579e-15|cit:102614103|K09578 peptidyl-prolyl cis-trans isomerase NIMA-interacting 1 [EC:5.2.1.8] | (RefSeq) peptidyl-prolyl cis-trans isomerase Pin1	[O]	Posttranslational modification, protein turnover, chaperones	--	Peptidyl-prolyl cis-trans isomerase Pin1 OS=Digitalis lanata OX=49450 GN=PARV12.8 PE=1 SV=1	O	Posttranslational modification, protein turnover, chaperones	peptidyl-prolyl cis-trans isomerase Pin1 [Citrus clementina]
c79690.graph_c0	--	--	--	--	[R]	General function prediction only	Zinc finger C-x8-C-x5-C-x3-H type (and similar);; RNA-binding, Nab2-type zinc finger	Zinc finger CCCH domain-containing protein 3 OS=Arabidopsis thaliana OX=3702 GN=At1g04990 PE=2 SV=1	S	Function unknown	PREDICTED: zinc finger CCCH domain-containing protein 3 [Vitis vinifera]
c18698.graph_c0	--	--	--	--	[K]	Transcription	--	Heat stress transcription factor A-3 OS=Arabidopsis thaliana OX=3702 GN=HSFA3 PE=1 SV=2	--	--	PREDICTED: heat stress transcription factor A-3 [Nelumbo nucifera]
c87830.graph_c0	[O]	Posttranslational modification, protein turnover, chaperones	--	K13993|5.89491e-67|cit:102613214|K13993 HSP20 family protein | (RefSeq) 17.4 kDa class I heat shock protein-like	[O]	Posttranslational modification, protein turnover, chaperones	Hsp20/alpha crystallin family	18.1 kDa class I heat shock protein OS=Arabidopsis thaliana OX=3702 GN=HSP18.1 PE=1 SV=1	O	Posttranslational modification, protein turnover, chaperones	17.4 kDa class I heat shock protein [Citrus clementina]
c45100.graph_c0	[E]	Amino acid transport and metabolism	Molecular Function: methyltransferase activity (GO:0008168);; Molecular Function: oxidoreductase activity (GO:0016491);; Biological Process: methylation (GO:0032259);; Biological Process: oxidation-reduction process (GO:0055114);;	K17839|3.08615e-102|bdi:100824039|K17839 polyamine oxidase [EC:1.5.3.17 1.5.3.-] | (RefSeq) probable polyamine oxidase 2	[Q]	Secondary metabolites biosynthesis, transport and catabolism	Flavin containing amine oxidoreductase	Probable polyamine oxidase 2 OS=Arabidopsis thaliana OX=3702 GN=PAO2 PE=2 SV=1	S	Function unknown	probable polyamine oxidase 2 [Aegilops tauschii subsp. tauschii]
c112252.graph_c0	--	--	--	--	--	--	--	--	--	--	PREDICTED: uncharacterized protein LOC109133600 [Beta vulgaris subsp. vulgaris]
c106520.graph_c0	--	--	Molecular Function: nucleotide binding (GO:0000166);; Molecular Function: protein serine/threonine kinase activity (GO:0004674);; Biological Process: protein phosphorylation (GO:0006468);;	K04371|2.48086e-39|nnu:104594729|K04371 mitogen-activated protein kinase 1/3 [EC:2.7.11.24] | (RefSeq) mitogen-activated protein kinase homolog NTF6	[T]	Signal transduction mechanisms	--	Mitogen-activated protein kinase homolog 1 OS=Petunia hybrida OX=4102 GN=MPK1 PE=2 SV=1	T	Signal transduction mechanisms	unnamed protein product [Albugo candida]
c93462.graph_c0	[R]	General function prediction only	Cellular Component: PcG protein complex (GO:0031519);;	K11430|0|cam:101494145|K11430 histone-lysine N-methyltransferase EZH2 [EC:2.1.1.43] | (RefSeq) histone-lysine N-methyltransferase EZA1-like	[K]	Transcription	SET domain	Histone-lysine N-methyltransferase EZA1 OS=Arabidopsis thaliana OX=3702 GN=EZA1 PE=1 SV=1	S	Function unknown	histone-lysine N-methyltransferase EZA1-like isoform X1 [Cajanus cajan]
c77305.graph_c0	[J]	Translation, ribosomal structure and biogenesis	Molecular Function: translation elongation factor activity (GO:0003746);; Molecular Function: GTPase activity (GO:0003924);; Molecular Function: GTP binding (GO:0005525);; Cellular Component: mitochondrion (GO:0005739);; Biological Process: mitochondrial translational elongation (GO:0070125);;	K02355|1.59917e-15|sind:105170770|K02355 elongation factor G | (RefSeq) elongation factor G-2, mitochondrial	[J]	Translation, ribosomal structure and biogenesis	--	Elongation factor G-1, mitochondrial OS=Arabidopsis thaliana OX=3702 GN=MEFG1 PE=1 SV=1	J	Translation, ribosomal structure and biogenesis	elongation factor G-1, mitochondrial-like [Quercus suber]
c98638.graph_c0	--	--	--	--	--	--	--	WRKY transcription factor 42 OS=Arabidopsis thaliana OX=3702 GN=WRKY42 PE=1 SV=1	K	Transcription	hypothetical protein CDL12_14626 [Handroanthus impetiginosus]
c90757.graph_c0	[M]	Cell wall/membrane/envelope biogenesis	Molecular Function: protein serine/threonine kinase activity (GO:0004674);; Molecular Function: ATP binding (GO:0005524);; Biological Process: protein phosphorylation (GO:0006468);; Cellular Component: integral component of membrane (GO:0016021);;	--	--	--	Protein kinase domain;; Protein tyrosine kinase;; Leucine rich repeat;; Leucine Rich repeats (2 copies)	Probable LRR receptor-like serine/threonine-protein kinase At2g23950 OS=Arabidopsis thaliana OX=3702 GN=At2g23950 PE=2 SV=1	T	Signal transduction mechanisms	PREDICTED: probable LRR receptor-like serine/threonine-protein kinase At2g23950 isoform X1 [Beta vulgaris subsp. vulgaris]
c18170.graph_c0	[J]	Translation, ribosomal structure and biogenesis	Molecular Function: translation elongation factor activity (GO:0003746);; Molecular Function: GTPase activity (GO:0003924);; Molecular Function: GTP binding (GO:0005525);; Biological Process: translational elongation (GO:0006414);;	K03234|9.11831e-76|sind:105176517|K03234 elongation factor 2 | (RefSeq) elongation factor 2-like	[J]	Translation, ribosomal structure and biogenesis	--	Elongation factor 2 OS=Beta vulgaris OX=161934 PE=2 SV=1	J	Translation, ribosomal structure and biogenesis	hypothetical protein SOVF_214560, partial [Spinacia oleracea]
c87881.graph_c0	--	--	--	--	[R]	General function prediction only	PPR repeat family;; PPR repeat;; PPR repeat;; Pentatricopeptide repeat domain;; Pentacotripeptide-repeat region of PRORP;; Tetratricopeptide repeat	Pentatricopeptide repeat-containing protein At1g61870, mitochondrial OS=Arabidopsis thaliana OX=3702 GN=PPR336 PE=2 SV=2	S	Function unknown	hypothetical protein BVRB_8g200420 [Beta vulgaris subsp. vulgaris]
c109749.graph_c0	--	--	Cellular Component: plastid (GO:0009536);;	--	[R]	General function prediction only	--	--	L	Replication, recombination and repair	PREDICTED: uncharacterized protein LOC104647985 [Solanum lycopersicum]
c91669.graph_c1	[G]	Carbohydrate transport and metabolism	Molecular Function: signal recognition particle binding (GO:0005047);; Cellular Component: signal recognition particle, endoplasmic reticulum targeting (GO:0005786);; Biological Process: SRP-dependent cotranslational protein targeting to membrane (GO:0006614);; Molecular Function: 7S RNA binding (GO:0008312);;	K03108|2.75713e-168|vvi:100244217|K03108 signal recognition particle subunit SRP72 | (RefSeq) signal recognition particle subunit SRP72	[U]	Intracellular trafficking, secretion, and vesicular transport	SRP72 RNA-binding domain;; Tetratricopeptide repeat;; Putative TPR-like repeat;; Anaphase-promoting complex, cyclosome, subunit 3;; Tetratricopeptide repeat;; Tetratricopeptide repeat;; Tetratricopeptide repeat;; Tetratricopeptide repeat;; Bacterial transcriptional activator domain	Glyceraldehyde-3-phosphate dehydrogenase, cytosolic OS=Magnolia liliiflora OX=3403 GN=GAPC PE=2 SV=1	U	Intracellular trafficking, secretion, and vesicular transport	PREDICTED: signal recognition particle subunit SRP72 [Vitis vinifera]
c86027.graph_c0	[R]	General function prediction only	Biological Process: DNA repair (GO:0006281);; Molecular Function: zinc ion binding (GO:0008270);; Biological Process: photomorphogenesis (GO:0009640);; Biological Process: shade avoidance (GO:0009641);; Biological Process: entrainment of circadian clock (GO:0009649);; Biological Process: regulation of stomatal movement (GO:0010119);; Biological Process: protein ubiquitination (GO:0016567);; Cellu…	K10143|0|vvi:100246063|K10143 E3 ubiquitin-protein ligase RFWD2 [EC:2.3.2.27] | (RefSeq) E3 ubiquitin-protein ligase COP1	--	--	WD domain, G-beta repeat;; Zinc finger, C3HC4 type (RING finger);; Zinc finger, C3HC4 type (RING finger);; Zinc finger, C3HC4 type (RING finger)	E3 ubiquitin-protein ligase COP1 OS=Arabidopsis thaliana OX=3702 GN=COP1 PE=1 SV=2	S	Function unknown	hypothetical protein AQUCO_03200094v1 [Aquilegia coerulea]
c85055.graph_c0	--	--	Cellular Component: endoplasmic reticulum membrane (GO:0005789);; Biological Process: GPI anchor biosynthetic process (GO:0006506);; Molecular Function: sulfuric ester hydrolase activity (GO:0008484);; Cellular Component: integral component of membrane (GO:0016021);; Molecular Function: transferase activity (GO:0016740);;	K05285|0|gra:105768466|K05285 phosphatidylinositol glycan, class N [EC:2.7.-.-] | (RefSeq) GPI ethanolamine phosphate transferase 1	[T]	Signal transduction mechanisms	Phosphatidylinositolglycan class N (PIG-N);; Phosphatidylinositolglycan class N (PIG-N)	--	S	Function unknown	GPI ethanolamine phosphate transferase 1 [Spinacia oleracea]
c72167.graph_c0	--	--	--	--	[Z]	Cytoskeleton	--	Kinesin-like protein KIN-14C OS=Arabidopsis thaliana OX=3702 GN=KIN14C PE=2 SV=1	--	--	--
c79128.graph_c0	--	--	--	--	[U]	Intracellular trafficking, secretion, and vesicular transport	VID27 cytoplasmic protein;; Kinase binding protein CGI-121	Protein CYPRO4 OS=Cynara cardunculus OX=4265 GN=CYPRO4 PE=2 SV=1	U	Intracellular trafficking, secretion, and vesicular transport	PREDICTED: protein CYPRO4 [Eucalyptus grandis]
c80779.graph_c1	--	--	--	--	--	--	--	--	K	Transcription	PREDICTED: mediator of RNA polymerase II transcription subunit 12 [Beta vulgaris subsp. vulgaris]
c85101.graph_c0	--	--	--	K08331|3.15749e-111|bvg:104895453|K08331 autophagy-related protein 13 | (RefSeq) autophagy-related protein 13	[U]	Intracellular trafficking, secretion, and vesicular transport	Autophagy-related protein 13	Autophagy-related protein 13b OS=Arabidopsis thaliana OX=3702 GN=ATG13B PE=2 SV=1	U	Intracellular trafficking, secretion, and vesicular transport	autophagy-related protein 13b-like [Chenopodium quinoa]
c88619.graph_c0	[J]	Translation, ribosomal structure and biogenesis	Molecular Function: nucleotide binding (GO:0000166);; Molecular Function: RNA binding (GO:0003723);; Cellular Component: nucleus (GO:0005634);; Biological Process: mRNA processing (GO:0006397);;	K12837|5.80075e-135|cit:102618278|K12837 splicing factor U2AF 65 kDa subunit | (RefSeq) splicing factor U2af large subunit B	[A]	RNA processing and modification	RNA recognition motif. (a.k.a. RRM, RBD, or RNP domain);; RNA recognition motif. (a.k.a. RRM, RBD, or RNP domain)	Splicing factor U2af large subunit B OS=Nicotiana plumbaginifolia OX=4092 GN=U2AF65B PE=2 SV=1	S	Function unknown	splicing factor U2af large subunit B isoform X8 [Citrus clementina]
c89267.graph_c0	--	--	--	--	--	--	--	--	S	Function unknown	interactor of constitutive active ROPs 2, chloroplastic isoform X1 [Spinacia oleracea]
c89552.graph_c0	[C]	Energy production and conversion	Molecular Function: iron ion binding (GO:0005506);; Molecular Function: electron carrier activity (GO:0009055);; Cellular Component: chloroplast thylakoid membrane (GO:0009535);; Cellular Component: photosystem II reaction center (GO:0009539);; Biological Process: photosynthetic electron transport chain (GO:0009767);; Cellular Component: integral component of membrane (GO:0016021);; Molecular Fun…	K02707|2.07627e-60|aly:ARALYDRAFT_894035|K02707 photosystem II cytochrome b559 subunit alpha | (RefSeq) hypothetical protein	--	--	Lumenal portion of Cytochrome b559, alpha (gene psbE) subunit;; Cytochrome b559, alpha (gene psbE) and beta (gene psbF)subunits;; Lumenal portion of Cytochrome b559, alpha (gene psbE) subunit;; Cytochrome b559, alpha (gene psbE) and beta (gene psbF)subunits;; Apocytochrome F, C-terminal;; Apocytochrome F, C-terminal	Cytochrome b559 subunit alpha OS=Spinacia oleracea OX=3562 GN=psbE PE=1 SV=2	C	Energy production and conversion	hypothetical protein BRADI_5g23871v3 [Brachypodium distachyon]
c81241.graph_c0	[N]	Cell motility	Biological Process: cellular process (GO:0009987);; Cellular Component: membrane (GO:0016020);; Molecular Function: transferase activity, transferring glycosyl groups (GO:0016757);;	K10999|3.13094e-119|gra:105780427|K10999 cellulose synthase A [EC:2.4.1.12] | (RefSeq) cellulose synthase A catalytic subunit 7 [UDP-forming]-like	--	--	Cellulose synthase;; Cellulose synthase	Cellulose synthase-like protein G3 OS=Arabidopsis thaliana OX=3702 GN=CSLG3 PE=2 SV=2	M	Cell wall/membrane/envelope biogenesis	unnamed protein product [Coffea canephora]
c76800.graph_c0	--	--	--	--	[R]	General function prediction only	F-box-like;; F-box domain	Putative F-box/LRR-repeat protein 8 OS=Arabidopsis thaliana OX=3702 GN=FBL8 PE=4 SV=1	S	Function unknown	F-box protein At1g47056 [Jatropha curcas]
c1227.graph_c0	--	--	--	--	[Z]	Cytoskeleton	Myosin tail;; Class II histocompatibility antigen, beta domain	--	Z	Cytoskeleton	--
c57404.graph_c0	--	--	Molecular Function: transferase activity (GO:0016740);;	--	[J]	Translation, ribosomal structure and biogenesis	--	--	J	Translation, ribosomal structure and biogenesis	isoform cytoplasmic+nuclear of cca trna nucleotidyltransferase, mitochondrial [Quercus suber]
c72934.graph_c0	--	--	Cellular Component: membrane (GO:0016020);;	--	--	--	Zein-binding	--	S	Function unknown	protein FLOURY 1-like [Herrania umbratica]
c76338.graph_c0	[T]	Signal transduction mechanisms	Molecular Function: phosphoprotein phosphatase activity (GO:0004721);; Molecular Function: cation binding (GO:0043169);;	K14497|7.57108e-79|spen:107012856|K14497 protein phosphatase 2C [EC:3.1.3.16] | (RefSeq) probable protein phosphatase 2C 51	[T]	Signal transduction mechanisms	Protein phosphatase 2C	Probable protein phosphatase 2C 51 OS=Oryza sativa subsp. japonica OX=39947 GN=Os05g0572700 PE=2 SV=1	T	Signal transduction mechanisms	PREDICTED: probable protein phosphatase 2C 51 isoform X1 [Solanum pennellii]
c55529.graph_c0	--	--	--	--	--	--	--	--	--	--	hypothetical protein BVRB_8g183280 [Beta vulgaris subsp. vulgaris]
c65542.graph_c0	[E]	Amino acid transport and metabolism	Molecular Function: catalytic activity (GO:0003824);; Biological Process: metabolic process (GO:0008152);;	K16054|5.11686e-57|vvi:100257258|K16054 methylthioribulose 1-phosphate dehydratase / enolase-phosphatase E1 [EC:4.2.1.109 3.1.3.77] | (RefSeq) probable bifunctional methylthioribulose-1-phosphate dehydratase/enolase-phosphatase E1 1	[E]	Amino acid transport and metabolism	--	Probable bifunctional methylthioribulose-1-phosphate dehydratase/enolase-phosphatase E1 1 OS=Vitis vinifera OX=29760 GN=VIT_19s0014g02480 PE=3 SV=2	C	Energy production and conversion	RecName: Full=Probable bifunctional methylthioribulose-1-phosphate dehydratase/enolase-phosphatase E1 1; Includes: RecName: Full=Methylthioribulose-1-phosphate dehydratase; Short=MTRu-1-P dehydratase; Includes: RecName: Full=Enolase-phosphatase E1; AltName: Full=2,3-diketo-5-methylthio-1-phosphopentane phosphatase
c90493.graph_c0	[M]	Cell wall/membrane/envelope biogenesis	Cellular Component: endosome (GO:0005768);; Cellular Component: trans-Golgi network (GO:0005802);; Biological Process: carbohydrate metabolic process (GO:0005975);; Cellular Component: integral component of membrane (GO:0016021);; Molecular Function: racemase and epimerase activity, acting on carbohydrates and derivatives (GO:0016857);; Molecular Function: coenzyme binding (GO:0050662);;	K08679|0|vvi:100241904|K08679 UDP-glucuronate 4-epimerase [EC:5.1.3.6] | (RefSeq) UDP-glucuronate 4-epimerase 6	[M]	Cell wall/membrane/envelope biogenesis	GDP-mannose 4,6 dehydratase;; NAD dependent epimerase/dehydratase family;; 3-beta hydroxysteroid dehydrogenase/isomerase family;; RmlD substrate binding domain;; Polysaccharide biosynthesis protein;; Male sterility protein	UDP-glucuronate 4-epimerase 6 OS=Arabidopsis thaliana OX=3702 GN=GAE6 PE=1 SV=1	M	Cell wall/membrane/envelope biogenesis	PREDICTED: UDP-glucuronate 4-epimerase 6 [Vitis vinifera]
c66431.graph_c0	--	--	Cellular Component: 1,3-beta-D-glucan synthase complex (GO:0000148);; Molecular Function: 1,3-beta-D-glucan synthase activity (GO:0003843);; Biological Process: (1->3)-beta-D-glucan biosynthetic process (GO:0006075);; Biological Process: cellular component organization (GO:0016043);;	K11000|8.69085e-21|bna:106372382|K11000 callose synthase [EC:2.4.1.-] | (RefSeq) callose synthase 3-like	[M]	Cell wall/membrane/envelope biogenesis	--	Callose synthase 3 OS=Arabidopsis thaliana OX=3702 GN=CALS3 PE=3 SV=3	S	Function unknown	PREDICTED: callose synthase 3 [Camelina sativa]
c65127.graph_c0	[P]	Inorganic ion transport and metabolism	--	--	--	--	Beta-lactamase superfamily domain;; Metallo-beta-lactamase superfamily	--	S	Function unknown	putative hydrolase C777.06c isoform X2 [Chenopodium quinoa]
c58952.graph_c0	--	--	--	--	--	--	--	Transcription factor bHLH84 OS=Arabidopsis thaliana OX=3702 GN=BHLH84 PE=1 SV=1	K	Transcription	transcription factor bHLH139-like [Chenopodium quinoa]
c103305.graph_c0	--	--	--	--	[R]	General function prediction only	--	--	L	Replication, recombination and repair	hypothetical protein VITISV_013584 [Vitis vinifera]
c120792.graph_c0	--	--	--	--	[R]	General function prediction only	--	--	S	Function unknown	uncharacterized protein A4U43_C05F7280 [Asparagus officinalis]
c92404.graph_c0	[G]	Carbohydrate transport and metabolism	Molecular Function: pectate lyase activity (GO:0030570);; Biological Process: pectin catabolic process (GO:0045490);; Molecular Function: metal ion binding (GO:0046872);;	K01728|0|bvg:104888738|K01728 pectate lyase [EC:4.2.2.2] | (RefSeq) probable pectate lyase 1	--	--	Pectate lyase;; Right handed beta helix region	Probable pectate lyase 15 OS=Arabidopsis thaliana OX=3702 GN=At4g13710 PE=2 SV=1	G	Carbohydrate transport and metabolism	probable pectate lyase 8 [Chenopodium quinoa]
c83295.graph_c1	[R]	General function prediction only	--	--	[C]	Energy production and conversion	Aldo/keto reductase family	Probable aldo-keto reductase 6 OS=Arabidopsis thaliana OX=3702 GN=At1g60750 PE=3 SV=1	C	Energy production and conversion	aldo/keto reductase, putative, partial [Ricinus communis]
c79794.graph_c0	[W]	Extracellular structures	--	--	--	--	Protein kinase domain;; Protein tyrosine kinase;; Salt stress response/antifungal;; Protein tyrosine kinase	Cysteine-rich receptor-like protein kinase 8 OS=Arabidopsis thaliana OX=3702 GN=CRK8 PE=3 SV=2	T	Signal transduction mechanisms	cysteine-rich receptor-like protein kinase 25 [Chenopodium quinoa]
c77256.graph_c0	[Q]	Secondary metabolites biosynthesis, transport and catabolism	Molecular Function: iron ion binding (GO:0005506);; Molecular Function: dioxygenase activity (GO:0051213);; Biological Process: oxidation-reduction process (GO:0055114);;	--	[QR]	--	--	Probable 2-oxoglutarate-dependent dioxygenase At3g111800 OS=Arabidopsis thaliana OX=3702 GN=At3g11180 PE=2 SV=1	S	Function unknown	hypothetical protein TSUD_150330 [Trifolium subterraneum]
c58737.graph_c0	--	--	Cellular Component: integral component of membrane (GO:0016021);;	--	--	--	Protein of unknown function (DUF3339)	--	S	Function unknown	PREDICTED: uncharacterized protein LOC103498846 [Cucumis melo]
c84671.graph_c0	--	--	--	--	--	--	--	--	S	Function unknown	uncharacterized protein LOC110791051 [Spinacia oleracea]
c132458.graph_c0	--	--	--	--	[R]	General function prediction only	C2 domain	--	S	Function unknown	--
c63835.graph_c0	[J]	Translation, ribosomal structure and biogenesis	Biological Process: ribosomal small subunit assembly (GO:0000028);; Biological Process: endonucleolytic cleavage in ITS1 to separate SSU-rRNA from 5.8S rRNA and LSU-rRNA from tricistronic rRNA transcript (SSU-rRNA, 5.8S rRNA, LSU-rRNA) (GO:0000447);; Biological Process: endonucleolytic cleavage to generate mature 3'-end of SSU-rRNA from (SSU-rRNA, 5.8S rRNA, LSU-rRNA) (GO:0000461);; Molecular Fun…	K02998|1.03515e-98|vcn:VOLCADRAFT_73024|K02998 small subunit ribosomal protein SAe | (RefSeq) rpsA; component of cytosolic 80S ribosome and 40S small subunit	[J]	Translation, ribosomal structure and biogenesis	Ribosomal protein S2	40S ribosomal protein SA OS=Daucus carota OX=4039 GN=179B PE=2 SV=1	J	Translation, ribosomal structure and biogenesis	Ribosomal protein S2 [Phytophthora palmivora var. palmivora]
c111990.graph_c0	--	--	--	--	--	--	PADR1 (NUC008) domain	--	S	Function unknown	poly polymerase and DNA-ligase zn-finger region family protein [Chrysochromulina sp. CCMP291]
c82783.graph_c0	--	--	--	--	--	--	--	--	S	Function unknown	uncharacterized protein LOC110734251 isoform X2 [Chenopodium quinoa]
c93854.graph_c0	--	--	--	--	--	--	BAT2 N-terminus	Protein MODIFIER OF SNC1 1 OS=Arabidopsis thaliana OX=3702 GN=MOS1 PE=1 SV=2	S	Function unknown	protein MODIFIER OF SNC1 1 [Spinacia oleracea]
c89990.graph_c0	--	--	Cellular Component: core TFIIH complex (GO:0000439);; Molecular Function: double-stranded DNA binding (GO:0003690);; Molecular Function: transcription factor activity, sequence-specific DNA binding (GO:0003700);; Molecular Function: ATP-dependent DNA helicase activity (GO:0004003);; Cellular Component: holo TFIIH complex (GO:0005675);; Biological Process: nucleotide-excision repair (GO:0006289);;…	K03144|6.83518e-121|vvi:100852649|K03144 transcription initiation factor TFIIH subunit 4 | (RefSeq) RNA polymerase II transcription factor B subunit 2	[KL]	--	Transcription factor Tfb2;; Transcription factor Tfb2	General transcription and DNA repair factor IIH subunit TFB2 OS=Arabidopsis thaliana OX=3702 GN=TFB2 PE=2 SV=1	K	Transcription	RNA polymerase II transcription factor B subunit 2-like [Chenopodium quinoa]
c71620.graph_c0	--	--	--	--	--	--	WRKY DNA -binding domain	Probable WRKY transcription factor 30 OS=Arabidopsis thaliana OX=3702 GN=WRKY30 PE=2 SV=1	K	Transcription	probable WRKY transcription factor 46 [Jatropha curcas]
c89476.graph_c1	[G]	Carbohydrate transport and metabolism	Biological Process: carbohydrate metabolic process (GO:0005975);; Molecular Function: oxidoreductase activity (GO:0016491);; Biological Process: small molecule metabolic process (GO:0044281);;	K00036|4.31656e-160|egr:104456597|K00036 glucose-6-phosphate 1-dehydrogenase [EC:1.1.1.49 1.1.1.363] | (RefSeq) glucose-6-phosphate 1-dehydrogenase, chloroplastic	[G]	Carbohydrate transport and metabolism	Glucose-6-phosphate dehydrogenase, NAD binding domain;; Glucose-6-phosphate dehydrogenase, C-terminal domain	Glucose-6-phosphate 1-dehydrogenase, chloroplastic OS=Spinacia oleracea OX=3562 GN=G6PD PE=2 SV=1	G	Carbohydrate transport and metabolism	G6PD_N domain-containing protein/G6PD_C domain-containing protein [Cephalotus follicularis]
c78790.graph_c0	--	--	--	K04354|1.42176e-52|mdm:103420990|K04354 serine/threonine-protein phosphatase 2A regulatory subunit B | (RefSeq) serine/threonine protein phosphatase 2A 55 kDa regulatory subunit B beta isoform-like	[T]	Signal transduction mechanisms	--	Serine/threonine protein phosphatase 2A 55 kDa regulatory subunit B beta isoform OS=Arabidopsis thaliana OX=3702 GN=PP2AB2 PE=1 SV=1	T	Signal transduction mechanisms	hypothetical protein POPTR_018G055000v3 [Populus trichocarpa]
c92702.graph_c0	--	--	Molecular Function: zinc ion binding (GO:0008270);;	--	[R]	General function prediction only	PHD-finger	PHD finger protein At1g33420 OS=Arabidopsis thaliana OX=3702 GN=At1g33420 PE=1 SV=1	S	Function unknown	PREDICTED: PHD finger protein At1g33420 [Beta vulgaris subsp. vulgaris]
c86761.graph_c0	[E]	Amino acid transport and metabolism	Molecular Function: N-acetyl-gamma-glutamyl-phosphate reductase activity (GO:0003942);; Molecular Function: copper ion binding (GO:0005507);; Cellular Component: nucleolus (GO:0005730);; Biological Process: arginine biosynthetic process (GO:0006526);; Cellular Component: chloroplast stroma (GO:0009570);; Cellular Component: membrane (GO:0016020);; Molecular Function: protein dimerization activity…	K00145|0|vvi:100255475|K00145 N-acetyl-gamma-glutamyl-phosphate reductase [EC:1.2.1.38] | (RefSeq) probable N-acetyl-gamma-glutamyl-phosphate reductase, chloroplastic	[E]	Amino acid transport and metabolism	Semialdehyde dehydrogenase, NAD binding domain;; Semialdehyde dehydrogenase, dimerisation domain	Probable N-acetyl-gamma-glutamyl-phosphate reductase, chloroplastic OS=Arabidopsis thaliana OX=3702 GN=At2g19940 PE=1 SV=2	E	Amino acid transport and metabolism	PREDICTED: probable N-acetyl-gamma-glutamyl-phosphate reductase, chloroplastic [Vitis vinifera]
c74801.graph_c0	--	--	Cellular Component: nuclear telomere cap complex (GO:0000783);; Molecular Function: double-stranded telomeric DNA binding (GO:0003691);; Biological Process: transcription, DNA-templated (GO:0006351);; Molecular Function: DNA binding, bending (GO:0008301);; Biological Process: response to abscisic acid (GO:0009737);; Biological Process: telomeric loop formation (GO:0031627);;	--	--	--	--	Telomere repeat-binding protein 3 OS=Arabidopsis thaliana OX=3702 GN=TRP3 PE=1 SV=1	K	Transcription	PREDICTED: telomere repeat-binding protein 3 [Beta vulgaris subsp. vulgaris]
c85974.graph_c0	--	--	--	--	--	--	PWWP domain	Uncharacterized protein At1g51745 OS=Arabidopsis thaliana OX=3702 GN=At1g51745 PE=2 SV=2	S	Function unknown	hypothetical protein POPTR_001G193900v3 [Populus trichocarpa]
c94185.graph_c0	--	--	Cellular Component: membrane (GO:0016020);;	--	--	--	Probable lipid transfer	--	S	Function unknown	uncharacterized protein LOC110791982 isoform X2 [Spinacia oleracea]
c68030.graph_c0	--	--	Cellular Component: Golgi membrane (GO:0000139);; Molecular Function: structural molecule activity (GO:0005198);; Biological Process: intracellular protein transport (GO:0006886);; Biological Process: ER to Golgi vesicle-mediated transport (GO:0006888);; Biological Process: retrograde vesicle-mediated transport, Golgi to ER (GO:0006890);; Biological Process: intra-Golgi vesicle-mediated transport…	K05236|2.5738e-68|mdm:103429640|K05236 coatomer subunit alpha | (RefSeq) coatomer subunit alpha-1-like	[U]	Intracellular trafficking, secretion, and vesicular transport	Coatomer WD associated region	Coatomer subunit alpha-1 OS=Arabidopsis thaliana OX=3702 GN=At1g62020 PE=2 SV=2	S	Function unknown	PREDICTED: LOW QUALITY PROTEIN: coatomer subunit alpha-1-like [Malus domestica]
c72263.graph_c0	--	--	--	--	--	--	Dof domain, zinc finger	Dof zinc finger protein DOF3.6 OS=Arabidopsis thaliana OX=3702 GN=DOF3.6 PE=1 SV=2	S	Function unknown	dof zinc finger protein DOF2.2 isoform X3 [Herrania umbratica]
c105655.graph_c0	--	--	--	--	[R]	General function prediction only	--	--	--	--	--
c85167.graph_c0	[G]	Carbohydrate transport and metabolism	Molecular Function: sucrose alpha-glucosidase activity (GO:0004575);; Biological Process: carbohydrate metabolic process (GO:0005975);;	K01193|0|vvi:100263168|K01193 beta-fructofuranosidase [EC:3.2.1.26] | (RefSeq) beta-fructofuranosidase, insoluble isoenzyme 1	[G]	Carbohydrate transport and metabolism	Glycosyl hydrolases family 32 N-terminal domain;; Glycosyl hydrolases family 32 C terminal	Beta-fructofuranosidase, insoluble isoenzyme 1 OS=Daucus carota OX=4039 GN=INV1 PE=1 SV=1	G	Carbohydrate transport and metabolism	beta-fructofuranosidase, insoluble isoenzyme 1-like [Durio zibethinus]
c84590.graph_c0	--	--	Cellular Component: mitochondrion (GO:0005739);; Cellular Component: integral component of membrane (GO:0016021);;	K17966|2.75771e-80|spen:107018782|K17966 transmembrane protein 70, mitochondrial | (RefSeq) uncharacterized LOC107018782	[S]	Function unknown	Assembly, mitochondrial proton-transport ATP synth complex	--	S	Function unknown	uncharacterized protein LOC110814663 [Carica papaya]
c82152.graph_c0	--	--	--	--	--	--	--	--	--	--	Non-specific serine/threonine protein kinase [Handroanthus impetiginosus]
c43659.graph_c0	--	--	--	--	--	--	Retrotransposon gag protein	--	U	Intracellular trafficking, secretion, and vesicular transport	uncharacterized protein LOC110010701 [Jatropha curcas]
c92631.graph_c0	[G]	Carbohydrate transport and metabolism	Cellular Component: integral component of membrane (GO:0016021);;	--	--	--	NHL repeat	--	S	Function unknown	PREDICTED: uncharacterized protein LOC104897416 [Beta vulgaris subsp. vulgaris]
c80598.graph_c0	--	--	Cellular Component: nucleus (GO:0005634);; Biological Process: cellular response to hypoxia (GO:0071456);;	--	--	--	Cotton fibre expressed protein	--	S	Function unknown	uncharacterized protein LOC110811107 [Carica papaya]
c128399.graph_c0	--	--	Molecular Function: nucleic acid binding (GO:0003676);; Biological Process: DNA integration (GO:0015074);;	--	[R]	General function prediction only	--	--	L	Replication, recombination and repair	uncharacterized protein LOC106362703 [Brassica napus]
c59309.graph_c0	--	--	Molecular Function: peroxidase activity (GO:0004601);; Molecular Function: calcium ion binding (GO:0005509);; Cellular Component: Golgi apparatus (GO:0005794);; Cellular Component: plasma membrane (GO:0005886);; Biological Process: osmosensory signaling pathway (GO:0007231);; Biological Process: response to heat (GO:0009408);; Cellular Component: integral component of membrane (GO:0016021);; Mole…	K13447|3.17163e-53|pper:PRUPE_ppa000883mg|K13447 respiratory burst oxidase [EC:1.6.3.- 1.11.1.-] | (RefSeq) hypothetical protein	[PQ]	--	Ferric reductase like transmembrane component	Respiratory burst oxidase homolog protein D OS=Arabidopsis thaliana OX=3702 GN=RBOHD PE=1 SV=1	U	Intracellular trafficking, secretion, and vesicular transport	respiratory burst oxidase homolog protein D [Prunus persica]
c37582.graph_c0	--	--	--	--	[R]	General function prediction only	--	Retrovirus-related Pol polyprotein from transposon RE1 OS=Arabidopsis thaliana OX=3702 GN=RE1 PE=2 SV=1	L	Replication, recombination and repair	retrovirus-related Pol polyprotein from transposon TNT 1-94 [Trifolium pratense]
c81883.graph_c0	--	;;	Molecular Function: protein serine/threonine kinase activity (GO:0004674);; Molecular Function: ATP binding (GO:0005524);; Biological Process: protein phosphorylation (GO:0006468);; Cellular Component: integral component of membrane (GO:0016021);;	--	--	--	--	Leucine-rich repeat receptor protein kinase MSP1 OS=Oryza sativa subsp. japonica OX=39947 GN=MSP1 PE=1 SV=1	S	Function unknown	PREDICTED: leucine-rich repeat receptor protein kinase MSP1-like isoform X2 [Nelumbo nucifera]
c66900.graph_c0	--	--	--	--	--	--	--	--	S	Function unknown	PREDICTED: uncharacterized protein LOC100261046 [Vitis vinifera]
c93205.graph_c0	[J]	Translation, ribosomal structure and biogenesis	Molecular Function: RNA binding (GO:0003723);; Molecular Function: glutamine-tRNA ligase activity (GO:0004819);; Molecular Function: iron ion binding (GO:0005506);; Molecular Function: ATP binding (GO:0005524);; Cellular Component: mitochondrion (GO:0005739);; Cellular Component: cytosol (GO:0005829);; Biological Process: glutaminyl-tRNA aminoacylation (GO:0006425);; Molecular Function: oxidoredu…	K01886|0|vvi:100258244|K01886 glutaminyl-tRNA synthetase [EC:6.1.1.18] | (RefSeq) glutaminyl-tRNA synthetase-like	[J]	Translation, ribosomal structure and biogenesis	tRNA synthetases class I (E and Q), catalytic domain;; Glutaminyl-tRNA synthetase, non-specific RNA binding region part 1;; tRNA synthetases class I (E and Q), anti-codon binding domain;; Glutaminyl-tRNA synthetase, non-specific RNA binding region part 2	Glutamine--tRNA ligase, cytoplasmic OS=Arabidopsis thaliana OX=3702 GN=OVA9 PE=2 SV=1	J	Translation, ribosomal structure and biogenesis	glutamine--tRNA ligase isoform X1 [Sesamum indicum]
c137396.graph_c0	--	--	Molecular Function: hydrolase activity (GO:0016787);; Cellular Component: intracellular part (GO:0044424);; Molecular Function: metal ion binding (GO:0046872);;	K01507|1.39483e-23|gsl:Gasu_50090|K01507 inorganic pyrophosphatase [EC:3.6.1.1] | (RefSeq) inorganic pyrophosphatase	[C]	Energy production and conversion	Inorganic pyrophosphatase	Soluble inorganic pyrophosphatase 6, chloroplastic OS=Arabidopsis thaliana OX=3702 GN=PPA6 PE=1 SV=1	C	Energy production and conversion	inorganic pyrophosphatase [Syncephalastrum racemosum]
c78828.graph_c0	--	--	--	--	--	--	--	--	S	Function unknown	PREDICTED: uncharacterized protein LOC100268093 isoform X7 [Vitis vinifera]
c71304.graph_c0	--	--	Cellular Component: extracellular region (GO:0005576);; Biological Process: response to other organism (GO:0051707);;	--	--	--	Thaumatin family	Thaumatin-like protein OS=Oryza sativa subsp. japonica OX=39947 GN=Os11g0706600 PE=2 SV=1	S	Function unknown	hypothetical protein GOBAR_AA32318 [Gossypium barbadense]
c76651.graph_c0	--	--	Molecular Function: DNA binding (GO:0003677);; Cellular Component: nucleus (GO:0005634);; Biological Process: regulation of transcription, DNA-templated (GO:0006355);; Biological Process: auxin-activated signaling pathway (GO:0009734);; Biological Process: leaf senescence (GO:0010150);; Molecular Function: identical protein binding (GO:0042802);;	K14486|5.13299e-96|bvg:104897022|K14486 auxin response factor | (RefSeq) auxin response factor 1	--	--	Auxin response factor;; B3 DNA binding domain	Auxin response factor 1 OS=Arabidopsis thaliana OX=3702 GN=ARF1 PE=1 SV=2	K	Transcription	PREDICTED: auxin response factor 1 [Beta vulgaris subsp. vulgaris]
c48789.graph_c0	--	--	--	--	--	--	--	Pentatricopeptide repeat-containing protein At4g17616 OS=Arabidopsis thaliana OX=3702 GN=At4g17616 PE=2 SV=1	S	Function unknown	Pentatricopeptide repeat [Macleaya cordata]
c68087.graph_c0	--	--	--	--	--	--	--	--	S	Function unknown	PREDICTED: GATA zinc finger domain-containing protein 7-like [Nicotiana tomentosiformis]
c33927.graph_c0	--	--	--	--	--	--	NB-ARC domain	--	S	Function unknown	PREDICTED: putative disease resistance protein At1g50180 [Ipomoea nil]
c84829.graph_c0	[J]	Translation, ribosomal structure and biogenesis	Biological Process: rRNA processing (GO:0006364);; Cellular Component: chloroplast (GO:0009507);;	K02834|4.25322e-82|bvg:104883111|K02834 ribosome-binding factor A | (RefSeq) probable ribosome-binding factor A, chloroplastic	--	--	Ribosome-binding factor A	Probable ribosome-binding factor A, chloroplastic OS=Arabidopsis thaliana OX=3702 GN=At4g34730 PE=2 SV=2	J	Translation, ribosomal structure and biogenesis	PREDICTED: probable ribosome-binding factor A, chloroplastic [Beta vulgaris subsp. vulgaris]
c91831.graph_c0	--	--	--	--	--	--	Sieve element occlusion N-terminus;; Sieve element occlusion C-terminus	Protein SIEVE ELEMENT OCCLUSION B OS=Arabidopsis thaliana OX=3702 GN=SEOB PE=1 SV=1	S	Function unknown	protein SIEVE ELEMENT OCCLUSION B-like [Spinacia oleracea]
c77556.graph_c0	--	--	--	K15361|4.60715e-36|gra:105783158|K15361 WD repeat-containing protein 48 | (RefSeq) WD repeat-containing protein 48-like	[S]	Function unknown	--	--	S	Function unknown	PREDICTED: WD repeat-containing protein 48-like [Gossypium hirsutum]
c84653.graph_c0	--	--	Molecular Function: nucleotide binding (GO:0000166);; Molecular Function: nucleic acid binding (GO:0003676);;	--	[K]	Transcription	--	Serine/arginine-rich splicing factor SR45a OS=Arabidopsis thaliana OX=3702 GN=SR45A PE=1 SV=1	S	Function unknown	PREDICTED: serine/arginine-rich splicing factor SR45a isoform X1 [Beta vulgaris subsp. vulgaris]
c16421.graph_c0	--	--	--	--	--	--	--	--	S	Function unknown	PREDICTED: uncharacterized protein LOC104728475 [Camelina sativa]
c96485.graph_c0	--	--	--	--	--	--	--	--	K	Transcription	uncharacterized protein At1g27050 [Sesamum indicum]
c75605.graph_c0	--	--	--	--	--	--	Domain of unknown function (DUF4228)	--	S	Function unknown	PREDICTED: uncharacterized protein LOC100246209 [Vitis vinifera]
c92738.graph_c0	[T]	Signal transduction mechanisms	--	--	--	--	Protein tyrosine kinase;; Protein kinase domain;; Leucine rich repeat;; Leucine Rich repeats (2 copies);; Leucine Rich Repeat;; Carbohydrate-binding protein of the ER;; Protein kinase domain;; Protein tyrosine kinase	Leucine-rich repeat receptor-like serine/threonine-protein kinase At2g14510 OS=Arabidopsis thaliana OX=3702 GN=At2g14510 PE=2 SV=1	T	Signal transduction mechanisms	PREDICTED: probable LRR receptor-like serine/threonine-protein kinase At1g05700 [Juglans regia]
c33272.graph_c0	--	--	--	--	--	--	--	--	--	--	uncharacterized protein LOC110800451 [Spinacia oleracea]
c76492.graph_c0	--	--	Cellular Component: membrane (GO:0016020);;	--	--	--	Sulfite exporter TauE/SafE	Sulfite exporter TauE/SafE family protein 3 OS=Arabidopsis thaliana OX=3702 GN=At2g25737 PE=2 SV=1	S	Function unknown	Transmembrane protein TauE-like [Trema orientalis]
c111442.graph_c0	[R]	General function prediction only	Molecular Function: binding (GO:0005488);; Cellular Component: intracellular part (GO:0044424);;	K09553|8.04755e-46|pxb:103942067|K09553 stress-induced-phosphoprotein 1 | (RefSeq) hsp70-Hsp90 organizing protein 2-like	[O]	Posttranslational modification, protein turnover, chaperones	Tetratricopeptide repeat;; Tetratricopeptide repeat;; Tetratricopeptide repeat;; TPR repeat;; Tetratricopeptide repeat;; Tetratricopeptide repeat;; Tetratricopeptide repeat	Hsp70-Hsp90 organizing protein 3 OS=Arabidopsis thaliana OX=3702 GN=HOP3 PE=2 SV=1	S	Function unknown	hypothetical protein BSLG_05018 [Batrachochytrium salamandrivorans]
c111980.graph_c0	--	--	Biological Process: fatty acid metabolic process (GO:0006631);; Molecular Function: acyl-[acyl-carrier-protein] desaturase activity (GO:0045300);; Biological Process: oxidation-reduction process (GO:0055114);;	K03921|1.35969e-13|cit:102609735|K03921 acyl-[acyl-carrier-protein] desaturase [EC:1.14.19.2 1.14.19.11 1.14.19.26] | (RefSeq) stearoyl-[acyl-carrier-protein] 9-desaturase, chloroplastic-like	--	--	--	--	--	--	hypothetical protein CUMW_223290 [Citrus unshiu]
c52739.graph_c0	[J]	Translation, ribosomal structure and biogenesis	Molecular Function: structural constituent of ribosome (GO:0003735);; Biological Process: translation (GO:0006412);; Cellular Component: small ribosomal subunit (GO:0015935);; Molecular Function: rRNA binding (GO:0019843);;	K02997|1.02054e-125|cit:102625367|K02997 small subunit ribosomal protein S9e | (RefSeq) 40S ribosomal protein S9-2	[J]	Translation, ribosomal structure and biogenesis	S4 domain;; Ribosomal protein S4/S9 N-terminal domain	40S ribosomal protein S9-2 OS=Arabidopsis thaliana OX=3702 GN=RPS9C PE=1 SV=1	J	Translation, ribosomal structure and biogenesis	40S ribosomal protein S9-2 [Citrus clementina]
c86283.graph_c0	--	--	--	--	--	--	PDDEXK-like family of unknown function	--	S	Function unknown	uncharacterized protein LOC107466114 [Arachis duranensis]
c72779.graph_c0	--	--	--	--	--	--	Nucleotide-diphospho-sugar transferase	Uncharacterized protein At1g28695 OS=Arabidopsis thaliana OX=3702 GN=At1g28695 PE=2 SV=1	S	Function unknown	uncharacterized protein At1g28695-like [Spinacia oleracea]
c80043.graph_c0	[J]	Translation, ribosomal structure and biogenesis	Molecular Function: translation elongation factor activity (GO:0003746);; Molecular Function: sulfate adenylyltransferase (ATP) activity (GO:0004781);; Molecular Function: GTP binding (GO:0005525);; Biological Process: translational elongation (GO:0006414);;	K03231|2.17452e-94|bna:106362266|K03231 elongation factor 1-alpha | (RefSeq) elongation factor 1-alpha 1-like	[J]	Translation, ribosomal structure and biogenesis	Elongation factor Tu domain 2;; Elongation factor Tu C-terminal domain	Elongation factor 1-alpha OS=Nicotiana tabacum OX=4097 PE=2 SV=1	J	Translation, ribosomal structure and biogenesis	elongation factor, partial [Juniperus ashei]
c7479.graph_c0	[CIR]	Energy production and conversion ;; Lipid transport and metabolism ;; General function prediction only	Molecular Function: FMN binding (GO:0010181);; Molecular Function: oxidoreductase activity (GO:0016491);; Biological Process: oxidation-reduction process (GO:0055114);;	K11517|4.04674e-114|adu:107459742|K11517 (S)-2-hydroxy-acid oxidase [EC:1.1.3.15] | (RefSeq) peroxisomal (S)-2-hydroxy-acid oxidase GLO1	[C]	Energy production and conversion	FMN-dependent dehydrogenase	Peroxisomal (S)-2-hydroxy-acid oxidase OS=Spinacia oleracea OX=3562 PE=1 SV=1	C	Energy production and conversion	FMN-dependent dehydrogenase [Corchorus capsularis]
c28192.graph_c0	--	--	Molecular Function: monooxygenase activity (GO:0004497);; Molecular Function: iron ion binding (GO:0005506);; Cellular Component: integral component of membrane (GO:0016021);; Molecular Function: oxidoreductase activity, acting on paired donors, with incorporation or reduction of molecular oxygen (GO:0016705);; Molecular Function: heme binding (GO:0020037);; Biological Process: oxidation-reductio…	K13083|8.86422e-42|jcu:105628967|K13083 flavonoid 3',5'-hydroxylase [EC:1.14.13.88] | (RefSeq) flavonoid 3',5'-hydroxylase 2-like	[Q]	Secondary metabolites biosynthesis, transport and catabolism	Cytochrome P450	Flavonoid 3&apos;,5&apos;-hydroxylase OS=Solanum melongena OX=4111 GN=CYP75A2 PE=2 SV=1	Q	Secondary metabolites biosynthesis, transport and catabolism	hypothetical protein GOBAR_AA08241 [Gossypium barbadense]
c63436.graph_c0	--	--	--	--	--	--	--	Germin-like protein subfamily 3 member 2 OS=Arabidopsis thaliana OX=3702 GN=At3g10080 PE=2 SV=1	S	Function unknown	PREDICTED: germin-like protein subfamily 3 member 2 [Beta vulgaris subsp. vulgaris]
c85037.graph_c0	--	--	--	--	--	--	Dormancy/auxin associated protein	Dormancy-associated protein homolog 4 OS=Arabidopsis thaliana OX=3702 GN=At1g54070 PE=3 SV=1	S	Function unknown	PREDICTED: dormancy-associated protein homolog 4 isoform X1 [Theobroma cacao]
c87083.graph_c0	--	--	--	K11699|0|bvg:104887440|K11699 RNA-dependent RNA polymerase [EC:2.7.7.48] | (RefSeq) RNA-dependent RNA polymerase 1	[A]	RNA processing and modification	RNA dependent RNA polymerase	RNA-dependent RNA polymerase 1 OS=Arabidopsis thaliana OX=3702 GN=RDR1 PE=2 SV=1	K	Transcription	RNA-dependent RNA polymerase 1 [Hylocereus polyrhizus]
c56288.graph_c1	[J]	Translation, ribosomal structure and biogenesis	Molecular Function: nucleotide binding (GO:0000166);; Molecular Function: RNA binding (GO:0003723);; Cellular Component: cytosol (GO:0005829);;	K13126|3.24146e-28|sly:101258105|K13126 polyadenylate-binding protein | (RefSeq) polyadenylate-binding protein 8-like	[AJ]	--	Poly-adenylate binding protein, unique domain;; RNA recognition motif. (a.k.a. RRM, RBD, or RNP domain)	Polyadenylate-binding protein 2 OS=Arabidopsis thaliana OX=3702 GN=PAB2 PE=1 SV=1	S	Function unknown	PREDICTED: polyadenylate-binding protein 8-like isoform X2 [Capsicum annuum]
c78816.graph_c0	--	--	--	--	[O]	Posttranslational modification, protein turnover, chaperones	Myb-like DNA-binding domain;; Myb-like DNA-binding domain	Transcription factor DIVARICATA OS=Antirrhinum majus OX=4151 GN=DIVARICATA PE=2 SV=1	K	Transcription	PREDICTED: transcription factor DIVARICATA [Vitis vinifera]
c81092.graph_c0	--	--	Molecular Function: binding (GO:0005488);;	--	[R]	General function prediction only	A20-like zinc finger;; AN1-like Zinc finger	Zinc finger A20 and AN1 domain-containing stress-associated protein 4 OS=Oryza sativa subsp. japonica OX=39947 GN=SAP4 PE=2 SV=1	S	Function unknown	PREDICTED: zinc finger A20 and AN1 domain-containing stress-associated protein 6-like [Nelumbo nucifera]
c90232.graph_c0	[E]	Amino acid transport and metabolism	Molecular Function: metalloendopeptidase activity (GO:0004222);; Biological Process: proteolysis (GO:0006508);; Molecular Function: metal ion binding (GO:0046872);;	K01414|8.67573e-100|bvg:104897801|K01414 oligopeptidase A [EC:3.4.24.70] | (RefSeq) probable cytosolic oligopeptidase A	[O]	Posttranslational modification, protein turnover, chaperones	Peptidase family M3;; Peptidase family M3	Organellar oligopeptidase A, chloroplastic/mitochondrial OS=Arabidopsis thaliana OX=3702 GN=OOP PE=1 SV=1	E	Amino acid transport and metabolism	PREDICTED: probable cytosolic oligopeptidase A [Ipomoea nil]
c79384.graph_c0	[E]	Amino acid transport and metabolism	Molecular Function: transporter activity (GO:0005215);; Biological Process: transport (GO:0006810);; Cellular Component: integral component of membrane (GO:0016021);;	--	[E]	Amino acid transport and metabolism	POT family	Protein NRT1/ PTR FAMILY 3.1 OS=Arabidopsis thaliana OX=3702 GN=NPF3.1 PE=2 SV=1	E	Amino acid transport and metabolism	protein NRT1/ PTR FAMILY 3.1 [Citrus clementina]
c124592.graph_c0	--	--	--	--	--	--	Uncharacterised protein family (UPF0121)	--	--	--	--
c92047.graph_c0	--	--	Biological Process: regulation of cyclin-dependent protein serine/threonine kinase activity (GO:0000079);; Biological Process: regulation of mitotic cell cycle (GO:0007346);; Cellular Component: endomembrane system (GO:0012505);;	--	[T]	Signal transduction mechanisms	Protein of unknown function (DUF773);; Protein of unknown function (DUF773)	CDK5RAP3-like protein OS=Arabidopsis thaliana OX=3702 GN=At5g06830 PE=2 SV=2	S	Function unknown	PREDICTED: CDK5RAP3-like protein [Beta vulgaris subsp. vulgaris]
c82636.graph_c1	--	--	Biological Process: auxin-activated signaling pathway (GO:0009734);; Cellular Component: integral component of membrane (GO:0016021);; Biological Process: transmembrane transport (GO:0055085);;	K13947|1.89991e-29|bvg:104889269|K13947 auxin efflux carrier family | (RefSeq) auxin efflux carrier component 3-like	--	--	Membrane transport protein	Auxin efflux carrier component 7 OS=Arabidopsis thaliana OX=3702 GN=PIN7 PE=1 SV=2	U	Intracellular trafficking, secretion, and vesicular transport	hypothetical protein CRG98_023036, partial [Punica granatum]
c137658.graph_c0	[M]	Cell wall/membrane/envelope biogenesis	--	--	--	--	Surface antigen variable number repeat	--	M	Cell wall/membrane/envelope biogenesis	--
c78331.graph_c0	--	--	Molecular Function: DNA binding (GO:0003677);; Molecular Function: RNA binding (GO:0003723);; Molecular Function: RNA-directed DNA polymerase activity (GO:0003964);; Biological Process: RNA-dependent DNA biosynthetic process (GO:0006278);; Biological Process: DNA recombination (GO:0006310);; Molecular Function: zinc ion binding (GO:0008270);; Biological Process: DNA integration (GO:0015074);;	--	[R]	General function prediction only	Integrase core domain	Uncharacterized mitochondrial protein AtMg00860 OS=Arabidopsis thaliana OX=3702 GN=AtMg00860 PE=4 SV=1	L	Replication, recombination and repair	putative polyprotein [Oryza sativa Japonica Group]
c83842.graph_c0	[G]	Carbohydrate transport and metabolism	Molecular Function: phosphoglycerate kinase activity (GO:0004618);; Molecular Function: ATP binding (GO:0005524);; Biological Process: glycolytic process (GO:0006096);;	K00927|0|mdm:103445883|K00927 phosphoglycerate kinase [EC:2.7.2.3] | (RefSeq) phosphoglycerate kinase, cytosolic	[G]	Carbohydrate transport and metabolism	Phosphoglycerate kinase	Phosphoglycerate kinase, cytosolic OS=Nicotiana tabacum OX=4097 PE=2 SV=1	G	Carbohydrate transport and metabolism	PREDICTED: phosphoglycerate kinase, cytosolic [Malus domestica]
c78887.graph_c0	[O]	Posttranslational modification, protein turnover, chaperones	Molecular Function: ATP binding (GO:0005524);; Biological Process: protein folding (GO:0006457);; Molecular Function: unfolded protein binding (GO:0051082);;	K03283|0|gmx:100800698|K03283 heat shock 70kDa protein 1/8 | (RefSeq) stromal 70 kDa heat shock-related protein, chloroplastic	[O]	Posttranslational modification, protein turnover, chaperones	Hsp70 protein	Stromal 70 kDa heat shock-related protein, chloroplastic OS=Pisum sativum OX=3888 GN=HSP70 PE=2 SV=1	O	Posttranslational modification, protein turnover, chaperones	hypothetical protein AQUCO_00300048v1 [Aquilegia coerulea]
c86574.graph_c0	[J]	Translation, ribosomal structure and biogenesis	Molecular Function: nucleotide binding (GO:0000166);; Molecular Function: nucleic acid binding (GO:0003676);; Molecular Function: zinc ion binding (GO:0008270);;	K12896|4.0442e-78|tcc:TCM_043024|K12896 splicing factor, arginine/serine-rich 7 | (RefSeq) RNA-binding family protein with retrovirus zinc finger-like domain isoform 1	[A]	RNA processing and modification	RNA recognition motif. (a.k.a. RRM, RBD, or RNP domain);; Zinc knuckle	Serine/arginine-rich splicing factor RS2Z33 OS=Arabidopsis thaliana OX=3702 GN=RS2Z33 PE=1 SV=1	S	Function unknown	serine/arginine-rich splicing factor RS2Z32-like isoform X1 [Durio zibethinus]
c24104.graph_c0	--	--	--	--	--	--	--	--	S	Function unknown	Periplasmic beta-glucosidase [Symbiodinium microadriaticum]
c107589.graph_c0	--	--	--	--	[R]	General function prediction only	--	--	S	Function unknown	PREDICTED: uncharacterized protein LOC109222223 [Nicotiana attenuata]
c103429.graph_c0	--	--	--	K02128|2.24229e-06|ccp:ChcroMp11|K02128 F-type H+-transporting ATPase subunit c | (RefSeq) atp9; ATP synthase F0 subunit 9	[C]	Energy production and conversion	--	ATP synthase subunit 9, mitochondrial OS=Chondrus crispus OX=2769 GN=ATP9 PE=3 SV=1	C	Energy production and conversion	--
c52318.graph_c0	--	--	Cellular Component: cytoplasm (GO:0005737);; Biological Process: carbohydrate metabolic process (GO:0005975);; Molecular Function: phosphofructokinase activity (GO:0008443);; Biological Process: phosphorylation (GO:0016310);; Biological Process: organophosphate metabolic process (GO:0019637);; Biological Process: response to chemical (GO:0042221);; Biological Process: carbohydrate derivative meta…	K00895|4.92744e-14|bvg:104900934|K00895 diphosphate-dependent phosphofructokinase [EC:2.7.1.90] | (RefSeq) pyrophosphate--fructose 6-phosphate 1-phosphotransferase subunit beta	[G]	Carbohydrate transport and metabolism	--	Pyrophosphate--fructose 6-phosphate 1-phosphotransferase subunit beta 1 OS=Arabidopsis thaliana OX=3702 GN=PFP-BETA1 PE=1 SV=1	G	Carbohydrate transport and metabolism	pyrophosphate-dependent phosphofructokinase beta subunit, partial [Citrus reshni]
c70598.graph_c0	--	--	Cellular Component: membrane (GO:0016020);;	--	--	--	--	--	S	Function unknown	hypothetical protein BVC80_9011g58 [Macleaya cordata]
c58338.graph_c1	--	--	Molecular Function: ATP binding (GO:0005524);; Cellular Component: plasma membrane (GO:0005886);; Biological Process: suberin biosynthetic process (GO:0010345);; Cellular Component: integral component of membrane (GO:0016021);; Molecular Function: ATPase activity, coupled to transmembrane movement of substances (GO:0042626);;	--	[Q]	Secondary metabolites biosynthesis, transport and catabolism	--	ABC transporter G family member 20 OS=Arabidopsis thaliana OX=3702 GN=ABCG20 PE=2 SV=1	V	Defense mechanisms	hypothetical protein GOBAR_AA18760 [Gossypium barbadense]
c89030.graph_c0	[G]	Carbohydrate transport and metabolism	Molecular Function: glycopeptide alpha-N-acetylgalactosaminidase activity (GO:0033926);;	--	--	--	Alkaline and neutral invertase;; Amylo-alpha-1,6-glucosidase	Probable alkaline/neutral invertase B OS=Arabidopsis thaliana OX=3702 GN=INVB PE=1 SV=1	S	Function unknown	probable alkaline/neutral invertase B [Jatropha curcas]
c78044.graph_c0	--	--	Cellular Component: integral component of membrane (GO:0016021);;	--	--	--	--	--	S	Function unknown	uncharacterized protein LOC112003452 [Quercus suber]
c30537.graph_c0	--	--	--	K20353|1.80241e-10|pxb:103935676|K20353 COPII coat assembly protein SEC16 | (RefSeq) protein transport protein SEC16B homolog	[K]	Transcription	--	Protein transport protein SEC16A homolog OS=Arabidopsis thaliana OX=3702 GN=MAG5 PE=1 SV=1	U	Intracellular trafficking, secretion, and vesicular transport	protein transport protein SEC16B homolog [Cajanus cajan]
c63484.graph_c0	--	--	Cellular Component: integral component of membrane (GO:0016021);;	--	--	--	AWPM-19-like family	Membrane protein PM19L OS=Oryza sativa subsp. japonica OX=39947 GN=PM19L PE=2 SV=1	S	Function unknown	uncharacterized protein LOC110601664 isoform X4 [Manihot esculenta]
c129030.graph_c0	[J]	Translation, ribosomal structure and biogenesis	Molecular Function: RNA binding (GO:0003723);; Molecular Function: structural constituent of ribosome (GO:0003735);; Cellular Component: nuclear pore (GO:0005643);; Biological Process: translation (GO:0006412);; Biological Process: nucleocytoplasmic transport (GO:0006913);; Molecular Function: structural constituent of nuclear pore (GO:0017056);; Cellular Component: cytosolic large ribosomal subu…	K02924|1.36101e-21|crb:CARUB_v10024445mg|K02924 large subunit ribosomal protein L39e | (RefSeq) hypothetical protein	[J]	Translation, ribosomal structure and biogenesis	Ribosomal L39 protein	60S ribosomal protein L39 OS=Zea mays OX=4577 GN=RPL39 PE=3 SV=1	J	Translation, ribosomal structure and biogenesis	hypothetical protein MCYG_01747 [Arthroderma otae CBS 113480]
c111088.graph_c0	--	--	--	--	[R]	General function prediction only	--	--	L	Replication, recombination and repair	PREDICTED: uncharacterized protein LOC108837186, partial [Raphanus sativus]
c107246.graph_c0	--	--	Molecular Function: nucleotide binding (GO:0000166);; Molecular Function: structural constituent of ribosome (GO:0003735);; Cellular Component: ribosome (GO:0005840);; Biological Process: translation (GO:0006412);;	K02893|1.56128e-37|cit:102630069|K02893 large subunit ribosomal protein L23Ae | (RefSeq) 60S ribosomal protein L23a	[J]	Translation, ribosomal structure and biogenesis	Ribosomal protein L23, N-terminal domain	60S ribosomal protein L23A OS=Fritillaria agrestis OX=64177 GN=RPL23A PE=2 SV=1	J	Translation, ribosomal structure and biogenesis	hypothetical protein CICLE_v10032980mg [Citrus clementina]
c9052.graph_c0	[C]	Energy production and conversion	Cellular Component: intracellular part (GO:0044424);; Cellular Component: membrane part (GO:0044425);; Biological Process: oxidation-reduction process (GO:0055114);;	K00412|4.2903e-58|ccp:ChcroMp07|K00412 ubiquinol-cytochrome c reductase cytochrome b subunit | (RefSeq) cob; apocytochrome b	[C]	Energy production and conversion	--	Cytochrome b OS=Marchantia polymorpha OX=3197 GN=MT-CYB PE=3 SV=2	C	Energy production and conversion	apocytochrome b (mitochondrion) [Palmaria palmata]
c83482.graph_c0	[G]	Carbohydrate transport and metabolism	Molecular Function: alpha-L-fucosidase activity (GO:0004560);; Biological Process: carbohydrate metabolic process (GO:0005975);;	K01206|3.15417e-105|pmum:103344365|K01206 alpha-L-fucosidase [EC:3.2.1.51] | (RefSeq) alpha-L-fucosidase 1-like	[G]	Carbohydrate transport and metabolism	Alpha-L-fucosidase	Alpha-L-fucosidase 1 OS=Arabidopsis thaliana OX=3702 GN=FUC1 PE=1 SV=2	G	Carbohydrate transport and metabolism	PREDICTED: alpha-L-fucosidase 1-like, partial [Prunus mume]
c18297.graph_c0	--	--	Molecular Function: protein kinase activity (GO:0004672);; Molecular Function: ATP binding (GO:0005524);; Biological Process: protein phosphorylation (GO:0006468);; Cellular Component: integral component of membrane (GO:0016021);;	--	[T]	Signal transduction mechanisms	--	Protein STRUBBELIG-RECEPTOR FAMILY 8 OS=Arabidopsis thaliana OX=3702 GN=SRF8 PE=2 SV=1	S	Function unknown	Protein STRUBBELIG-RECEPTOR FAMILY 6 [Triticum urartu]
c80328.graph_c0	--	--	Cellular Component: integral component of membrane (GO:0016021);; Molecular Function: transferase activity, transferring glycosyl groups (GO:0016757);;	--	[IM]	--	--	--	M	Cell wall/membrane/envelope biogenesis	uncharacterized protein LOC112024914 [Quercus suber]
c80253.graph_c0	--	--	--	--	--	--	--	--	--	--	hypothetical protein BVRB_1g019970 [Beta vulgaris subsp. vulgaris]
c76608.graph_c0	--	--	--	--	--	--	--	TNF receptor-associated factor homolog 1b OS=Arabidopsis thaliana OX=3702 GN=TRAF1B PE=1 SV=1	S	Function unknown	PREDICTED: MATH domain-containing protein At5g43560-like isoform X2 [Solanum tuberosum]
c44127.graph_c0	--	--	--	--	--	--	--	--	--	--	hypothetical protein 11M19.5 [Arabidopsis halleri]
c92258.graph_c0	--	--	Cellular Component: Golgi apparatus (GO:0005794);; Cellular Component: plasma membrane (GO:0005886);; Cellular Component: plasmodesma (GO:0009506);; Cellular Component: integral component of membrane (GO:0016021);;	--	[R]	General function prediction only	Calcium-dependent channel, 7TM region, putative phosphate;; Cytosolic domain of 10TM putative phosphate transporter;; Late exocytosis, associated with Golgi transport	CSC1-like protein At1g32090 OS=Arabidopsis thaliana OX=3702 GN=At1g32090 PE=1 SV=1	S	Function unknown	PREDICTED: CSC1-like protein At1g32090 isoform X2 [Gossypium raimondii]
c44789.graph_c1	--	--	Cellular Component: plastid (GO:0009536);; Molecular Function: linoleate 13S-lipoxygenase activity (GO:0016165);; Biological Process: oxylipin biosynthetic process (GO:0031408);; Molecular Function: metal ion binding (GO:0046872);; Biological Process: oxidation-reduction process (GO:0055114);;	K00454|2.01355e-114|bdi:100831197|K00454 lipoxygenase [EC:1.13.11.12] | (RefSeq) putative lipoxygenase 5	--	--	Lipoxygenase	Putative lipoxygenase 5 OS=Oryza sativa subsp. japonica OX=39947 GN=Os04g0447100 PE=3 SV=2	S	Function unknown	putative lipoxygenase 5 [Aegilops tauschii subsp. tauschii]
c19586.graph_c0	--	--	--	--	--	--	--	--	--	--	PREDICTED: uncharacterized protein LOC104905511 [Beta vulgaris subsp. vulgaris]
c85007.graph_c0	--	--	Molecular Function: zinc ion binding (GO:0008270);; Cellular Component: integral component of membrane (GO:0016021);; Molecular Function: protein-cysteine S-palmitoyltransferase activity (GO:0019706);;	K16675|7.7689e-118|bvg:104895482|K16675 palmitoyltransferase ZDHHC9/14/18 [EC:2.3.1.225] | (RefSeq) protein S-acyltransferase 8-like	[R]	General function prediction only	DHHC palmitoyltransferase	Protein S-acyltransferase 8 OS=Arabidopsis thaliana OX=3702 GN=PAT08 PE=1 SV=2	S	Function unknown	protein S-acyltransferase 8-like [Spinacia oleracea]
c113036.graph_c0	--	--	--	--	--	--	PB1 domain	--	S	Function unknown	PREDICTED: uncharacterized protein LOC102628028 [Citrus sinensis]
c62770.graph_c0	--	--	--	--	[R]	General function prediction only	--	--	S	Function unknown	uncharacterized protein LOC110867161 isoform X1 [Helianthus annuus]
c112423.graph_c0	--	--	--	--	[R]	General function prediction only	Reverse transcriptase-like	Putative ribonuclease H protein At1g65750 OS=Arabidopsis thaliana OX=3702 GN=At1g65750 PE=3 SV=1	S	Function unknown	PREDICTED: uncharacterized protein LOC109129898 [Camelina sativa]
c115879.graph_c0	--	--	Cellular Component: photosystem I (GO:0009522);; Cellular Component: photosystem II (GO:0009523);; Cellular Component: chloroplast thylakoid membrane (GO:0009535);; Biological Process: photosynthesis, light harvesting (GO:0009765);; Cellular Component: integral component of membrane (GO:0016021);; Molecular Function: chlorophyll binding (GO:0016168);; Biological Process: protein-chromophore linka…	K08913|5.29743e-59|jcu:105641493|K08913 light-harvesting complex II chlorophyll a/b binding protein 2 | (RefSeq) chlorophyll a-b binding protein 151, chloroplastic	--	--	Chlorophyll A-B binding protein	Chlorophyll a-b binding protein 151, chloroplastic OS=Gossypium hirsutum OX=3635 GN=CAB-151 PE=2 SV=2	J	Translation, ribosomal structure and biogenesis	Chlorophyll A-B binding protein, plant [Corchorus capsularis]
c93660.graph_c0	--	--	Cellular Component: intracellular (GO:0005622);; Biological Process: intracellular protein transport (GO:0006886);; Biological Process: vesicle-mediated transport (GO:0016192);; Cellular Component: HOPS complex (GO:0030897);; Biological Process: vacuole fusion (GO:0097576);;	K20183|0|bvg:104895023|K20183 Vam6/Vps39-like protein vacuolar protein sorting-associated protein 39 | (RefSeq) vam6/Vps39-like protein	[U]	Intracellular trafficking, secretion, and vesicular transport	Vacuolar sorting protein 39 domain 2;; Vacuolar sorting protein 39 domain 1;; CNH domain;; Region in Clathrin and VPS;; Lysine methyltransferase	--	U	Intracellular trafficking, secretion, and vesicular transport	vam6/Vps39-like protein isoform X1 [Spinacia oleracea]
c76924.graph_c0	--	--	Cellular Component: integral component of membrane (GO:0016021);;	--	--	--	--	Protein SINE1 OS=Arabidopsis thaliana OX=3702 GN=SINE1 PE=1 SV=1	S	Function unknown	uncharacterized protein LOC110802215 [Spinacia oleracea]
c113799.graph_c0	--	--	--	--	--	--	--	--	--	--	uncharacterized protein LOC110781178, partial [Spinacia oleracea]
c72400.graph_c0	--	--	--	--	--	--	--	--	S	Function unknown	uncharacterized protein LOC110696982 [Chenopodium quinoa]
c93138.graph_c0	[M]	Cell wall/membrane/envelope biogenesis	Biological Process: sucrose metabolic process (GO:0005985);; Molecular Function: sucrose synthase activity (GO:0016157);;	K00695|0|bvg:104901675|K00695 sucrose synthase [EC:2.4.1.13] | (RefSeq) sucrose synthase	[M]	Cell wall/membrane/envelope biogenesis	Sucrose synthase;; Glycosyl transferases group 1;; Glycosyl transferases group 1	Sucrose synthase OS=Glycine max OX=3847 GN=SS PE=1 SV=2	M	Cell wall/membrane/envelope biogenesis	sucrose synthase 1 [Amaranthus cruentus/Amaranthus hypocondriacus mixed library]
c109443.graph_c0	[G]	Carbohydrate transport and metabolism	Biological Process: phosphorylation (GO:0016310);; Molecular Function: transferase activity, transferring phosphorus-containing groups (GO:0016772);; Molecular Function: metal ion binding (GO:0046872);;	K00873|3.29742e-16|olu:OSTLU_27708|K00873 pyruvate kinase [EC:2.7.1.40] | (RefSeq) hypothetical protein	[G]	Carbohydrate transport and metabolism	Pyruvate kinase, barrel domain	Pyruvate kinase, cytosolic isozyme OS=Nicotiana tabacum OX=4097 PE=2 SV=1	G	Carbohydrate transport and metabolism	pyruvate kinase [Mortierella verticillata NRRL 6337]
c88161.graph_c1	[T]	Signal transduction mechanisms	Molecular Function: binding (GO:0005488);; Molecular Function: kinase activity (GO:0016301);; Biological Process: phosphorylation (GO:0016310);;	--	[T]	Signal transduction mechanisms	Protein tyrosine kinase;; Protein kinase domain;; Wall-associated receptor kinase C-terminal;; Wall-associated receptor kinase galacturonan-binding	LEAF RUST 10 DISEASE-RESISTANCE LOCUS RECEPTOR-LIKE PROTEIN KINASE-like 1.2 OS=Arabidopsis thaliana OX=3702 GN=LRK10L-1.2 PE=2 SV=3	T	Signal transduction mechanisms	LEAF RUST 10 DISEASE-RESISTANCE LOCUS RECEPTOR-LIKE PROTEIN KINASE-like 1.2 isoform X1 [Chenopodium quinoa]
c104711.graph_c0	[K]	Transcription	--	--	[T]	Signal transduction mechanisms	Leucine rich repeat;; Leucine Rich repeats (2 copies)	Putative disease resistance RPP13-like protein 1 OS=Arabidopsis thaliana OX=3702 GN=RPPL1 PE=3 SV=1	S	Function unknown	hypothetical protein SOVF_063530 [Spinacia oleracea]
c90503.graph_c0	[Q]	Secondary metabolites biosynthesis, transport and catabolism	Molecular Function: oxidoreductase activity, acting on single donors with incorporation of molecular oxygen, incorporation of two atoms of oxygen (GO:0016702);; Biological Process: oxidation-reduction process (GO:0055114);;	K09840|0|gra:105792802|K09840 9-cis-epoxycarotenoid dioxygenase [EC:1.13.11.51] | (RefSeq) 9-cis-epoxycarotenoid dioxygenase NCED3, chloroplastic-like	[Q]	Secondary metabolites biosynthesis, transport and catabolism	Retinal pigment epithelial membrane protein	9-cis-epoxycarotenoid dioxygenase NCED1, chloroplastic OS=Phaseolus vulgaris OX=3885 GN=NCED1 PE=2 SV=1	Q	Secondary metabolites biosynthesis, transport and catabolism	PREDICTED: 9-cis-epoxycarotenoid dioxygenase NCED3, chloroplastic-like [Gossypium raimondii]
c128850.graph_c0	[GT]	Carbohydrate transport and metabolism ;; Signal transduction mechanisms	Biological Process: transport (GO:0006810);;	--	--	--	--	--	P	Inorganic ion transport and metabolism	hypothetical protein GUITHDRAFT_47007, partial [Guillardia theta CCMP2712]
c11548.graph_c0	--	--	--	--	--	--	Ribosome inactivating protein	Ribosome-inactivating protein charybdin OS=Drimia maritima OX=82070 PE=1 SV=1	S	Function unknown	PREDICTED: 60 kDa jasmonate-induced protein-like isoform X2 [Populus euphratica]
c93613.graph_c0	--	--	Biological Process: regulation of translation (GO:0006417);; Molecular Function: protein kinase regulator activity (GO:0019887);; Molecular Function: protein kinase binding (GO:0019901);; Biological Process: cellular response to stress (GO:0033554);; Biological Process: positive regulation of kinase activity (GO:0033674);; Molecular Function: ribosome binding (GO:0043022);; Biological Process: re…	--	[J]	Translation, ribosomal structure and biogenesis	--	Protein ILITYHIA OS=Arabidopsis thaliana OX=3702 GN=ILA PE=1 SV=1	U	Intracellular trafficking, secretion, and vesicular transport	protein ILITYHIA-like [Chenopodium quinoa]
c24425.graph_c0	[H]	Coenzyme transport and metabolism	Molecular Function: adenosylhomocysteinase activity (GO:0004013);; Molecular Function: copper ion binding (GO:0005507);; Molecular Function: protein binding (GO:0005515);; Cellular Component: vacuolar membrane (GO:0005774);; Cellular Component: Golgi apparatus (GO:0005794);; Cellular Component: cytosol (GO:0005829);; Cellular Component: plasma membrane (GO:0005886);; Biological Process: methylati…	K01251|9.17283e-61|vvi:100253872|K01251 adenosylhomocysteinase [EC:3.3.1.1] | (RefSeq) adenosylhomocysteinase-like	[H]	Coenzyme transport and metabolism	S-adenosyl-L-homocysteine hydrolase, NAD binding domain;; D-isomer specific 2-hydroxyacid dehydrogenase, NAD binding domain;; S-adenosyl-L-homocysteine hydrolase;; Acetohydroxy acid isomeroreductase, NADPH-binding domain	Adenosylhomocysteinase OS=Lupinus luteus OX=3873 GN=SAHH PE=1 SV=1	H	Coenzyme transport and metabolism	Adenosylhomocysteinase [Macleaya cordata]
c86113.graph_c0	--	--	--	--	[I]	Lipid transport and metabolism	--	--	S	Function unknown	uncharacterized protein LOC110732329 [Chenopodium quinoa]
c76473.graph_c0	--	--	--	--	--	--	bZIP transcription factor;; Basic region leucine zipper;; bZIP Maf transcription factor	Basic leucine zipper 2 OS=Oryza sativa subsp. japonica OX=39947 GN=BZIP02 PE=2 SV=1	K	Transcription	basic leucine zipper 61-like [Durio zibethinus]
c41160.graph_c0	--	--	Cellular Component: nucleolus (GO:0005730);; Biological Process: maturation of SSU-rRNA (GO:0030490);; Cellular Component: small-subunit processome (GO:0032040);;	K14567|7.8615e-17|thj:104801276|K14567 U3 small nucleolar RNA-associated protein 14 | (RefSeq) uncharacterized protein C57A7.06	[S]	Function unknown	Utp14 protein	--	S	Function unknown	hypothetical protein CDL15_Pgr010093 [Punica granatum]
c51725.graph_c0	--	--	--	--	--	--	--	--	S	Function unknown	uncharacterized protein LOC110644686 [Hevea brasiliensis]
c90602.graph_c0	[G]	Carbohydrate transport and metabolism	Biological Process: carbohydrate metabolic process (GO:0005975);; Molecular Function: isomerase activity (GO:0016853);; Molecular Function: carbohydrate binding (GO:0030246);;	K01792|0|vvi:100259893|K01792 glucose-6-phosphate 1-epimerase [EC:5.1.3.15] | (RefSeq) putative glucose-6-phosphate 1-epimerase	[G]	Carbohydrate transport and metabolism	Aldose 1-epimerase	Putative glucose-6-phosphate 1-epimerase OS=Cenchrus ciliaris OX=35872 PE=2 SV=1	G	Carbohydrate transport and metabolism	PREDICTED: putative glucose-6-phosphate 1-epimerase isoform X2 [Vitis vinifera]
c56126.graph_c0	--	--	--	--	--	--	Protein BYPASS1-related	--	S	Function unknown	uncharacterized protein LOC110719578 [Chenopodium quinoa]
c78533.graph_c0	--	--	--	K00799|4.84412e-20|cic:CICLE_v10012739mg|K00799 glutathione S-transferase [EC:2.5.1.18] | (RefSeq) hypothetical protein	[O]	Posttranslational modification, protein turnover, chaperones	Glutathione S-transferase, N-terminal domain	Glutathione S-transferase F12 OS=Arabidopsis thaliana OX=3702 GN=GSTF12 PE=1 SV=1	O	Posttranslational modification, protein turnover, chaperones	glutathione-s-transferase theta, gst, putative [Ricinus communis]
c70878.graph_c0	[T]	Signal transduction mechanisms	Molecular Function: phosphoprotein phosphatase activity (GO:0004721);; Molecular Function: cation binding (GO:0043169);;	K14497|2.47014e-69|vra:106778050|K14497 protein phosphatase 2C [EC:3.1.3.16] | (RefSeq) probable protein phosphatase 2C 51	[T]	Signal transduction mechanisms	Protein phosphatase 2C	Probable protein phosphatase 2C 8 OS=Oryza sativa subsp. japonica OX=39947 GN=Os01g0656200 PE=2 SV=1	T	Signal transduction mechanisms	probable protein phosphatase 2C 51 [Vigna radiata var. radiata]
c107638.graph_c0	--	--	Cellular Component: cytoskeleton (GO:0005856);; Molecular Function: tubulin binding (GO:0015631);;	--	--	--	Tau and MAP protein, tubulin-binding repeat	--	--	--	tau-like protein [Lichtheimia corymbifera JMRC:FSU:9682]
c93476.graph_c0	[R]	General function prediction only	--	--	[R]	General function prediction only	Tetratricopeptide repeat;; Tetratricopeptide repeat;; Tetratricopeptide repeat;; TPR repeat;; Tetratricopeptide repeat;; Tetratricopeptide repeat;; Tetratricopeptide repeat;; Tetratricopeptide repeat;; Tetratricopeptide repeat;; Tetratricopeptide repeat;; Anaphase-promoting complex, cyclosome, subunit 3;; Tetratricopeptide repeat	Suppressor of RPS4-RLD 1 OS=Arabidopsis thaliana OX=3702 GN=SRFR1 PE=1 SV=1	S	Function unknown	PREDICTED: suppressor of RPS4-RLD 1 [Beta vulgaris subsp. vulgaris]
c87290.graph_c0	[M]	Cell wall/membrane/envelope biogenesis	Cellular Component: Golgi apparatus (GO:0005794);; Biological Process: plant-type secondary cell wall biogenesis (GO:0009834);; Molecular Function: glucuronosyltransferase activity (GO:0015020);; Cellular Component: integral component of membrane (GO:0016021);; Biological Process: xylan biosynthetic process (GO:0045492);;	K20890|0|bvg:104905847|K20890 xylan alpha-glucuronosyltransferase [EC:2.4.1.-] | (RefSeq) UDP-glucuronate:xylan alpha-glucuronosyltransferase 2	[G]	Carbohydrate transport and metabolism	Glycosyl transferase family 8	UDP-glucuronate:xylan alpha-glucuronosyltransferase 2 OS=Arabidopsis thaliana OX=3702 GN=GUX2 PE=2 SV=1	O	Posttranslational modification, protein turnover, chaperones	UDP-glucuronate:xylan alpha-glucuronosyltransferase 2-like isoform X2 [Spinacia oleracea]
c81586.graph_c0	--	--	--	K10268|8.31972e-86|bvg:104898526|K10268 F-box and leucine-rich repeat protein 2/20 | (RefSeq) hypothetical protein	[R]	General function prediction only	cwf18 pre-mRNA splicing factor	F-box/LRR-repeat protein 4 OS=Arabidopsis thaliana OX=3702 GN=FBL4 PE=2 SV=1	S	Function unknown	hypothetical protein BVRB_7g160670 [Beta vulgaris subsp. vulgaris]
c77692.graph_c0	--	--	Biological Process: protein folding (GO:0006457);; Cellular Component: prefoldin complex (GO:0016272);;	--	[O]	Posttranslational modification, protein turnover, chaperones	Prefoldin subunit	Probable prefoldin subunit 3 OS=Arabidopsis thaliana OX=3702 GN=At5g49510 PE=1 SV=1	S	Function unknown	probable prefoldin subunit 3 [Chenopodium quinoa]
c100987.graph_c0	--	--	--	--	[R]	General function prediction only	--	--	S	Function unknown	PREDICTED: uncharacterized protein LOC104907208 [Beta vulgaris subsp. vulgaris]
c86086.graph_c0	[P]	Inorganic ion transport and metabolism	Cellular Component: membrane (GO:0016020);;	--	--	--	Nodulin-like;; Major Facilitator Superfamily	Protein NUCLEAR FUSION DEFECTIVE 4 OS=Arabidopsis thaliana OX=3702 GN=NFD4 PE=3 SV=1	S	Function unknown	unnamed protein product, partial [Vitis vinifera]
c92964.graph_c0	--	--	Cellular Component: membrane (GO:0016020);;	--	--	--	DnaJ domain	--	O	Posttranslational modification, protein turnover, chaperones	PREDICTED: uncharacterized protein LOC104894022 [Beta vulgaris subsp. vulgaris]
c79349.graph_c0	--	--	Molecular Function: transferase activity, transferring glycosyl groups (GO:0016757);;	--	[GC]	--	UDP-glucoronosyl and UDP-glucosyl transferase	UDP-glycosyltransferase 76B1 OS=Arabidopsis thaliana OX=3702 GN=UGT76B1 PE=2 SV=1	S	Function unknown	hypothetical protein SOVF_013920 isoform A [Spinacia oleracea]
c77449.graph_c0	--	--	Molecular Function: binding (GO:0005488);;	K09338|4.69125e-18|gra:105794291|K09338 homeobox-leucine zipper protein | (RefSeq) homeobox-leucine zipper protein HDG2-like	--	--	--	Homeobox-leucine zipper protein MERISTEM L1 OS=Arabidopsis thaliana OX=3702 GN=ATML1 PE=2 SV=1	K	Transcription	PREDICTED: homeobox-leucine zipper protein MERISTEM L1-like [Populus euphratica]
c59200.graph_c0	--	--	Biological Process: flavonoid biosynthetic process (GO:0009813);; Cellular Component: intracellular membrane-bounded organelle (GO:0043231);; Biological Process: flavonoid glucuronidation (GO:0052696);; Molecular Function: quercetin 3-O-glucosyltransferase activity (GO:0080043);; Molecular Function: quercetin 7-O-glucosyltransferase activity (GO:0080044);;	--	[GC]	--	UDP-glucoronosyl and UDP-glucosyl transferase	Scopoletin glucosyltransferase OS=Nicotiana tabacum OX=4097 GN=TOGT1 PE=1 SV=1	S	Function unknown	hypothetical protein MANES_10G034200 [Manihot esculenta]
c48694.graph_c0	--	--	--	--	--	--	--	--	S	Function unknown	uncharacterized protein LOC109821339 [Asparagus officinalis]
c83922.graph_c0	[IR]	Lipid transport and metabolism ;; General function prediction only	Molecular Function: hydrolase activity (GO:0016787);;	--	--	--	GDSL-like Lipase/Acylhydrolase	GDSL esterase/lipase At5g03610 OS=Arabidopsis thaliana OX=3702 GN=At5g03610 PE=2 SV=1	S	Function unknown	PREDICTED: GDSL esterase/lipase At5g03610 [Ricinus communis]
c91984.graph_c0	--	--	Cellular Component: intracellular organelle (GO:0043229);;	--	--	--	Plant protein of unknown function (DUF641)	Protein GRAVITROPIC IN THE LIGHT 1 OS=Arabidopsis thaliana OX=3702 GN=GIL1 PE=2 SV=1	S	Function unknown	PREDICTED: IRK-interacting protein [Beta vulgaris subsp. vulgaris]
c74620.graph_c0	--	--	Molecular Function: DNA binding (GO:0003677);; Molecular Function: RNA binding (GO:0003723);; Molecular Function: RNA-directed DNA polymerase activity (GO:0003964);; Molecular Function: aspartic-type endopeptidase activity (GO:0004190);; Cellular Component: mitochondrion (GO:0005739);; Biological Process: RNA-dependent DNA biosynthetic process (GO:0006278);; Biological Process: DNA recombination …	--	[R]	General function prediction only	--	--	L	Replication, recombination and repair	putative retrotransposon protein [Phyllostachys edulis]
c87626.graph_c0	--	--	--	--	[R]	General function prediction only	Retrotransposon gag protein	--	--	--	hypothetical protein CRG98_011347 [Punica granatum]
c92796.graph_c0	--	--	--	--	[T]	Signal transduction mechanisms	NB-ARC domain	Putative disease resistance protein RGA1 OS=Solanum bulbocastanum OX=147425 GN=RGA1 PE=2 SV=2	S	Function unknown	PREDICTED: putative disease resistance protein RGA4 isoform X5 [Beta vulgaris subsp. vulgaris]
c103165.graph_c0	--	--	--	--	[R]	General function prediction only	--	Uncharacterized mitochondrial protein AtMg00860 OS=Arabidopsis thaliana OX=3702 GN=AtMg00860 PE=4 SV=1	L	Replication, recombination and repair	retrotransposon-related protein, partial [Trifolium pratense]
c100516.graph_c0	--	--	Cellular Component: cytoplasm (GO:0005737);;	--	[DZ]	--	Translationally controlled tumour protein	Translationally-controlled tumor protein homolog OS=Hevea brasiliensis OX=3981 GN=TCTP PE=2 SV=1	S	Function unknown	PREDICTED: translationally-controlled tumor protein homolog isoform X2 [Citrus sinensis]
c60498.graph_c0	[F]	Nucleotide transport and metabolism	Molecular Function: nucleoside diphosphate kinase activity (GO:0004550);; Biological Process: nucleoside diphosphate phosphorylation (GO:0006165);; Biological Process: GTP biosynthetic process (GO:0006183);; Biological Process: UTP biosynthetic process (GO:0006228);; Biological Process: CTP biosynthetic process (GO:0006241);;	K00940|4.42324e-64|egu:105043765|K00940 nucleoside-diphosphate kinase [EC:2.7.4.6] | (RefSeq) nucleoside diphosphate kinase B	[F]	Nucleotide transport and metabolism	Nucleoside diphosphate kinase	Nucleoside diphosphate kinase 1 OS=Saccharum officinarum OX=4547 GN=NDPK1 PE=1 SV=1	F	Nucleotide transport and metabolism	Nucleoside diphosphate kinase [Bifiguratus adelaidae]
c27655.graph_c0	--	--	Molecular Function: phosphatidylethanolamine binding (GO:0008429);; Biological Process: regulation of flower development (GO:0009909);; Biological Process: photoperiodism, flowering (GO:0048573);;	K16223|1.47637e-69|nnu:104605281|K16223 protein FLOWERING LOCUS T | (RefSeq) protein HEADING DATE 3A	[R]	General function prediction only	Phosphatidylethanolamine-binding protein	Protein HEADING DATE 3A OS=Oryza sativa subsp. japonica OX=39947 GN=HD3A PE=1 SV=1	S	Function unknown	PREDICTED: protein HEADING DATE 3A-like [Ipomoea nil]
c88642.graph_c0	[K]	Transcription	Biological Process: protein phosphorylation (GO:0006468);; Molecular Function: kinase activity (GO:0016301);; Biological Process: single-organism metabolic process (GO:0044710);;	--	--	--	Protein kinase domain;; Protein tyrosine kinase;; Leucine rich repeat;; Leucine Rich repeats (2 copies);; Leucine Rich Repeat	Probable leucine-rich repeat receptor-like protein kinase At1g35710 OS=Arabidopsis thaliana OX=3702 GN=At1g35710 PE=2 SV=1	S	Function unknown	hypothetical protein POPTR_014G195100v3 [Populus trichocarpa]
c16363.graph_c0	--	--	Cellular Component: endoplasmic reticulum (GO:0005783);; Cellular Component: plasmodesma (GO:0009506);;	--	--	--	Hydrophobic seed protein;; Protease inhibitor/seed storage/LTP family	Lipid transfer protein EARLI 1 OS=Arabidopsis thaliana OX=3702 GN=EARLI1 PE=1 SV=1	S	Function unknown	lipid transfer protein EARLI 1-like [Olea europaea var. sylvestris]
c88770.graph_c0	--	--	Cellular Component: chloroplast (GO:0009507);; Cellular Component: plastid chromosome (GO:0009508);; Molecular Function: ligase activity (GO:0016874);; Biological Process: transcription from plastid promoter (GO:0042793);; Biological Process: positive regulation of transcription, DNA-templated (GO:0045893);;	--	--	--	--	Protein PLASTID TRANSCRIPTIONALLY ACTIVE 12, chloroplastic OS=Arabidopsis thaliana OX=3702 GN=PTAC12 PE=1 SV=1	S	Function unknown	PREDICTED: protein PLASTID TRANSCRIPTIONALLY ACTIVE 12 isoform X2 [Vitis vinifera]
c90037.graph_c0	--	--	Biological Process: flavonoid biosynthetic process (GO:0009813);; Cellular Component: intracellular membrane-bounded organelle (GO:0043231);; Biological Process: flavonoid glucuronidation (GO:0052696);; Molecular Function: quercetin 3-O-glucosyltransferase activity (GO:0080043);; Molecular Function: quercetin 7-O-glucosyltransferase activity (GO:0080044);;	--	[GC]	--	--	UDP-glycosyltransferase 76B1 OS=Arabidopsis thaliana OX=3702 GN=UGT76B1 PE=2 SV=1	S	Function unknown	UDP-glycosyltransferase 76F1-like [Manihot esculenta]
c36539.graph_c0	--	--	Molecular Function: chitinase activity (GO:0004568);; Cellular Component: extracellular region (GO:0005576);; Biological Process: carbohydrate metabolic process (GO:0005975);; Biological Process: chitin catabolic process (GO:0006032);; Molecular Function: chitin binding (GO:0008061);;	K01183|1.69573e-172|cic:CICLE_v10005491mg|K01183 chitinase [EC:3.2.1.14] | (RefSeq) hypothetical protein	[M]	Cell wall/membrane/envelope biogenesis	Glycosyl hydrolases family 18	Acidic endochitinase OS=Nicotiana tabacum OX=4097 PE=1 SV=1	S	Function unknown	acidic endochitinase [Citrus clementina]
c56950.graph_c0	--	--	Biological Process: drug transmembrane transport (GO:0006855);; Molecular Function: drug transmembrane transporter activity (GO:0015238);; Molecular Function: antiporter activity (GO:0015297);; Cellular Component: integral component of membrane (GO:0016021);;	K03327|1.11888e-13|sind:105169605|K03327 multidrug resistance protein, MATE family | (RefSeq) protein TRANSPARENT TESTA 12-like	[R]	General function prediction only	--	Protein DETOXIFICATION 20 OS=Arabidopsis thaliana OX=3702 GN=DTX20 PE=3 SV=1	V	Defense mechanisms	protein DETOXIFICATION 33 isoform X1 [Sesamum indicum]
c77029.graph_c2	--	--	--	--	--	--	Transposase family tnp2	--	--	--	uncharacterized protein LOC110710449 [Chenopodium quinoa]
c115889.graph_c0	--	--	Cellular Component: plastid (GO:0009536);; Molecular Function: linoleate 13S-lipoxygenase activity (GO:0016165);; Biological Process: oxylipin biosynthetic process (GO:0031408);; Molecular Function: metal ion binding (GO:0046872);; Biological Process: oxidation-reduction process (GO:0055114);;	K00454|8.84335e-64|bdi:100831197|K00454 lipoxygenase [EC:1.13.11.12] | (RefSeq) putative lipoxygenase 5	--	--	Lipoxygenase	Putative lipoxygenase 5 OS=Oryza sativa subsp. japonica OX=39947 GN=Os04g0447100 PE=3 SV=2	S	Function unknown	predicted protein [Hordeum vulgare subsp. vulgare]
c60001.graph_c0	--	--	Molecular Function: DNA binding (GO:0003677);;	K09422|6.2712e-65|eus:EUTSA_v10018933mg|K09422 myb proto-oncogene protein, plant | (RefSeq) hypothetical protein	[K]	Transcription	Myb-like DNA-binding domain;; Myb-like DNA-binding domain	Transcription factor MYB63 OS=Arabidopsis thaliana OX=3702 GN=MYB63 PE=2 SV=1	K	Transcription	transcription factor MYB63 [Eutrema salsugineum]
c86848.graph_c0	--	--	--	--	--	--	PB1 domain;; RWP-RK domain	Protein NLP7 OS=Arabidopsis thaliana OX=3702 GN=NLP7 PE=1 SV=2	S	Function unknown	protein NLP7-like [Spinacia oleracea]
c79760.graph_c0	--	--	--	--	--	--	Protein of unknown function, DUF617	Protein MIZU-KUSSEI 1 OS=Arabidopsis thaliana OX=3702 GN=MIZ1 PE=1 SV=1	S	Function unknown	protein MIZU-KUSSEI 1-like [Hevea brasiliensis]
c83448.graph_c0	--	--	Biological Process: multicellular organism development (GO:0007275);; Biological Process: anatomical structure morphogenesis (GO:0009653);; Cellular Component: membrane (GO:0016020);;	--	--	--	Tetraspanin family	Protein TORNADO 2 OS=Arabidopsis thaliana OX=3702 GN=TRN2 PE=1 SV=1	S	Function unknown	Tetraspanin [Trema orientalis]
c64457.graph_c0	[IQ]	Lipid transport and metabolism ;; Secondary metabolites biosynthesis, transport and catabolism	Biological Process: metabolic process (GO:0008152);; Molecular Function: o-succinylbenzoate-CoA ligase activity (GO:0008756);;	--	[I]	Lipid transport and metabolism	AMP-binding enzyme	Probable acyl-activating enzyme 6 OS=Arabidopsis thaliana OX=3702 GN=AAE6 PE=2 SV=1	IQ	--	PREDICTED: probable acyl-activating enzyme 5, peroxisomal [Nelumbo nucifera]
c83888.graph_c1	[QV]	Secondary metabolites biosynthesis, transport and catabolism ;; Defense mechanisms	Molecular Function: monooxygenase activity (GO:0004497);; Molecular Function: iron ion binding (GO:0005506);; Cellular Component: membrane (GO:0016020);; Molecular Function: oxidoreductase activity, acting on paired donors, with incorporation or reduction of molecular oxygen (GO:0016705);; Molecular Function: heme binding (GO:0020037);; Biological Process: oxidation-reduction process (GO:0055114)…	--	[Q]	Secondary metabolites biosynthesis, transport and catabolism	Cytochrome P450	Cytochrome P450 81D11 OS=Arabidopsis thaliana OX=3702 GN=CYP81D11 PE=2 SV=1	Q	Secondary metabolites biosynthesis, transport and catabolism	cytochrome P450 81AG1 [Fallopia sachalinensis]
c89631.graph_c0	--	--	Cellular Component: integral component of membrane (GO:0016021);; Molecular Function: hydrolase activity (GO:0016787);;	K14641|6.27694e-134|bvg:104886770|K14641 apyrase [EC:3.6.1.5] | (RefSeq) apyrase 2	[F]	Nucleotide transport and metabolism	GDA1/CD39 (nucleoside phosphatase) family	Apyrase 2 OS=Arabidopsis thaliana OX=3702 GN=APY2 PE=1 SV=1	GO	--	hypothetical protein AQUCO_00700373v1 [Aquilegia coerulea]
c75193.graph_c0	--	--	Molecular Function: RNA binding (GO:0003723);; Cellular Component: nucleolus (GO:0005730);;	K11884|3.16053e-120|mdm:103407608|K11884 RNA-binding protein PNO1 | (RefSeq) RNA-binding protein pno1-like	[O]	Posttranslational modification, protein turnover, chaperones	--	--	S	Function unknown	PREDICTED: RNA-binding protein pno1-like [Malus domestica]
c68759.graph_c0	--	--	Biological Process: protein folding (GO:0006457);; Cellular Component: prefoldin complex (GO:0016272);; Molecular Function: unfolded protein binding (GO:0051082);;	--	--	--	--	--	S	Function unknown	hypothetical protein CDL12_17052 [Handroanthus impetiginosus]
c74160.graph_c0	--	--	Biological Process: regulation of biological process (GO:0050789);; Biological Process: response to stimulus (GO:0050896);;	K13464|5.67491e-34|pop:POPTR_0006s14160g|K13464 jasmonate ZIM domain-containing protein | (RefSeq) hypothetical protein	--	--	tify domain;; Divergent CCT motif	Protein TIFY 10a OS=Oryza sativa subsp. japonica OX=39947 GN=TIFY10A PE=1 SV=1	S	Function unknown	protein TIFY 10A-like [Durio zibethinus]
c112482.graph_c0	--	--	--	--	--	--	Retrotransposon gag protein	--	L	Replication, recombination and repair	PREDICTED: uncharacterized protein LOC107061865 [Solanum tuberosum]
c73813.graph_c1	--	--	--	--	--	--	--	--	S	Function unknown	hypothetical protein TorRG33x02_341690 [Trema orientalis]
c125369.graph_c0	[Q]	Secondary metabolites biosynthesis, transport and catabolism	Molecular Function: isomerase activity (GO:0016853);; Molecular Function: small molecule binding (GO:0036094);; Biological Process: penicillin biosynthetic process (GO:0042318);; Molecular Function: anion binding (GO:0043168);; Molecular Function: N-(5-amino-5-carboxypentanoyl)-L-cysteinyl-D-valine synthase activity (GO:0050564);;	--	[Q]	Secondary metabolites biosynthesis, transport and catabolism	AMP-binding enzyme	--	Q	Secondary metabolites biosynthesis, transport and catabolism	hypothetical protein MVEG_11009 [Mortierella verticillata NRRL 6337]
c116407.graph_c0	--	--	--	--	[R]	General function prediction only	--	Retrovirus-related Pol polyprotein from transposon RE2 OS=Arabidopsis thaliana OX=3702 GN=RE2 PE=4 SV=1	L	Replication, recombination and repair	PREDICTED: uncharacterized protein LOC109134386 [Beta vulgaris subsp. vulgaris]
c83794.graph_c0	--	--	Biological Process: nuclear-transcribed mRNA catabolic process, deadenylation-dependent decay (GO:0000288);; Molecular Function: nucleic acid binding (GO:0003676);; Molecular Function: poly(A)-specific ribonuclease activity (GO:0004535);; Cellular Component: nucleus (GO:0005634);; Molecular Function: transferase activity (GO:0016740);; Cellular Component: CCR4-NOT complex (GO:0030014);; Biologica…	K12581|6.1067e-172|tcc:TCM_027415|K12581 CCR4-NOT transcription complex subunit 7/8 | (RefSeq) Polynucleotidyl transferase, ribonuclease H-like superfamily protein isoform 1	[A]	RNA processing and modification	CAF1 family ribonuclease	Probable CCR4-associated factor 1 homolog 7 OS=Arabidopsis thaliana OX=3702 GN=CAF1-7 PE=2 SV=2	K	Transcription	Ribonuclease CAF1 [Corchorus olitorius]
c28275.graph_c0	--	--	--	--	[S]	Function unknown	BRICHOS domain	--	S	Function unknown	--
c114183.graph_c0	[P]	Inorganic ion transport and metabolism	--	--	--	--	Heavy-metal-associated domain	--	P	Inorganic ion transport and metabolism	--
c64147.graph_c1	--	--	Molecular Function: beta-1,4-mannosylglycoprotein 4-beta-N-acetylglucosaminyltransferase activity (GO:0003830);; Biological Process: protein N-linked glycosylation (GO:0006487);; Cellular Component: integral component of membrane (GO:0016021);;	K00737|7.98869e-31|vvi:100254142|K00737 beta-1,4-mannosyl-glycoprotein beta-1,4-N-acetylglucosaminyltransferase [EC:2.4.1.144] | (RefSeq) uncharacterized LOC100254142	--	--	Glycosyltransferase family 17	--	S	Function unknown	Beta-1,4-mannosyl-glycoprotein beta-1,4-N-acetylglucosaminyltransferase, family GT17 [Zostera marina]
c67764.graph_c0	--	--	Cellular Component: cytosol (GO:0005829);; Molecular Function: protein transporter activity (GO:0008565);; Biological Process: protein transport (GO:0015031);; Cellular Component: retromer complex (GO:0030904);; Biological Process: retrograde transport, endosome to Golgi (GO:0042147);;	K18468|1.46903e-30|sind:105165992|K18468 vacuolar protein sorting-associated protein 35 | (RefSeq) vacuolar protein sorting-associated protein 35B-like	[U]	Intracellular trafficking, secretion, and vesicular transport	Vacuolar protein sorting-associated protein 35	Vacuolar protein sorting-associated protein 35B OS=Arabidopsis thaliana OX=3702 GN=VPS35B PE=1 SV=1	U	Intracellular trafficking, secretion, and vesicular transport	PREDICTED: vacuolar protein sorting-associated protein 35B-like [Juglans regia]
c9681.graph_c0	--	--	--	--	[R]	General function prediction only	--	Retrovirus-related Pol polyprotein from transposon RE1 OS=Arabidopsis thaliana OX=3702 GN=RE1 PE=2 SV=1	S	Function unknown	NBS-containing resistance-like protein [Trifolium pratense]
c75444.graph_c0	--	--	--	--	[T]	Signal transduction mechanisms	RhoGAP domain	Rho GTPase-activating protein 1 OS=Arabidopsis thaliana OX=3702 GN=ROPGAP1 PE=2 SV=1	S	Function unknown	unnamed protein product, partial [Vitis vinifera]
c124603.graph_c0	[C]	Energy production and conversion	Cellular Component: mitochondrial proton-transporting ATP synthase complex, catalytic core F(1) (GO:0000275);; Molecular Function: ATP binding (GO:0005524);; Biological Process: ATP synthesis coupled proton transport (GO:0015986);; Biological Process: ATP hydrolysis coupled proton transport (GO:0015991);; Biological Process: pteridine-containing compound metabolic process (GO:0042558);; Molecular…	K02133|3.17086e-58|pxb:103961763|K02133 F-type H+-transporting ATPase subunit beta [EC:3.6.3.14] | (RefSeq) ATP synthase subunit beta, mitochondrial-like	[C]	Energy production and conversion	ATP synthase alpha/beta family, nucleotide-binding domain	ATP synthase subunit beta, mitochondrial OS=Zea mays OX=4577 GN=ATPB PE=2 SV=1	C	Energy production and conversion	ATP synthase subunit beta, mitochondrial-like [Aegilops tauschii subsp. tauschii]
c101022.graph_c0	--	--	--	--	--	--	Neurohypophysial hormones, C-terminal Domain	--	O	Posttranslational modification, protein turnover, chaperones	--
c80288.graph_c1	--	--	--	--	[R]	General function prediction only	Retrotransposon gag protein	--	S	Function unknown	PREDICTED: uncharacterized protein LOC104893918 [Beta vulgaris subsp. vulgaris]
c80892.graph_c0	[QV]	Secondary metabolites biosynthesis, transport and catabolism ;; Defense mechanisms	Molecular Function: monooxygenase activity (GO:0004497);; Molecular Function: iron ion binding (GO:0005506);; Cellular Component: integral component of membrane (GO:0016021);; Molecular Function: oxidoreductase activity, acting on paired donors, with incorporation or reduction of molecular oxygen (GO:0016705);; Molecular Function: heme binding (GO:0020037);; Biological Process: oxidation-reductio…	K04123|0|bvg:104905197|K04123 ent-kaurenoic acid hydroxylase [EC:1.14.13.79] | (RefSeq) ent-kaurenoic acid oxidase 1-like	[QI]	--	Cytochrome P450	Ent-kaurenoic acid oxidase 1 OS=Arabidopsis thaliana OX=3702 GN=KAO1 PE=2 SV=1	Q	Secondary metabolites biosynthesis, transport and catabolism	ent-kaurenoic acid oxidase 1-like [Spinacia oleracea]
c16622.graph_c0	--	--	Molecular Function: zinc ion binding (GO:0008270);;	--	[R]	General function prediction only	DYW family of nucleic acid deaminases	Pentatricopeptide repeat-containing protein At5g65570 OS=Arabidopsis thaliana OX=3702 GN=PCMP-H47 PE=2 SV=1	S	Function unknown	Pentatricopeptide repeat [Macleaya cordata]
c22581.graph_c0	[T]	Signal transduction mechanisms	Biological Process: response to stress (GO:0006950);;	--	--	--	Universal stress protein family	Universal stress protein PHOS34 OS=Arabidopsis thaliana OX=3702 GN=PHOS34 PE=1 SV=1	T	Signal transduction mechanisms	universal stress protein PHOS34-like [Aegilops tauschii subsp. tauschii]
c76590.graph_c0	--	--	Molecular Function: protein serine/threonine phosphatase activity (GO:0004722);; Biological Process: protein dephosphorylation (GO:0006470);; Molecular Function: metal ion binding (GO:0046872);;	--	[T]	Signal transduction mechanisms	--	Probable protein phosphatase 2C 63 OS=Arabidopsis thaliana OX=3702 GN=At4g33920 PE=2 SV=1	T	Signal transduction mechanisms	hypothetical protein B456_013G049000 [Gossypium raimondii]
c99943.graph_c0	[P]	Inorganic ion transport and metabolism	Molecular Function: cation transmembrane transporter activity (GO:0008324);; Cellular Component: integral component of membrane (GO:0016021);; Biological Process: cation transmembrane transport (GO:0098655);;	K14696|6.52964e-67|bvg:104908652|K14696 solute carrier family 30 (zinc transporter), member 9 | (RefSeq) metal tolerance protein C4	[R]	General function prediction only	--	Metal tolerance protein C4 OS=Arabidopsis thaliana OX=3702 GN=MTPC4 PE=2 SV=1	P	Inorganic ion transport and metabolism	metal tolerance protein C4-like [Chenopodium quinoa]
c80904.graph_c0	--	--	Molecular Function: catalytic activity (GO:0003824);; Biological Process: cellular process (GO:0009987);;	K10901|3.42767e-37|cit:102610752|K10901 bloom syndrome protein [EC:3.6.4.12] | (RefSeq) ATP-dependent DNA helicase Q-like 4A	--	--	--	ATP-dependent DNA helicase Q-like 4A OS=Arabidopsis thaliana OX=3702 GN=RECQL4A PE=2 SV=1	L	Replication, recombination and repair	ATP-dependent DNA helicase Q-like 4A isoform X1 [Manihot esculenta]
c92458.graph_c0	--	--	Biological Process: cellular process (GO:0009987);;	K09422|4.89429e-172|jcu:105630404|K09422 myb proto-oncogene protein, plant | (RefSeq) pre-mRNA-splicing factor CEF1-like	[K]	Transcription	Myb-like DNA-binding domain;; Myb-like DNA-binding domain	Transcription factor MYB88 OS=Arabidopsis thaliana OX=3702 GN=MYB88 PE=1 SV=1	K	Transcription	PREDICTED: transcription factor MYB36-like isoform X2 [Juglans regia]
c87070.graph_c0	--	--	Cellular Component: nucleosome (GO:0000786);; Cellular Component: nucleus (GO:0005634);; Biological Process: nucleosome assembly (GO:0006334);; Cellular Component: plastid (GO:0009536);; Molecular Function: nucleosomal DNA binding (GO:0031492);; Molecular Function: protein heterodimerization activity (GO:0046982);;	K11253|1.04779e-48|jcu:105641655|K11253 histone H3 | (RefSeq) histone H3.2-like	[B]	Chromatin structure and dynamics	Core histone H2A/H2B/H3/H4	Histone H3.2 OS=Triticum aestivum OX=4565 PE=1 SV=2	B	Chromatin structure and dynamics	Histone H3.2, partial [Cajanus cajan]
c90738.graph_c0	--	--	--	--	--	--	--	--	S	Function unknown	uncharacterized protein LOC110803161 [Spinacia oleracea]
c89638.graph_c0	[P]	Inorganic ion transport and metabolism	Molecular Function: potassium ion transmembrane transporter activity (GO:0015079);; Cellular Component: integral component of membrane (GO:0016021);; Biological Process: potassium ion transmembrane transport (GO:0071805);;	K03549|0|bvg:104897414|K03549 KUP system potassium uptake protein | (RefSeq) potassium transporter 6-like	--	--	K+ potassium transporter	Potassium transporter 6 OS=Arabidopsis thaliana OX=3702 GN=POT6 PE=2 SV=1	P	Inorganic ion transport and metabolism	high affinity potassium 6 [Sesuvium portulacastrum]
c87219.graph_c0	--	--	--	K11426|3.11438e-170|bvg:104905304|K11426 SET and MYND domain-containing protein | (RefSeq) histone-lysine N-methyltransferase ASHR2	[B]	Chromatin structure and dynamics	SET domain;; MYND finger	Histone-lysine N-methyltransferase ASHR2 OS=Arabidopsis thaliana OX=3702 GN=ASHR2 PE=2 SV=3	S	Function unknown	histone-lysine N-methyltransferase ASHR2-like [Chenopodium quinoa]
c83289.graph_c0	--	--	Cellular Component: endoplasmic reticulum (GO:0005783);; Cellular Component: plasma membrane (GO:0005886);; Biological Process: pollen development (GO:0009555);; Biological Process: auxin polar transport (GO:0009926);; Biological Process: auxin homeostasis (GO:0010252);; Biological Process: auxin efflux (GO:0010315);; Molecular Function: auxin efflux transmembrane transporter activity (GO:0010329…	K13947|2.0278e-160|vvi:100244520|K13947 auxin efflux carrier family | (RefSeq) auxin efflux carrier component 5	--	--	Membrane transport protein	Auxin efflux carrier component 5 OS=Arabidopsis thaliana OX=3702 GN=PIN5 PE=2 SV=2	U	Intracellular trafficking, secretion, and vesicular transport	PREDICTED: auxin efflux carrier component 5 [Vitis vinifera]
c2825.graph_c1	[C]	Energy production and conversion	Biological Process: ion transport (GO:0006811);; Cellular Component: membrane (GO:0016020);; Cellular Component: intracellular part (GO:0044424);; Biological Process: single-organism process (GO:0044699);;	K02126|4.70174e-10|apro:F751_0126|K02126 F-type H+-transporting ATPase subunit a | (RefSeq) ATP synthase subunit a	[C]	Energy production and conversion	ATP synthase A chain	ATP synthase subunit a OS=Pylaiella littoralis OX=2885 GN=ATP6 PE=3 SV=1	C	Energy production and conversion	H-transporting ATPase (mitochondrion) [Lobosphaera incisa]
c61288.graph_c0	--	--	Molecular Function: structural molecule activity (GO:0005198);; Biological Process: intracellular protein transport (GO:0006886);; Biological Process: ER to Golgi vesicle-mediated transport (GO:0006888);; Biological Process: retrograde vesicle-mediated transport, Golgi to ER (GO:0006890);; Biological Process: intra-Golgi vesicle-mediated transport (GO:0006891);; Cellular Component: COPI vesicle c…	K17302|7.39004e-66|bvg:104904654|K17302 coatomer subunit beta' | (RefSeq) coatomer subunit beta'-2	[U]	Intracellular trafficking, secretion, and vesicular transport	Coatomer WD associated region	Coatomer subunit beta&apos;-1 OS=Oryza sativa subsp. japonica OX=39947 GN=Os06g0143900 PE=2 SV=1	S	Function unknown	coatomer subunit beta&apos;-1-like [Carica papaya]
c81460.graph_c1	[K]	Transcription	--	--	[T]	Signal transduction mechanisms	Leucine Rich repeats (2 copies);; Leucine rich repeat	Putative disease resistance protein At3g14460 OS=Arabidopsis thaliana OX=3702 GN=At3g14460 PE=3 SV=1	S	Function unknown	putative disease resistance protein RGA3 [Chenopodium quinoa]
c69874.graph_c0	--	--	--	--	--	--	Thaumatin family	Osmotin-like protein OS=Solanum lycopersicum OX=4081 PE=1 SV=1	S	Function unknown	hypothetical protein AQUCO_02700317v1 [Aquilegia coerulea]
c71855.graph_c0	--	--	Molecular Function: ATP binding (GO:0005524);; Cellular Component: integral component of membrane (GO:0016021);; Molecular Function: ATPase activity (GO:0016887);;	--	[Q]	Secondary metabolites biosynthesis, transport and catabolism	ABC-2 type transporter	ABC transporter G family member 6 OS=Arabidopsis thaliana OX=3702 GN=ABCG6 PE=2 SV=1	V	Defense mechanisms	hypothetical protein CDL15_Pgr025964 [Punica granatum]
c77453.graph_c0	--	--	--	--	--	--	Plant invertase/pectin methylesterase inhibitor	Pectinesterase inhibitor 6 OS=Arabidopsis thaliana OX=3702 GN=PMEI6 PE=2 SV=1	S	Function unknown	pectinesterase inhibitor 6-like [Quercus suber]
c76844.graph_c0	--	--	Biological Process: intracellular protein transport (GO:0006886);; Biological Process: ER to Golgi vesicle-mediated transport (GO:0006888);; Molecular Function: zinc ion binding (GO:0008270);; Cellular Component: COPII vesicle coat (GO:0030127);;	K14006|6.43212e-115|jcu:105639100|K14006 protein transport protein SEC23 | (RefSeq) protein transport protein SEC23-like	[U]	Intracellular trafficking, secretion, and vesicular transport	Sec23/Sec24 trunk domain	--	U	Intracellular trafficking, secretion, and vesicular transport	protein transport protein SEC23 [Jatropha curcas]
c66548.graph_c0	--	--	Biological Process: cellular process (GO:0009987);; Cellular Component: membrane (GO:0016020);; Molecular Function: transferase activity, transferring glycosyl groups (GO:0016757);;	K20924|2.95557e-72|pop:POPTR_0009s17100g|K20924 cellulose synthase-like protein [EC:2.4.1.-] | (RefSeq) POPTRDRAFT_766958; cellulose synthase family protein	--	--	RING/Ubox like zinc-binding domain	Cellulose synthase-like protein D4 OS=Arabidopsis thaliana OX=3702 GN=CSLD4 PE=2 SV=1	M	Cell wall/membrane/envelope biogenesis	cellulose synthase-like protein D4 [Spinacia oleracea]
c86285.graph_c0	--	--	Molecular Function: aspartic-type endopeptidase activity (GO:0004190);; Biological Process: proteolysis (GO:0006508);; Cellular Component: integral component of membrane (GO:0016021);;	--	[O]	Posttranslational modification, protein turnover, chaperones	Xylanase inhibitor N-terminal;; Xylanase inhibitor C-terminal;; Eukaryotic aspartyl protease	Aspartic proteinase PCS1 OS=Arabidopsis thaliana OX=3702 GN=PCS1 PE=2 SV=1	O	Posttranslational modification, protein turnover, chaperones	PREDICTED: aspartic proteinase PCS1 [Vitis vinifera]
c90108.graph_c0	[IQR]	Lipid transport and metabolism ;; Secondary metabolites biosynthesis, transport and catabolism ;; General function prediction only	Molecular Function: calcium ion binding (GO:0005509);;	--	[S]	Function unknown	Enoyl-(Acyl carrier protein) reductase;; short chain dehydrogenase;; KR domain;; TLD	Zerumbone synthase OS=Zingiber zerumbet OX=311405 GN=ZSD1 PE=1 SV=1	S	Function unknown	PREDICTED: TLD domain-containing protein 1 [Ricinus communis]
c75064.graph_c0	--	--	Cellular Component: membrane (GO:0016020);;	--	--	--	--	--	S	Function unknown	unnamed protein product [Coffea canephora]
c132309.graph_c0	--	--	Molecular Function: protein binding (GO:0005515);; Biological Process: actin filament organization (GO:0007015);; Biological Process: cellular component assembly (GO:0022607);; Cellular Component: cytoplasmic part (GO:0044444);; Biological Process: biological regulation (GO:0065007);; Cellular Component: cell periphery (GO:0071944);;	K05759|1.66834e-15|mis:MICPUN_79195|K05759 profilin | (RefSeq) PRO1; profilin	[Z]	Cytoskeleton	Profilin	Profilin-1 OS=Lilium longiflorum OX=4690 PE=2 SV=1	O	Posttranslational modification, protein turnover, chaperones	Profilin/allergen [Gonapodya prolifera JEL478]
c95390.graph_c0	--	--	--	--	--	--	--	--	--	--	uncharacterized protein LOC110780470 [Spinacia oleracea]
c68419.graph_c0	[R]	General function prediction only	Molecular Function: GTP binding (GO:0005525);; Cellular Component: intracellular (GO:0005622);; Biological Process: small GTPase mediated signal transduction (GO:0007264);;	K07897|7.38585e-85|gra:105770469|K07897 Ras-related protein Rab-7A | (RefSeq) ras-related protein Rab7	[R]	General function prediction only	Ras family;; Ras of Complex, Roc, domain of DAPkinase;; ADP-ribosylation factor family;; 50S ribosome-binding GTPase;; Conserved hypothetical ATP binding protein;; Gtr1/RagA G protein conserved region	Ras-related protein Rab7 OS=Vigna aconitifolia OX=3918 PE=2 SV=1	S	Function unknown	ras-related protein Rab7 [Durio zibethinus]
c76487.graph_c0	[X]	Mobilome: prophages, transposons	Molecular Function: nucleic acid binding (GO:0003676);; Biological Process: DNA integration (GO:0015074);;	--	[R]	General function prediction only	Reverse transcriptase (RNA-dependent DNA polymerase);; Integrase core domain	Uncharacterized mitochondrial protein AtMg00860 OS=Arabidopsis thaliana OX=3702 GN=AtMg00860 PE=4 SV=1	L	Replication, recombination and repair	uncharacterized protein LOC110699000 [Chenopodium quinoa]
c86142.graph_c0	--	--	--	--	--	--	Domain of unknown function (DUF4378);; DUF761-associated sequence motif	--	S	Function unknown	PREDICTED: uncharacterized protein LOC104906401 [Beta vulgaris subsp. vulgaris]
c119919.graph_c0	[J]	Translation, ribosomal structure and biogenesis	Molecular Function: structural constituent of ribosome (GO:0003735);; Cellular Component: ribosome (GO:0005840);; Biological Process: translation (GO:0006412);; Molecular Function: rRNA binding (GO:0019843);;	K02987|3.48606e-104|pmum:103332827|K02987 small subunit ribosomal protein S4e | (RefSeq) 40S ribosomal protein S4-1	[J]	Translation, ribosomal structure and biogenesis	Ribosomal family S4e;; 40S ribosomal protein S4 C-terminus;; KOW motif;; S4 domain	40S ribosomal protein S4-3 OS=Arabidopsis thaliana OX=3702 GN=RPS4D PE=2 SV=2	J	Translation, ribosomal structure and biogenesis	hypothetical protein AOL_s00079g69 [Arthrobotrys oligospora ATCC 24927]
c85379.graph_c0	[K]	Transcription	--	--	--	--	Leucine rich repeat;; Leucine Rich repeats (2 copies)	Uncharacterized protein At4g06744 OS=Arabidopsis thaliana OX=3702 GN=At4g06744 PE=2 SV=1	S	Function unknown	PREDICTED: uncharacterized protein At4g06744 [Beta vulgaris subsp. vulgaris]
c75251.graph_c0	[J]	Translation, ribosomal structure and biogenesis	--	K14568|3.37645e-103|aip:107623952|K14568 rRNA small subunit pseudouridine methyltransferase Nep1 [EC:2.1.1.260] | (RefSeq) ribosomal RNA small subunit methyltransferase nep-1-like	[J]	Translation, ribosomal structure and biogenesis	EMG1/NEP1 methyltransferase	--	J	Translation, ribosomal structure and biogenesis	ribosomal RNA small subunit methyltransferase nep-1 isoform X4 [Arachis ipaensis]
c84800.graph_c0	--	--	Molecular Function: catalytic activity (GO:0003824);; Biological Process: carbohydrate metabolic process (GO:0005975);; Molecular Function: carbohydrate binding (GO:0030246);;	--	--	--	--	Photosynthetic NDH subunit of subcomplex B 2, chloroplastic OS=Arabidopsis thaliana OX=3702 GN=PNSB2 PE=2 SV=1	S	Function unknown	PREDICTED: photosynthetic NDH subunit of subcomplex B 2, chloroplastic [Juglans regia]
c79833.graph_c0	--	--	Biological Process: carbohydrate metabolic process (GO:0005975);; Cellular Component: integral component of membrane (GO:0016021);; Molecular Function: polysaccharide binding (GO:0030247);; Molecular Function: glucan endo-1,3-beta-D-glucosidase activity (GO:0042973);; Cellular Component: anchored component of plasma membrane (GO:0046658);;	--	--	--	Glycosyl hydrolases family 17	Glucan endo-1,3-beta-glucosidase 11 OS=Arabidopsis thaliana OX=3702 GN=At1g32860 PE=1 SV=1	G	Carbohydrate transport and metabolism	PREDICTED: glucan endo-1,3-beta-glucosidase 11 [Ricinus communis]
c39368.graph_c0	--	--	Molecular Function: nucleotide binding (GO:0000166);; Cellular Component: plasma membrane (GO:0005886);; Cellular Component: integral component of membrane (GO:0016021);; Molecular Function: ATPase activity, coupled to transmembrane movement of substances (GO:0042626);;	--	[Q]	Secondary metabolites biosynthesis, transport and catabolism	--	ABC transporter G family member 24 OS=Arabidopsis thaliana OX=3702 GN=ABCG24 PE=2 SV=2	V	Defense mechanisms	ABC transporter G family member 24-like [Herrania umbratica]
c90824.graph_c0	--	--	Cellular Component: membrane (GO:0016020);; Molecular Function: oxidoreductase activity (GO:0016491);;	--	[S]	Function unknown	2OG-Fe(II) oxygenase superfamily	--	S	Function unknown	PREDICTED: uncharacterized protein LOC104895138 isoform X2 [Beta vulgaris subsp. vulgaris]
c85915.graph_c0	[J]	Translation, ribosomal structure and biogenesis	Biological Process: tRNA N2-guanine methylation (GO:0002940);; Molecular Function: RNA binding (GO:0003723);; Molecular Function: tRNA (guanine-N2-)-methyltransferase activity (GO:0004809);; Cellular Component: nucleus (GO:0005634);; Cellular Component: mitochondrion (GO:0005739);;	K00555|6.60613e-173|vvi:100242902|K00555 tRNA (guanine26-N2/guanine27-N2)-dimethyltransferase [EC:2.1.1.215 2.1.1.216] | (RefSeq) probable tRNA (guanine(26)-N(2))-dimethyltransferase 2	[J]	Translation, ribosomal structure and biogenesis	N2,N2-dimethylguanosine tRNA methyltransferase	Probable tRNA (guanine(26)-N(2))-dimethyltransferase 1 OS=Arabidopsis thaliana OX=3702 GN=At5g15810 PE=2 SV=3	J	Translation, ribosomal structure and biogenesis	tRNA (guanine(26)-N(2))-dimethyltransferase [Corchorus capsularis]
c139779.graph_c0	--	--	--	K08730|1.48719e-08|smo:SELMODRAFT_121992|K08730 phosphatidylserine synthase 2 [EC:2.7.8.29] | (RefSeq) hypothetical protein	[I]	Lipid transport and metabolism	Phosphatidyl serine synthase	--	I	Lipid transport and metabolism	phosphatidyl serine synthase-domain-containing protein [Catenaria anguillulae PL171]
c76740.graph_c2	[ER]	Amino acid transport and metabolism ;; General function prediction only	Molecular Function: iron ion binding (GO:0005506);; Cellular Component: cytoplasm (GO:0005737);; Biological Process: glutamate biosynthetic process (GO:0006537);; Molecular Function: FMN binding (GO:0010181);; Molecular Function: glutamate synthase (NADH) activity (GO:0016040);; Biological Process: ammonia assimilation cycle (GO:0019676);; Molecular Function: flavin adenine dinucleotide binding (…	K00264|2.79307e-107|pop:POPTR_0015s01950g|K00264 glutamate synthase (NADPH/NADH) [EC:1.4.1.13 1.4.1.14] | (RefSeq) POPTRDRAFT_824538; NADH-dependent glutamate synthase family protein	[E]	Amino acid transport and metabolism	Pyridine nucleotide-disulphide oxidoreductase	Glutamate synthase [NADH], amyloplastic OS=Medicago sativa OX=3879 PE=1 SV=1	E	Amino acid transport and metabolism	PREDICTED: glutamate synthase [NADH], amyloplastic-like [Nicotiana tomentosiformis]
c88737.graph_c1	--	--	--	--	[R]	General function prediction only	PPR repeat family;; PPR repeat;; PPR repeat;; Pentatricopeptide repeat domain;; Pentacotripeptide-repeat region of PRORP;; Mitochondrial ATPase expression	Pentatricopeptide repeat-containing protein At5g46100 OS=Arabidopsis thaliana OX=3702 GN=At5g46100 PE=2 SV=1	S	Function unknown	pentatricopeptide repeat-containing protein At5g46100 [Prunus persica]
c88110.graph_c0	--	--	--	K11855|5.1973e-108|bvg:104892907|K11855 ubiquitin carboxyl-terminal hydrolase 36/42 [EC:3.4.19.12] | (RefSeq) uncharacterized LOC104892907	[O]	Posttranslational modification, protein turnover, chaperones	Ubiquitin carboxyl-terminal hydrolase;; Ubiquitin carboxyl-terminal hydrolase;; Ubiquitin carboxyl-terminal hydrolase	Ubiquitin carboxyl-terminal hydrolase 20 OS=Arabidopsis thaliana OX=3702 GN=UBP20 PE=2 SV=1	O	Posttranslational modification, protein turnover, chaperones	ubiquitin carboxyl-terminal hydrolase 36-like [Chenopodium quinoa]
c84420.graph_c1	[T]	Signal transduction mechanisms	Biological Process: cellular process (GO:0009987);;	K14491|1.28324e-149|vvi:100246057|K14491 two-component response regulator ARR-B family | (RefSeq) RRB5; two-component response regulator ORR26	[K]	Transcription	Response regulator receiver domain;; Myb-like DNA-binding domain	Two-component response regulator ORR26 OS=Oryza sativa subsp. japonica OX=39947 GN=RR26 PE=3 SV=2	T	Signal transduction mechanisms	PREDICTED: two-component response regulator ORR26 isoform X1 [Vitis vinifera]
c69226.graph_c0	--	--	--	--	[R]	General function prediction only	Reverse transcriptase (RNA-dependent DNA polymerase)	Retrovirus-related Pol polyprotein from transposon RE1 OS=Arabidopsis thaliana OX=3702 GN=RE1 PE=2 SV=1	L	Replication, recombination and repair	PREDICTED: uncharacterized protein LOC109135510 [Beta vulgaris subsp. vulgaris]
c89050.graph_c0	--	--	--	--	--	--	ATHILA ORF-1 family	--	--	--	uncharacterized protein LOC110734151 [Chenopodium quinoa]
c69099.graph_c0	--	--	--	--	[R]	General function prediction only	--	--	--	--	uncharacterized protein LOC110783637 [Spinacia oleracea]
c2615.graph_c0	--	--	Biological Process: transcription, DNA-templated (GO:0006351);;	--	--	--	--	Dehydration-responsive element-binding protein 1B OS=Arabidopsis thaliana OX=3702 GN=DREB1B PE=1 SV=2	K	Transcription	LOW QUALITY PROTEIN: dehydration-responsive element-binding protein 1A [Morus notabilis]
c98396.graph_c0	--	--	--	--	--	--	Plant protein 1589 of unknown function (A_thal_3526)	--	S	Function unknown	uncharacterized protein LOC18045056 [Citrus clementina]
c89506.graph_c0	--	--	Biological Process: drought recovery (GO:0009819);; Biological Process: positive regulation of transcription, DNA-templated (GO:0045893);;	--	--	--	No apical meristem (NAM) protein	Protein NTM1-like 9 OS=Arabidopsis thaliana OX=3702 GN=NTL9 PE=1 SV=1	S	Function unknown	PREDICTED: protein NTM1-like 9 isoform X1 [Beta vulgaris subsp. vulgaris]
c74577.graph_c0	--	--	Cellular Component: integral component of membrane (GO:0016021);;	--	--	--	--	--	S	Function unknown	uncharacterized protein LOC110416692 [Herrania umbratica]
c91776.graph_c0	--	--	--	K14794|0|vvi:100265754|K14794 ribosomal RNA-processing protein 12 | (RefSeq) RRP12-like protein	[S]	Function unknown	NUC173 domain	--	S	Function unknown	RRP12-like protein [Spinacia oleracea]
c115227.graph_c0	--	--	--	--	--	--	--	--	--	--	CBS-domain-containing protein [Rhizophagus irregularis]
c73910.graph_c0	--	--	Biological Process: intracellular protein transport (GO:0006886);; Biological Process: ER to Golgi vesicle-mediated transport (GO:0006888);; Molecular Function: zinc ion binding (GO:0008270);; Cellular Component: COPII vesicle coat (GO:0030127);;	K14006|1.95646e-74|egr:104418457|K14006 protein transport protein SEC23 | (RefSeq) protein transport protein SEC23	[U]	Intracellular trafficking, secretion, and vesicular transport	Sec23/Sec24 zinc finger;; Sec23/Sec24 trunk domain	--	U	Intracellular trafficking, secretion, and vesicular transport	PREDICTED: protein transport protein SEC23 [Eucalyptus grandis]
c80402.graph_c1	--	--	--	--	[R]	General function prediction only	Optic atrophy 3 protein (OPA3)	--	S	Function unknown	OPA3-like protein [Arachis duranensis]
c76408.graph_c0	--	--	Molecular Function: RNA polymerase II transcription factor activity, sequence-specific DNA binding (GO:0000981);; Molecular Function: DNA binding (GO:0003677);; Cellular Component: nucleoplasm (GO:0005654);; Cellular Component: cytoplasm (GO:0005737);; Cellular Component: plasmodesma (GO:0009506);; Cellular Component: membrane (GO:0016020);;	--	--	--	--	--	S	Function unknown	PREDICTED: zinc finger MYM-type protein 1-like [Daucus carota subsp. sativus]
c77937.graph_c1	--	--	--	--	--	--	--	--	S	Function unknown	PREDICTED: uncharacterized protein LOC109167340 [Ipomoea nil]
c34557.graph_c0	--	--	Cellular Component: intracellular organelle (GO:0043229);;	K05758|3.8541e-49|gmx:100819020|K05758 actin related protein 2/3 complex, subunit 2 | (RefSeq) actin-related protein 2/3 complex subunit 2A	[Z]	Cytoskeleton	Arp2/3 complex, 34 kD subunit p34-Arc	Actin-related protein 2/3 complex subunit 2A OS=Arabidopsis thaliana OX=3702 GN=ARPC2A PE=1 SV=1	S	Function unknown	hypothetical protein H310_06623 [Aphanomyces invadans]
c83218.graph_c0	[E]	Amino acid transport and metabolism	Molecular Function: transporter activity (GO:0005215);; Biological Process: oligopeptide transport (GO:0006857);; Cellular Component: integral component of membrane (GO:0016021);;	K14638|0|tcc:TCM_021757|K14638 solute carrier family 15 (peptide/histidine transporter), member 3/4 | (RefSeq) Peptide transporter 1 isoform 1	[E]	Amino acid transport and metabolism	POT family;; Major Facilitator Superfamily	Protein NRT1/ PTR FAMILY 8.2 OS=Arabidopsis thaliana OX=3702 GN=NPF8.2 PE=2 SV=1	E	Amino acid transport and metabolism	PREDICTED: LOW QUALITY PROTEIN: protein NRT1/ PTR FAMILY 8.1 [Theobroma cacao]
c86886.graph_c1	[G]	Carbohydrate transport and metabolism	Biological Process: glycogen catabolic process (GO:0005980);; Molecular Function: glycogen phosphorylase activity (GO:0008184);; Biological Process: response to water deprivation (GO:0009414);; Cellular Component: chloroplast stroma (GO:0009570);; Molecular Function: pyridoxal phosphate binding (GO:0030170);;	K00688|0|pop:POPTR_0004s12240g|K00688 glycogen phosphorylase [EC:2.4.1.1] | (RefSeq) POPTRDRAFT_712800; alpha-1 family protein	[G]	Carbohydrate transport and metabolism	Carbohydrate phosphorylase	Alpha-1,4 glucan phosphorylase L-1 isozyme, chloroplastic/amyloplastic OS=Solanum tuberosum OX=4113 PE=1 SV=2	G	Carbohydrate transport and metabolism	alpha-1,4 glucan phosphorylase L isozyme, chloroplastic/amyloplastic [Hevea brasiliensis]
c113243.graph_c0	--	--	Molecular Function: thiol-dependent ubiquitin-specific protease activity (GO:0004843);; Cellular Component: intracellular (GO:0005622);; Biological Process: ubiquitin-dependent protein catabolic process (GO:0006511);;	K05609|2.96407e-48|cic:CICLE_v10024619mg|K05609 ubiquitin carboxyl-terminal hydrolase L3 [EC:3.4.19.12] | (RefSeq) hypothetical protein	[O]	Posttranslational modification, protein turnover, chaperones	Ubiquitin carboxyl-terminal hydrolase, family 1	Ubiquitin carboxyl-terminal hydrolase 3 OS=Arabidopsis thaliana OX=3702 GN=UCH3 PE=2 SV=1	O	Posttranslational modification, protein turnover, chaperones	hypothetical protein CICLE_v10024619mg [Citrus clementina]
c93744.graph_c0	[S]	Function unknown	Molecular Function: nucleotide binding (GO:0000166);; Molecular Function: microtubule motor activity (GO:0003777);; Cellular Component: kinesin complex (GO:0005871);; Biological Process: microtubule-based movement (GO:0007018);; Cellular Component: membrane (GO:0016020);; Molecular Function: ATPase activity (GO:0016887);;	K10406|0|tcc:TCM_032503|K10406 kinesin family member C2/C3 | (RefSeq) Di-glucose binding protein with Kinesin motor domain	[Z]	Cytoskeleton	Kinesin motor domain;; Microtubule binding;; Di-glucose binding within endoplasmic reticulum;; Endoplasmic Reticulum Oxidoreductin 1 (ERO1)	Kinesin-like protein KIN-14Q OS=Arabidopsis thaliana OX=3702 GN=KIN14Q PE=3 SV=1	Z	Cytoskeleton	hypothetical protein COLO4_07051 [Corchorus olitorius]
c75570.graph_c0	--	--	Molecular Function: GTPase activity (GO:0003924);; Molecular Function: structural constituent of cytoskeleton (GO:0005200);; Molecular Function: GTP binding (GO:0005525);; Cellular Component: cell wall (GO:0005618);; Cellular Component: nucleolus (GO:0005730);; Cellular Component: Golgi apparatus (GO:0005794);; Cellular Component: microtubule (GO:0005874);; Cellular Component: plasma membrane (GO…	K07375|0|cic:CICLE_v10004755mg|K07375 tubulin beta | (RefSeq) hypothetical protein	[Z]	Cytoskeleton	Tubulin C-terminal domain;; Tubulin/FtsZ family, GTPase domain	Tubulin beta-3 chain OS=Arabidopsis thaliana OX=3702 GN=TUBB3 PE=2 SV=2	Z	Cytoskeleton	hypothetical protein CICLE_v10004755mg [Citrus clementina]
c138006.graph_c0	[Q]	Secondary metabolites biosynthesis, transport and catabolism	--	--	--	--	--	--	Q	Secondary metabolites biosynthesis, transport and catabolism	--
c55061.graph_c0	--	--	Cellular Component: extracellular region (GO:0005576);; Biological Process: killing of cells of other organism (GO:0031640);; Biological Process: defense response to fungus (GO:0050832);;	--	--	--	Gamma-thionin family	Defensin-like protein OS=Nelumbo nucifera OX=4432 PE=3 SV=1	S	Function unknown	defensin-like protein [Asparagus officinalis]
c93106.graph_c0	[T]	Signal transduction mechanisms	Molecular Function: protein serine/threonine phosphatase activity (GO:0004722);; Biological Process: protein dephosphorylation (GO:0006470);; Molecular Function: metal ion binding (GO:0046872);;	K14497|6.01097e-173|bvg:104909063|K14497 protein phosphatase 2C [EC:3.1.3.16] | (RefSeq) probable protein phosphatase 2C 50	[T]	Signal transduction mechanisms	Protein phosphatase 2C	Protein phosphatase 2C 16 OS=Arabidopsis thaliana OX=3702 GN=HAB1 PE=1 SV=1	T	Signal transduction mechanisms	protein phosphatase 2C 16 [Hylocereus polyrhizus]
c76055.graph_c0	--	--	--	--	--	--	--	--	--	--	uncharacterized protein LOC110768464 [Prunus avium]
c92482.graph_c1	--	--	Cellular Component: nucleus (GO:0005634);; Molecular Function: lipid binding (GO:0008289);; Biological Process: determination of bilateral symmetry (GO:0009855);; Biological Process: polarity specification of adaxial/abaxial axis (GO:0009944);; Biological Process: radial pattern formation (GO:0009956);; Biological Process: meristem initiation (GO:0010014);; Biological Process: xylem and phloem pa…	K09338|2.1923e-102|pper:PRUPE_ppa001378mg|K09338 homeobox-leucine zipper protein | (RefSeq) hypothetical protein	--	--	Homeobox domain	Homeobox-leucine zipper protein REVOLUTA OS=Arabidopsis thaliana OX=3702 GN=REV PE=1 SV=2	K	Transcription	homeobox-leucine zipper protein REVOLUTA-like isoform 2, partial [Caragana korshinskii]
c89767.graph_c1	--	--	Cellular Component: integral component of membrane (GO:0016021);;	K20367|0|bvg:104892618|K20367 endoplasmic reticulum-Golgi intermediate compartment protein 3 | (RefSeq) endoplasmic reticulum-Golgi intermediate compartment protein 3-like	[U]	Intracellular trafficking, secretion, and vesicular transport	Endoplasmic reticulum vesicle transporter;; Endoplasmic Reticulum-Golgi Intermediate Compartment (ERGIC)	Protein disulfide-isomerase 5-4 OS=Arabidopsis thaliana OX=3702 GN=PDIL5-4 PE=2 SV=1	U	Intracellular trafficking, secretion, and vesicular transport	PREDICTED: endoplasmic reticulum-Golgi intermediate compartment protein 3 [Beta vulgaris subsp. vulgaris]
c83025.graph_c0	[O]	Posttranslational modification, protein turnover, chaperones	Molecular Function: ATP binding (GO:0005524);; Cellular Component: nucleus (GO:0005634);; Cellular Component: cytoplasm (GO:0005737);; Biological Process: postreplication repair (GO:0006301);; Cellular Component: integral component of membrane (GO:0016021);; Molecular Function: ligase activity (GO:0016874);; Molecular Function: ubiquitin protein ligase binding (GO:0031625);; Molecular Function: u…	K10580|3.09183e-92|pop:POPTR_0011s11260g|K10580 ubiquitin-conjugating enzyme E2 N [EC:2.3.2.23] | (RefSeq) POPTRDRAFT_822983; hypothetical protein	[O]	Posttranslational modification, protein turnover, chaperones	Ubiquitin-conjugating enzyme	Ubiquitin-conjugating enzyme E2 36 OS=Arabidopsis thaliana OX=3702 GN=UBC36 PE=1 SV=1	O	Posttranslational modification, protein turnover, chaperones	hypothetical protein CRG98_000327 [Punica granatum]
c78048.graph_c0	--	--	--	--	--	--	--	--	S	Function unknown	uncharacterized protein LOC110786731 [Spinacia oleracea]
c74607.graph_c0	--	--	--	--	--	--	LURP-one-related	Protein LURP-one-related 12 OS=Arabidopsis thaliana OX=3702 GN=At3g15810 PE=2 SV=1	S	Function unknown	PREDICTED: protein LURP-one-related 5 [Ziziphus jujuba]
c102616.graph_c0	[O]	Posttranslational modification, protein turnover, chaperones	Molecular Function: glutathione transferase activity (GO:0004364);; Cellular Component: cytoplasm (GO:0005737);; Biological Process: glutathione metabolic process (GO:0006749);; Biological Process: toxin catabolic process (GO:0009407);;	K00799|5.75062e-49|mdm:103433530|K00799 glutathione S-transferase [EC:2.5.1.18] | (RefSeq) probable glutathione S-transferase	[O]	Posttranslational modification, protein turnover, chaperones	Glutathione S-transferase, N-terminal domain;; Glutathione S-transferase, N-terminal domain;; Glutathione S-transferase, N-terminal domain	Glutathione S-transferase U8 OS=Arabidopsis thaliana OX=3702 GN=GSTU8 PE=2 SV=1	O	Posttranslational modification, protein turnover, chaperones	PREDICTED: probable glutathione S-transferase [Malus domestica]
c86731.graph_c1	--	--	Molecular Function: ubiquitin-protein transferase activity (GO:0004842);; Cellular Component: nucleus (GO:0005634);; Biological Process: ubiquitin-dependent protein catabolic process (GO:0006511);; Biological Process: multicellular organism development (GO:0007275);; Molecular Function: zinc ion binding (GO:0008270);; Biological Process: protein ubiquitination (GO:0016567);; Molecular Function: l…	K04506|0|egr:104443358|K04506 E3 ubiquitin-protein ligase SIAH1 [EC:2.3.2.27] | (RefSeq) E3 ubiquitin-protein ligase SINAT3	[R]	General function prediction only	Seven in absentia protein family	E3 ubiquitin-protein ligase SINAT3 OS=Arabidopsis thaliana OX=3702 GN=SINAT3 PE=1 SV=1	O	Posttranslational modification, protein turnover, chaperones	Seven-in-absentia protein, sina [Corchorus capsularis]
c74074.graph_c0	--	--	Molecular Function: aspartic-type endopeptidase activity (GO:0004190);; Biological Process: proteolysis (GO:0006508);; Biological Process: protein catabolic process (GO:0030163);;	--	[O]	Posttranslational modification, protein turnover, chaperones	Eukaryotic aspartyl protease	Aspartic proteinase-like protein 2 OS=Arabidopsis thaliana OX=3702 GN=At1g65240 PE=1 SV=2	O	Posttranslational modification, protein turnover, chaperones	aspartic proteinase-like protein 2 isoform X2 [Spinacia oleracea]
c62853.graph_c0	--	--	--	--	--	--	B3 DNA binding domain	B3 domain-containing protein Os06g0112300 OS=Oryza sativa subsp. japonica OX=39947 GN=Os06g0112300 PE=2 SV=1	S	Function unknown	PREDICTED: B3 domain-containing protein REM19-like [Gossypium raimondii]
c70041.graph_c0	--	--	--	--	[R]	General function prediction only	PPR repeat family;; PPR repeat;; PPR repeat	Pentatricopeptide repeat-containing protein At4g21065 OS=Arabidopsis thaliana OX=3702 GN=PCMP-H28 PE=2 SV=2	S	Function unknown	PREDICTED: pentatricopeptide repeat-containing protein At4g21065-like [Nelumbo nucifera]
c69194.graph_c0	--	--	--	--	[R]	General function prediction only	PPR repeat family;; PPR repeat;; PPR repeat;; Pentatricopeptide repeat domain;; Pentacotripeptide-repeat region of PRORP	Putative pentatricopeptide repeat-containing protein At1g02420 OS=Arabidopsis thaliana OX=3702 GN=At1g02420 PE=3 SV=2	S	Function unknown	putative pentatricopeptide repeat-containing protein At1g02420 [Carica papaya]
c120440.graph_c0	--	--	Molecular Function: DNA binding (GO:0003677);; Biological Process: DNA recombination (GO:0006310);; Cellular Component: plastid (GO:0009536);;	--	[R]	General function prediction only	--	Retrovirus-related Pol polyprotein from transposon RE2 OS=Arabidopsis thaliana OX=3702 GN=RE2 PE=4 SV=1	L	Replication, recombination and repair	hypothetical protein VITISV_006720 [Vitis vinifera]
c77572.graph_c0	--	--	--	K00921|1.88413e-39|vvi:100259334|K00921 1-phosphatidylinositol-3-phosphate 5-kinase [EC:2.7.1.150] | (RefSeq) putative 1-phosphatidylinositol-3-phosphate 5-kinase FAB1C	[T]	Signal transduction mechanisms	--	Putative 1-phosphatidylinositol-3-phosphate 5-kinase FAB1C OS=Arabidopsis thaliana OX=3702 GN=FAB1C PE=2 SV=1	O	Posttranslational modification, protein turnover, chaperones	PREDICTED: putative 1-phosphatidylinositol-3-phosphate 5-kinase FAB1C [Vitis vinifera]
c65586.graph_c0	[G]	Carbohydrate transport and metabolism	Molecular Function: nucleotide binding (GO:0000166);; Molecular Function: oxidoreductase activity (GO:0016491);; Biological Process: single-organism metabolic process (GO:0044710);; Molecular Function: coenzyme binding (GO:0050662);;	K00134|7.72544e-70|rcu:8259969|K00134 glyceraldehyde 3-phosphate dehydrogenase [EC:1.2.1.12] | (RefSeq) glyceraldehyde-3-phosphate dehydrogenase GAPCP1, chloroplastic	[G]	Carbohydrate transport and metabolism	Glyceraldehyde 3-phosphate dehydrogenase, C-terminal domain	Glyceraldehyde-3-phosphate dehydrogenase GAPCP2, chloroplastic OS=Arabidopsis thaliana OX=3702 GN=GAPCP2 PE=2 SV=1	G	Carbohydrate transport and metabolism	PREDICTED: glyceraldehyde-3-phosphate dehydrogenase GAPCP2, chloroplastic [Populus euphratica]
c60673.graph_c0	--	--	Molecular Function: hydrolase activity (GO:0016787);;	--	[I]	Lipid transport and metabolism	--	Phosphoinositide phosphatase SAC1 OS=Arabidopsis thaliana OX=3702 GN=SAC1 PE=1 SV=1	T	Signal transduction mechanisms	phosphoinositide phosphatase protein [Malus domestica]
c72016.graph_c1	--	--	--	K09419|4.62182e-37|gmx:100806150|K09419 heat shock transcription factor, other eukaryote | (RefSeq) heat stress transcription factor B-4b-like	[K]	Transcription	--	Heat stress transcription factor B-4 OS=Arabidopsis thaliana OX=3702 GN=HSFB4 PE=2 SV=1	K	Transcription	heat stress transcription factor B-4b-like [Cajanus cajan]
c2.graph_c1	--	--	--	--	[R]	General function prediction only	Reverse transcriptase (RNA-dependent DNA polymerase)	RNA-directed DNA polymerase homolog OS=Oenothera berteroana OX=3950 PE=4 SV=1	L	Replication, recombination and repair	peroxidase 64 [Dorcoceras hygrometricum]
c114146.graph_c0	--	--	--	--	[R]	General function prediction only	--	--	--	--	PREDICTED: uncharacterized protein LOC104884674 [Beta vulgaris subsp. vulgaris]
c2208.graph_c0	--	--	--	--	--	--	50S ribosome-binding GTPase;; AIG1 family;; ABC transporter	--	S	Function unknown	hypothetical protein RhiirA1_537713, partial [Rhizophagus irregularis]
c72851.graph_c0	[CI]	Energy production and conversion ;; Lipid transport and metabolism	Cellular Component: integral component of membrane (GO:0016021);; Molecular Function: heme binding (GO:0020037);; Molecular Function: metal ion binding (GO:0046872);;	--	[C]	Energy production and conversion	Cytochrome b5-like Heme/Steroid binding domain	Cytochrome b5 isoform E OS=Arabidopsis thaliana OX=3702 GN=CYTB5-E PE=1 SV=2	CI	--	PREDICTED: cytochrome b5 [Nelumbo nucifera]
c84062.graph_c0	[O]	Posttranslational modification, protein turnover, chaperones	Biological Process: protein folding (GO:0006457);; Molecular Function: unfolded protein binding (GO:0051082);;	K09510|9.22359e-81|bvg:104892492|K09510 DnaJ homolog subfamily B member 4 | (RefSeq) dnaJ homolog subfamily B member 1	[O]	Posttranslational modification, protein turnover, chaperones	DnaJ domain;; DnaJ C terminal domain	DnaJ protein homolog 2 OS=Allium porrum OX=4681 GN=LDJ2 PE=2 SV=1	O	Posttranslational modification, protein turnover, chaperones	hypothetical protein GLYMA_07G150700 [Glycine max]
c54533.graph_c0	--	--	Molecular Function: DNA binding (GO:0003677);; Molecular Function: DNA topoisomerase type II (ATP-hydrolyzing) activity (GO:0003918);; Molecular Function: ATP binding (GO:0005524);; Cellular Component: nucleus (GO:0005634);; Biological Process: DNA topological change (GO:0006265);; Molecular Function: oxidoreductase activity (GO:0016491);; Biological Process: oxidation-reduction process (GO:00551…	K03164|8.30331e-34|nnu:104597381|K03164 DNA topoisomerase II [EC:5.99.1.3] | (RefSeq) DNA topoisomerase 2-like	[B]	Chromatin structure and dynamics	--	DNA topoisomerase 2 OS=Pisum sativum OX=3888 GN=TOP2 PE=2 SV=1	L	Replication, recombination and repair	hypothetical protein CDL15_Pgr016109 [Punica granatum]
c68294.graph_c1	--	--	Molecular Function: organic cyclic compound binding (GO:0097159);; Molecular Function: heterocyclic compound binding (GO:1901363);;	K14411|8.38597e-29|bvg:104902792|K14411 RNA-binding protein Musashi | (RefSeq) heterogeneous nuclear ribonucleoprotein 1	--	--	--	--	S	Function unknown	heterogeneous nuclear ribonucleoprotein 1-like [Chenopodium quinoa]
c53705.graph_c0	--	--	Molecular Function: DNA binding (GO:0003677);; Molecular Function: transcription factor activity, sequence-specific DNA binding (GO:0003700);; Cellular Component: nucleus (GO:0005634);; Biological Process: regulation of transcription, DNA-templated (GO:0006355);; Biological Process: flower development (GO:0009908);; Molecular Function: metal ion binding (GO:0046872);;	--	--	--	SBP domain	Squamosa promoter-binding protein 1 OS=Antirrhinum majus OX=4151 GN=SBP1 PE=2 SV=1	K	Transcription	squamosa promoter-binding-like protein 3 isoform X2 [Jatropha curcas]
c90050.graph_c0	[R]	General function prediction only	Biological Process: mRNA splicing, via spliceosome (GO:0000398);; Cellular Component: Prp19 complex (GO:0000974);; Cellular Component: DNA replication factor A complex (GO:0005662);; Cellular Component: precatalytic spliceosome (GO:0071011);; Cellular Component: catalytic step 2 spliceosome (GO:0071013);; Cellular Component: Cul4-RING E3 ubiquitin ligase complex (GO:0080008);;	K12862|0|vvi:100248018|K12862 pleiotropic regulator 1 | (RefSeq) protein pleiotropic regulatory locus 1	[A]	RNA processing and modification	WD domain, G-beta repeat;; Anaphase-promoting complex subunit 4 WD40 domain	Protein pleiotropic regulatory locus 1 OS=Arabidopsis thaliana OX=3702 GN=PRL1 PE=1 SV=1	A	RNA processing and modification	PREDICTED: protein pleiotropic regulatory locus 1 [Vitis vinifera]
c58533.graph_c0	--	--	Molecular Function: transcription corepressor activity (GO:0003714);; Cellular Component: nucleus (GO:0005634);; Biological Process: transcription, DNA-templated (GO:0006351);; Biological Process: response to wounding (GO:0009611);; Cellular Component: integral component of membrane (GO:0016021);; Biological Process: regulation of defense response (GO:0031347);; Biological Process: negative regul…	K13464|3.07198e-73|bdi:100828942|K13464 jasmonate ZIM domain-containing protein | (RefSeq) protein TIFY 6A	--	--	tify domain	Protein TIFY 6b OS=Oryza sativa subsp. japonica OX=39947 GN=TIFY6B PE=1 SV=1	S	Function unknown	Protein TIFY 6B [Triticum urartu]
c85861.graph_c0	--	--	--	--	--	--	Transferase family	Uncharacterized acetyltransferase At3g50280 OS=Arabidopsis thaliana OX=3702 GN=At3g50280 PE=3 SV=1	S	Function unknown	Transferase [Parasponia andersonii]
c78502.graph_c0	--	--	--	--	--	--	--	--	S	Function unknown	TLDc domain containing protein [Parasponia andersonii]
c81971.graph_c0	--	--	--	--	--	--	X8 domain	PLASMODESMATA CALLOSE-BINDING PROTEIN 5 OS=Arabidopsis thaliana OX=3702 GN=PDCB5 PE=1 SV=2	S	Function unknown	PLASMODESMATA CALLOSE-BINDING PROTEIN 2-like isoform X1 [Spinacia oleracea]
c101438.graph_c0	--	--	--	--	[R]	General function prediction only	gag-polypeptide of LTR copia-type;; Zinc knuckle	--	L	Replication, recombination and repair	uncharacterized protein LOC110610179 [Manihot esculenta]
c23038.graph_c0	--	--	--	--	--	--	--	--	L	Replication, recombination and repair	PREDICTED: uncharacterized protein LOC109135459 [Beta vulgaris subsp. vulgaris]
c33318.graph_c0	--	--	--	--	[R]	General function prediction only	--	Retrovirus-related Pol polyprotein from transposon RE1 OS=Arabidopsis thaliana OX=3702 GN=RE1 PE=2 SV=1	L	Replication, recombination and repair	PREDICTED: uncharacterized protein LOC106344371 [Brassica oleracea var. oleracea]
c76635.graph_c0	--	--	--	--	--	--	--	--	S	Function unknown	PREDICTED: uncharacterized protein LOC104884227 [Beta vulgaris subsp. vulgaris]
c80535.graph_c0	--	--	--	--	[R]	General function prediction only	PPR repeat family;; PPR repeat;; PPR repeat;; Pentatricopeptide repeat domain	Pentatricopeptide repeat-containing protein At3g09040, mitochondrial OS=Arabidopsis thaliana OX=3702 GN=PCMP-E88 PE=2 SV=1	S	Function unknown	pentatricopeptide repeat-containing protein At3g09040, mitochondrial-like [Chenopodium quinoa]
c117182.graph_c0	--	--	--	--	[R]	General function prediction only	--	Retrovirus-related Pol polyprotein from transposon RE2 OS=Arabidopsis thaliana OX=3702 GN=RE2 PE=4 SV=1	S	Function unknown	PREDICTED: uncharacterized protein LOC109121282 [Solanum lycopersicum]
c62962.graph_c2	--	--	--	--	--	--	Protein of unknown function (DUF4005)	--	S	Function unknown	PREDICTED: protein IQ-DOMAIN 1-like [Gossypium raimondii]
c37066.graph_c0	--	--	Cellular Component: integral component of membrane (GO:0016021);;	--	[R]	General function prediction only	Cytosolic domain of 10TM putative phosphate transporter;; Calcium-dependent channel, 7TM region, putative phosphate	CSC1-like protein At4g02900 OS=Arabidopsis thaliana OX=3702 GN=At4g02900 PE=3 SV=1	S	Function unknown	PREDICTED: CSC1-like protein At4g02900 [Eucalyptus grandis]
c87125.graph_c0	[E]	Amino acid transport and metabolism	Cellular Component: nucleus (GO:0005634);; Cellular Component: cytoplasm (GO:0005737);; Cellular Component: plasmodesma (GO:0009506);; Biological Process: L-methionine salvage from S-adenosylmethionine (GO:0019284);; Biological Process: L-methionine salvage from methylthioadenosine (GO:0019509);; Molecular Function: S-methyl-5-thioribose-1-phosphate isomerase activity (GO:0046523);;	K08963|0|bvg:104883966|K08963 methylthioribose-1-phosphate isomerase [EC:5.3.1.23] | (RefSeq) methylthioribose-1-phosphate isomerase	[J]	Translation, ribosomal structure and biogenesis	Initiation factor 2 subunit family	Methylthioribose-1-phosphate isomerase OS=Populus trichocarpa OX=3694 GN=POPTRDRAFT_832064 PE=3 SV=2	J	Translation, ribosomal structure and biogenesis	methylthioribose-1-phosphate isomerase [Hevea brasiliensis]
c78055.graph_c0	--	--	--	--	--	--	--	--	S	Function unknown	uncharacterized protein LOC110793356 isoform X2 [Spinacia oleracea]
c77048.graph_c0	--	--	--	--	--	--	Salt stress response/antifungal	Cysteine-rich receptor-like protein kinase 25 OS=Arabidopsis thaliana OX=3702 GN=CRK25 PE=3 SV=1	T	Signal transduction mechanisms	cysteine-rich receptor-like protein kinase 25 [Chenopodium quinoa]
c123340.graph_c0	--	--	Molecular Function: mRNA binding (GO:0003729);; Molecular Function: 3-hydroxyacyl-CoA dehydrogenase activity (GO:0003857);; Molecular Function: enoyl-CoA hydratase activity (GO:0004300);; Cellular Component: cell wall (GO:0005618);; Cellular Component: peroxisome (GO:0005777);; Biological Process: fatty acid beta-oxidation (GO:0006635);; Molecular Function: microtubule binding (GO:0008017);; Cell…	K10527|3.77464e-67|cic:CICLE_v10007590mg|K10527 enoyl-CoA hydratase/3-hydroxyacyl-CoA dehydrogenase [EC:4.2.1.17 1.1.1.35 1.1.1.211] | (RefSeq) hypothetical protein	[I]	Lipid transport and metabolism	--	Peroxisomal fatty acid beta-oxidation multifunctional protein AIM1 OS=Arabidopsis thaliana OX=3702 GN=AIM1 PE=1 SV=1	I	Lipid transport and metabolism	hypothetical protein CISIN_1g004726mg [Citrus sinensis]
c114345.graph_c0	--	--	Molecular Function: structural constituent of ribosome (GO:0003735);; Cellular Component: ribosome (GO:0005840);; Biological Process: translation (GO:0006412);; Cellular Component: chloroplast (GO:0009507);; Molecular Function: rRNA binding (GO:0019843);;	K19035|1.86178e-10|tcc:TCM_047070|K19035 50S ribosomal protein 6 | (RefSeq) Plastid-specific 50S ribosomal protein 6	--	--	--	50S ribosomal protein 6, chloroplastic OS=Spinacia oleracea OX=3562 GN=PSRP6 PE=1 SV=1	S	Function unknown	Ribosomal protein L6 [Macleaya cordata]
c92213.graph_c0	[HJ]	Coenzyme transport and metabolism ;; Translation, ribosomal structure and biogenesis	Cellular Component: chloroplast (GO:0009507);;	K14487|0|nnu:104612564|K14487 auxin responsive GH3 gene family | (RefSeq) jasmonic acid-amido synthetase JAR1-like	--	--	GH3 auxin-responsive promoter;; Protein of unknown function (DUF1068)	Indole-3-acetic acid-amido synthetase GH3.10 OS=Arabidopsis thaliana OX=3702 GN=GH3.10 PE=2 SV=1	S	Function unknown	PREDICTED: probable indole-3-acetic acid-amido synthetase GH3.5 isoform X1 [Populus euphratica]
c85248.graph_c0	[QV]	Secondary metabolites biosynthesis, transport and catabolism ;; Defense mechanisms	Molecular Function: monooxygenase activity (GO:0004497);; Molecular Function: iron ion binding (GO:0005506);; Cellular Component: membrane (GO:0016020);; Molecular Function: oxidoreductase activity, acting on paired donors, with incorporation or reduction of molecular oxygen (GO:0016705);; Molecular Function: heme binding (GO:0020037);; Biological Process: oxidation-reduction process (GO:0055114)…	--	[Q]	Secondary metabolites biosynthesis, transport and catabolism	Cytochrome P450	Cytochrome P450 82C4 OS=Arabidopsis thaliana OX=3702 GN=CYP82C4 PE=2 SV=1	Q	Secondary metabolites biosynthesis, transport and catabolism	cytochrome P450 82an1 [Fallopia sachalinensis]
c71438.graph_c0	--	--	Molecular Function: DNA binding (GO:0003677);;	K09422|6.74868e-64|gmx:778081|K09422 myb proto-oncogene protein, plant | (RefSeq) MYB65; myb-like protein A	[K]	Transcription	Myb-like DNA-binding domain;; Myb-like DNA-binding domain	Transcription factor MYB3R-5 OS=Arabidopsis thaliana OX=3702 GN=MYB3R5 PE=2 SV=1	K	Transcription	MYB transcription factor MYB65, partial [Glycine max]
c80808.graph_c0	--	--	Molecular Function: protein serine/threonine kinase activity (GO:0004674);; Molecular Function: ATP binding (GO:0005524);; Biological Process: protein phosphorylation (GO:0006468);;	K08819|1.39332e-62|bvg:104891003|K08819 cyclin-dependent kinase 12/13 [EC:2.7.11.22 2.7.11.23] | (RefSeq) probable serine/threonine-protein kinase At1g54610	[D]	Cell cycle control, cell division, chromosome partitioning	--	Probable serine/threonine-protein kinase At1g54610 OS=Arabidopsis thaliana OX=3702 GN=At1g54610 PE=1 SV=1	T	Signal transduction mechanisms	CRK1 protein [Beta vulgaris subsp. vulgaris]
c70168.graph_c0	--	--	Molecular Function: peroxidase activity (GO:0004601);; Cellular Component: extracellular region (GO:0005576);; Biological Process: response to oxidative stress (GO:0006979);; Molecular Function: heme binding (GO:0020037);; Biological Process: hydrogen peroxide catabolic process (GO:0042744);; Molecular Function: metal ion binding (GO:0046872);; Biological Process: oxidation-reduction process (GO:…	K00430|9.93992e-140|vvi:100245996|K00430 peroxidase [EC:1.11.1.7] | (RefSeq) peroxidase 5	--	--	Peroxidase	Peroxidase 5 OS=Vitis vinifera OX=29760 GN=GSVIVT00037159001 PE=1 SV=2	G	Carbohydrate transport and metabolism	PREDICTED: peroxidase 5 [Vitis vinifera]
c19693.graph_c0	[O]	Posttranslational modification, protein turnover, chaperones	Molecular Function: translation elongation factor activity (GO:0003746);; Biological Process: translational elongation (GO:0006414);;	K03233|1.33326e-98|tcc:TCM_006138|K03233 elongation factor 1-gamma | (RefSeq) Elongation factor 1-gamma 3 isoform 1	[O]	Posttranslational modification, protein turnover, chaperones	Glutathione S-transferase, C-terminal domain;; Elongation factor 1 gamma, conserved domain;; Glutathione S-transferase, C-terminal domain	Elongation factor 1-gamma OS=Prunus avium OX=42229 PE=2 SV=1	O	Posttranslational modification, protein turnover, chaperones	Translation elongation factor EF1B, gamma chain, conserved [Corchorus capsularis]
c69593.graph_c0	--	--	Molecular Function: DNA binding (GO:0003677);; Cellular Component: nucleus (GO:0005634);; Biological Process: regulation of transcription, DNA-templated (GO:0006355);;	--	--	--	No apical meristem (NAM) protein	Transcription factor JUNGBRUNNEN 1 OS=Arabidopsis thaliana OX=3702 GN=JUB1 PE=1 SV=1	K	Transcription	PREDICTED: transcription factor JUNGBRUNNEN 1-like [Beta vulgaris subsp. vulgaris]
c70018.graph_c0	--	--	Cellular Component: membrane (GO:0016020);;	--	--	--	SBP domain	Squamosa promoter-binding protein 1 OS=Antirrhinum majus OX=4151 GN=SBP1 PE=2 SV=1	S	Function unknown	Squamosa promoter binding protein-like 3 isoform 2, partial [Theobroma cacao]
c91057.graph_c0	[T]	Signal transduction mechanisms	Molecular Function: nucleotide binding (GO:0000166);; Cellular Component: plasma membrane (GO:0005886);; Cellular Component: integral component of membrane (GO:0016021);; Molecular Function: ATPase activity, coupled to transmembrane movement of substances (GO:0042626);; Biological Process: single-organism transport (GO:0044765);; Biological Process: organic substance transport (GO:0071702);;	--	[Q]	Secondary metabolites biosynthesis, transport and catabolism	ABC transporter	ABC transporter G family member 5 OS=Arabidopsis thaliana OX=3702 GN=ABCG5 PE=2 SV=1	V	Defense mechanisms	PREDICTED: ABC transporter G family member 5-like [Juglans regia]
c103445.graph_c0	--	--	Molecular Function: DNA binding (GO:0003677);; Molecular Function: transcription factor activity, sequence-specific DNA binding (GO:0003700);; Cellular Component: nucleus (GO:0005634);; Biological Process: regulation of transcription, DNA-templated (GO:0006355);;	K09286|1.06329e-12|tcc:TCM_029820|K09286 EREBP-like factor | (RefSeq) Erf domain protein 9, putative	--	--	--	--	--	--	ethylene-responsive transcription factor 4-like protein [Corchorus capsularis]
c80724.graph_c0	--	--	Cellular Component: membrane (GO:0016020);;	--	--	--	--	--	S	Function unknown	uncharacterized protein LOC110695319 [Chenopodium quinoa]
c117782.graph_c0	--	--	--	--	--	--	--	--	O	Posttranslational modification, protein turnover, chaperones	hypothetical protein CHLRE_03g170300v5 [Chlamydomonas reinhardtii]
c110636.graph_c0	[H]	Coenzyme transport and metabolism	Molecular Function: ATP binding (GO:0005524);; Biological Process: cellular protein modification process (GO:0006464);; Molecular Function: small protein activating enzyme activity (GO:0008641);; Cellular Component: integral component of membrane (GO:0016021);;	K03178|5.99635e-29|gsl:Gasu_42920|K03178 ubiquitin-activating enzyme E1 [EC:6.2.1.45] | (RefSeq) ubiquitin-activating enzyme E1	[O]	Posttranslational modification, protein turnover, chaperones	ThiF family	Ubiquitin-activating enzyme E1 2 OS=Triticum aestivum OX=4565 GN=UBA2 PE=2 SV=1	H	Coenzyme transport and metabolism	E1 ubiquitin-activating protein UBA1 [Rhizophagus irregularis DAOM 197198w]
c5021.graph_c0	--	--	Cellular Component: membrane (GO:0016020);;	--	[R]	General function prediction only	gag-polypeptide of LTR copia-type;; Retrotransposon gag protein	--	L	Replication, recombination and repair	uncharacterized protein LOC109781567 [Aegilops tauschii subsp. tauschii]
c63102.graph_c0	--	--	--	K05868|1.78921e-20|nnu:104607861|K05868 cyclin B | (RefSeq) G2/mitotic-specific cyclin S13-7-like	[D]	Cell cycle control, cell division, chromosome partitioning	--	G2/mitotic-specific cyclin-1 OS=Antirrhinum majus OX=4151 PE=2 SV=1	D	Cell cycle control, cell division, chromosome partitioning	PREDICTED: G2/mitotic-specific cyclin S13-7-like [Nelumbo nucifera]
c86733.graph_c0	[C]	Energy production and conversion	Biological Process: tricarboxylic acid cycle (GO:0006099);; Molecular Function: transferase activity, transferring acyl groups, acyl groups converted into alkyl on transfer (GO:0046912);;	K01647|0|bvg:104903582|K01647 citrate synthase [EC:2.3.3.1] | (RefSeq) citrate synthase, glyoxysomal	[C]	Energy production and conversion	Citrate synthase, C-terminal domain	Citrate synthase, glyoxysomal OS=Cucurbita maxima OX=3661 PE=1 SV=1	C	Energy production and conversion	citrate synthase, glyoxysomal-like [Chenopodium quinoa]
c11588.graph_c0	--	--	--	--	--	--	--	Proteasome subunit alpha type-6 OS=Nicotiana tabacum OX=4097 GN=PAA1 PE=2 SV=1	--	--	--
c86229.graph_c0	--	--	--	K13081|6.16619e-169|pxb:103947071|K13081 leucoanthocyanidin reductase [EC:1.17.1.3] | (RefSeq) leucoanthocyanidin reductase-like	--	--	NmrA-like family;; NAD(P)H-binding;; NAD dependent epimerase/dehydratase family	Leucoanthocyanidin reductase OS=Desmodium uncinatum OX=225101 GN=LAR PE=1 SV=1	S	Function unknown	leucoanthocyantin reductase [Fagopyrum dibotrys]
c95603.graph_c0	--	--	--	--	[R]	General function prediction only	--	--	L	Replication, recombination and repair	hypothetical protein KK1_015222 [Cajanus cajan]
c65331.graph_c0	[J]	Translation, ribosomal structure and biogenesis	Biological Process: negative regulation of translation (GO:0017148);; Molecular Function: ribosomal large subunit binding (GO:0043023);; Biological Process: negative regulation of ribosome biogenesis (GO:0090071);;	--	[S]	Function unknown	Ribosomal silencing factor during starvation	Protein Iojap-related, mitochondrial OS=Arabidopsis thaliana OX=3702 GN=At1g67620 PE=2 SV=1	S	Function unknown	protein Iojap-related, mitochondrial [Hevea brasiliensis]
c80346.graph_c0	--	--	Molecular Function: nucleotide binding (GO:0000166);; Molecular Function: RNA binding (GO:0003723);; Cellular Component: cytoplasm (GO:0005737);;	K13126|7.54606e-87|bvg:104902638|K13126 polyadenylate-binding protein | (RefSeq) polyadenylate-binding protein 2-like	[AJ]	--	Poly-adenylate binding protein, unique domain	Polyadenylate-binding protein 8 OS=Arabidopsis thaliana OX=3702 GN=PAB8 PE=1 SV=1	S	Function unknown	PREDICTED: polyadenylate-binding protein 2 [Beta vulgaris subsp. vulgaris]
c21712.graph_c0	[O]	Posttranslational modification, protein turnover, chaperones	Molecular Function: ATP binding (GO:0005524);; Cellular Component: endoplasmic reticulum lumen (GO:0005788);; Molecular Function: 2-alkenal reductase [NAD(P)] activity (GO:0032440);; Biological Process: oxidation-reduction process (GO:0055114);;	K09490|4.78264e-66|cic:CICLE_v10019184mg|K09490 heat shock 70kDa protein 5 | (RefSeq) hypothetical protein	[O]	Posttranslational modification, protein turnover, chaperones	Hsp70 protein	Luminal-binding protein 8 (Fragment) OS=Nicotiana tabacum OX=4097 GN=BIP8 PE=2 SV=1	O	Posttranslational modification, protein turnover, chaperones	hypothetical protein CISIN_1g0059551mg [Citrus sinensis]
c75439.graph_c1	--	--	--	--	--	--	Thaumatin family	Thaumatin-like protein 1 OS=Arabidopsis thaliana OX=3702 GN=TLP1 PE=2 SV=1	S	Function unknown	putative allergen Pru du 2.03 [Prunus dulcis x Prunus persica]
c100799.graph_c0	--	--	--	--	--	--	--	--	--	--	PREDICTED: uncharacterized protein LOC109189840 [Ipomoea nil]
c83242.graph_c1	--	--	Molecular Function: DNA binding (GO:0003677);; Molecular Function: RNA binding (GO:0003723);; Molecular Function: RNA-directed DNA polymerase activity (GO:0003964);; Biological Process: RNA-dependent DNA biosynthetic process (GO:0006278);; Biological Process: DNA recombination (GO:0006310);; Molecular Function: metal ion binding (GO:0046872);;	--	[R]	General function prediction only	Reverse transcriptase (RNA-dependent DNA polymerase)	RNA-directed DNA polymerase homolog OS=Oenothera berteroana OX=3950 PE=4 SV=1	L	Replication, recombination and repair	hypothetical protein CDL15_Pgr005248 [Punica granatum]
c68502.graph_c0	--	--	--	--	[R]	General function prediction only	Retrotransposon gag protein	--	L	Replication, recombination and repair	hypothetical protein BVRB_3g063040 [Beta vulgaris subsp. vulgaris]
c87848.graph_c0	--	--	Biological Process: transcription elongation from RNA polymerase II promoter (GO:0006368);; Biological Process: histone modification (GO:0016570);; Cellular Component: Cdc73/Paf1 complex (GO:0016593);;	K15174|1.64296e-120|vra:106774301|K15174 RNA polymerase II-associated factor 1 | (RefSeq) protein PAF1 homolog	[K]	Transcription	Paf1	Protein PAF1 homolog OS=Arabidopsis thaliana OX=3702 GN=VIP2 PE=1 SV=1	K	Transcription	protein PAF1 homolog [Vigna radiata var. radiata]
c78531.graph_c0	[T]	Signal transduction mechanisms	Molecular Function: protein serine/threonine kinase activity (GO:0004674);; Molecular Function: ATP binding (GO:0005524);; Biological Process: protein phosphorylation (GO:0006468);;	K04733|2.13916e-90|pper:PRUPE_ppa007039mg|K04733 interleukin-1 receptor-associated kinase 4 [EC:2.7.11.1] | (RefSeq) hypothetical protein	[T]	Signal transduction mechanisms	Protein tyrosine kinase;; Protein kinase domain	Probable receptor-like serine/threonine-protein kinase At5g57670 OS=Arabidopsis thaliana OX=3702 GN=At5g57670 PE=2 SV=1	T	Signal transduction mechanisms	hypothetical protein PRUPE_1G084300 [Prunus persica]
c73546.graph_c0	--	--	Molecular Function: catalytic activity (GO:0003824);;	--	[H]	Coenzyme transport and metabolism	--	--	E	Amino acid transport and metabolism	PREDICTED: uncharacterized protein LOC108319154 [Vigna angularis]
c92918.graph_c0	[D]	Cell cycle control, cell division, chromosome partitioning	Molecular Function: ATP binding (GO:0005524);; Cellular Component: nucleus (GO:0005634);; Cellular Component: chromosome (GO:0005694);; Biological Process: chromosome organization (GO:0051276);;	K06636|0|bvg:104894710|K06636 structural maintenance of chromosome 1 | (RefSeq) structural maintenance of chromosomes protein 1	[D]	Cell cycle control, cell division, chromosome partitioning	SMC proteins Flexible Hinge Domain	Structural maintenance of chromosomes protein 1 OS=Arabidopsis thaliana OX=3702 GN=SMC1 PE=2 SV=2	D	Cell cycle control, cell division, chromosome partitioning	structural maintenance of chromosomes protein 1-like [Chenopodium quinoa]
c66140.graph_c0	[K]	Transcription	Molecular Function: protein kinase activity (GO:0004672);; Molecular Function: binding (GO:0005488);; Biological Process: phosphorylation (GO:0016310);;	--	--	--	Protein kinase domain;; Protein tyrosine kinase	Probable L-type lectin-domain containing receptor kinase S.7 OS=Arabidopsis thaliana OX=3702 GN=LECRKS7 PE=2 SV=1	T	Signal transduction mechanisms	PREDICTED: L-type lectin-domain containing receptor kinase IX.1 [Eucalyptus grandis]
c70167.graph_c0	--	--	--	--	--	--	CBS domain	CBS domain-containing protein CBSX5 OS=Arabidopsis thaliana OX=3702 GN=CBSX5 PE=2 SV=2	S	Function unknown	CBS domain-containing protein CBSX5-like [Durio zibethinus]
c83405.graph_c0	--	--	Cellular Component: nucleus (GO:0005634);; Cellular Component: mitochondrion (GO:0005739);; Cellular Component: chloroplast stroma (GO:0009570);; Cellular Component: chloroplast envelope (GO:0009941);;	--	--	--	--	Photosystem I assembly factor PSA3, chloroplastic OS=Arabidopsis thaliana OX=3702 GN=PSA3 PE=1 SV=1	S	Function unknown	photosystem I assembly factor PSA3, chloroplastic [Hevea brasiliensis]
c82250.graph_c0	[E]	Amino acid transport and metabolism	Molecular Function: oxidoreductase activity (GO:0016491);; Biological Process: oxidation-reduction process (GO:0055114);;	--	[R]	General function prediction only	FAD dependent oxidoreductase;; Pyridine nucleotide-disulphide oxidoreductase;; Tryptophan halogenase;; FAD binding domain	--	E	Amino acid transport and metabolism	PREDICTED: putative oxidoreductase TDA3 [Populus euphratica]
c40429.graph_c0	--	--	--	--	--	--	--	--	--	--	hypothetical protein [Nicotiana benthamiana]
c87498.graph_c0	[GEPR]	Carbohydrate transport and metabolism ;; Amino acid transport and metabolism ;; Inorganic ion transport and metabolism ;; General function prediction only	Molecular Function: inorganic phosphate transmembrane transporter activity (GO:0005315);; Biological Process: phosphate ion transport (GO:0006817);; Cellular Component: integral component of membrane (GO:0016021);; Biological Process: transmembrane transport (GO:0055085);;	K08176|0|bvg:104892046|K08176 MFS transporter, PHS family, inorganic phosphate transporter | (RefSeq) probable inorganic phosphate transporter 1-4	[P]	Inorganic ion transport and metabolism	Sugar (and other) transporter;; Major Facilitator Superfamily	Probable inorganic phosphate transporter 1-8 OS=Oryza sativa subsp. japonica OX=39947 GN=PHT1-8 PE=2 SV=1	G	Carbohydrate transport and metabolism	PREDICTED: probable inorganic phosphate transporter 1-4 [Beta vulgaris subsp. vulgaris]
c81507.graph_c0	--	--	Cellular Component: extracellular region (GO:0005576);; Cellular Component: cell wall (GO:0005618);; Biological Process: plant-type cell wall loosening (GO:0009828);; Cellular Component: membrane (GO:0016020);;	--	--	--	Pollen allergen;; Lytic transglycolase	Expansin-A10 OS=Arabidopsis thaliana OX=3702 GN=EXPA10 PE=2 SV=1	G	Carbohydrate transport and metabolism	PREDICTED: expansin-A15 [Theobroma cacao]
c74467.graph_c0	--	--	--	K15498|2.14235e-08|bna:106355571|K15498 serine/threonine-protein phosphatase 6 catalytic subunit [EC:3.1.3.16] | (RefSeq) phytochrome-associated serine/threonine-protein phosphatase 3-like	[DT]	--	--	Phytochrome-associated serine/threonine-protein phosphatase 1 OS=Arabidopsis thaliana OX=3702 GN=FYPP1 PE=1 SV=1	T	Signal transduction mechanisms	phytochrome-associated serine/threonine-protein phosphatase 3-like [Brassica napus]
c79983.graph_c0	[CR]	Energy production and conversion ;; General function prediction only	Molecular Function: zinc ion binding (GO:0008270);; Cellular Component: chloroplast inner membrane (GO:0009706);; Molecular Function: oxidoreductase activity (GO:0016491);; Biological Process: oxidation-reduction process (GO:0055114);;	--	[CR]	--	Zinc-binding dehydrogenase;; Zinc-binding dehydrogenase;; Alcohol dehydrogenase GroES-like domain	Quinone-oxidoreductase homolog, chloroplastic OS=Spinacia oleracea OX=3562 GN=QOR PE=1 SV=1	C	Energy production and conversion	quinone-oxidoreductase homolog, chloroplastic [Spinacia oleracea]
c84857.graph_c0	[P]	Inorganic ion transport and metabolism	Cellular Component: integral component of membrane (GO:0016021);;	--	--	--	Bestrophin, RFP-TM, chloride channel	UPF0187 protein At3g61320, chloroplastic OS=Arabidopsis thaliana OX=3702 GN=At3g61320 PE=2 SV=2	S	Function unknown	PREDICTED: UPF0187 protein At3g61320, chloroplastic [Vitis vinifera]
c92654.graph_c0	[C]	Energy production and conversion	Molecular Function: 3-chloroallyl aldehyde dehydrogenase activity (GO:0004028);; Molecular Function: aldehyde dehydrogenase (NAD) activity (GO:0004029);; Molecular Function: aldehyde dehydrogenase [NAD(P)+] activity (GO:0004030);; Biological Process: cellular aldehyde metabolic process (GO:0006081);; Cellular Component: chloroplast envelope (GO:0009941);; Molecular Function: aldehyde dehydrogenas…	K00128|0|bvg:104890532|K00128 aldehyde dehydrogenase (NAD+) [EC:1.2.1.3] | (RefSeq) aldehyde dehydrogenase family 3 member H1-like	[C]	Energy production and conversion	Aldehyde dehydrogenase family;; RING-variant domain	Aldehyde dehydrogenase family 3 member H1 OS=Arabidopsis thaliana OX=3702 GN=ALDH3H1 PE=1 SV=2	C	Energy production and conversion	aldehyde dehydrogenase family 3 member I1, chloroplastic-like isoform X2 [Spinacia oleracea]
c76802.graph_c0	[P]	Inorganic ion transport and metabolism	Molecular Function: magnesium ion binding (GO:0000287);; Cellular Component: cytoplasm (GO:0005737);; Biological Process: phosphate-containing compound metabolic process (GO:0006796);; Molecular Function: 3'(2'),5'-bisphosphate nucleotidase activity (GO:0008441);;	K01082|9.39547e-177|bvg:104909093|K01082 3'(2'), 5'-bisphosphate nucleotidase [EC:3.1.3.7] | (RefSeq) PAP-specific phosphatase HAL2-like	[FP]	--	Inositol monophosphatase family	PAP-specific phosphatase HAL2-like OS=Arabidopsis thaliana OX=3702 GN=AHL PE=2 SV=1	P	Inorganic ion transport and metabolism	PREDICTED: PAP-specific phosphatase HAL2-like [Beta vulgaris subsp. vulgaris]
c82410.graph_c0	--	--	--	--	--	--	Embryo-specific protein 3, (ATS3)	Embryo-specific protein ATS3A OS=Arabidopsis thaliana OX=3702 GN=ATS3A PE=1 SV=1	S	Function unknown	hypothetical protein POPTR_0006s06910g [Populus trichocarpa]
c65110.graph_c0	[T]	Signal transduction mechanisms	--	--	[M]	Cell wall/membrane/envelope biogenesis	Ankyrin repeats (3 copies);; Ankyrin repeats (many copies);; Ankyrin repeats (many copies);; Ankyrin repeat;; Ankyrin repeat;; Domain of unknown function	Ankyrin repeat-containing protein At5g02620 OS=Arabidopsis thaliana OX=3702 GN=At5g02620 PE=1 SV=1	S	Function unknown	hypothetical protein SOVF_016560 [Spinacia oleracea]
c78243.graph_c1	--	--	--	--	--	--	--	--	S	Function unknown	PREDICTED: uncharacterized protein LOC104906780 [Beta vulgaris subsp. vulgaris]
c69643.graph_c0	--	--	--	--	--	--	--	DDT domain-containing protein DDR4 OS=Arabidopsis thaliana OX=3702 GN=DDR4 PE=1 SV=1	S	Function unknown	unnamed protein product, partial [Vitis vinifera]
c36533.graph_c0	[O]	Posttranslational modification, protein turnover, chaperones	Biological Process: proton-transporting ATP synthase complex assembly (GO:0043461);;	K07556|2.11705e-16|gsl:Gasu_01060|K07556 ATP synthase mitochondrial F1 complex assembly factor 2 | (RefSeq) ATP synthase mitochondrial F1 complex assembly factor 2	[C]	Energy production and conversion	ATP12 chaperone protein	--	O	Posttranslational modification, protein turnover, chaperones	ATP12-domain-containing protein [Basidiobolus meristosporus CBS 931.73]
c93793.graph_c0	[E]	Amino acid transport and metabolism	--	K09527|0|vvi:100256902|K09527 DnaJ homolog subfamily C member 7 | (RefSeq) uncharacterized LOC100256902	--	--	Tetratricopeptide repeat;; DnaJ domain;; Tetratricopeptide repeat;; Tetratricopeptide repeat;; Saccharopine dehydrogenase NADP binding domain;; 3-beta hydroxysteroid dehydrogenase/isomerase family;; NAD dependent epimerase/dehydratase family;; lactate/malate dehydrogenase, NAD binding domain	DnaJ protein P58IPK homolog B OS=Oryza sativa subsp. japonica OX=39947 GN=P58B PE=1 SV=1	O	Posttranslational modification, protein turnover, chaperones	PREDICTED: uncharacterized protein LOC100256902 isoform X2 [Vitis vinifera]
c76945.graph_c1	--	--	--	--	--	--	F-box-like;; F-box domain	F-box/kelch-repeat protein At3g23880 OS=Arabidopsis thaliana OX=3702 GN=At3g23880 PE=2 SV=1	S	Function unknown	F-box protein CPR30-like [Helianthus annuus]
c24007.graph_c0	--	--	--	--	[T]	Signal transduction mechanisms	NB-ARC domain	Putative disease resistance protein At1g50180 OS=Arabidopsis thaliana OX=3702 GN=At1g50180 PE=3 SV=2	S	Function unknown	hypothetical protein BVRB_3g050600 [Beta vulgaris subsp. vulgaris]
c76198.graph_c0	--	--	Cellular Component: integral component of membrane (GO:0016021);;	--	--	--	--	--	S	Function unknown	PREDICTED: transmembrane protein 45B [Beta vulgaris subsp. vulgaris]
c86184.graph_c1	--	--	--	K14431|2.14482e-155|vvi:100249156|K14431 transcription factor TGA | (RefSeq) transcription factor TGA1	--	--	Seed dormancy control;; bZIP transcription factor;; Basic region leucine zipper	Transcription factor TGA4 OS=Arabidopsis thaliana OX=3702 GN=TGA4 PE=1 SV=2	K	Transcription	PREDICTED: transcription factor TGA1 isoform X3 [Vitis vinifera]
c73100.graph_c0	--	--	--	--	[T]	Signal transduction mechanisms	--	Disease resistance RPP8-like protein 3 OS=Arabidopsis thaliana OX=3702 GN=RPP8L3 PE=2 SV=1	S	Function unknown	PREDICTED: LOW QUALITY PROTEIN: putative disease resistance RPP13-like protein 3 [Elaeis guineensis]
c77008.graph_c1	--	--	--	--	[R]	General function prediction only	--	--	S	Function unknown	PREDICTED: ankyrin repeat domain-containing protein 13A [Beta vulgaris subsp. vulgaris]
c82533.graph_c0	--	--	--	--	--	--	--	--	S	Function unknown	PREDICTED: uncharacterized protein LOC100249643 [Vitis vinifera]
c75708.graph_c0	--	--	Biological Process: lipid metabolic process (GO:0006629);; Molecular Function: phosphoric diester hydrolase activity (GO:0008081);;	--	[T]	Signal transduction mechanisms	Phosphatidylinositol-specific phospholipase C, X domain	--	O	Posttranslational modification, protein turnover, chaperones	PI-PLC X-box domain-containing protein DDB_G0293730 [Jatropha curcas]
c78515.graph_c0	--	--	Molecular Function: nucleotide binding (GO:0000166);; Molecular Function: signal transducer, downstream of receptor, with serine/threonine kinase activity (GO:0004702);; Cellular Component: cytoplasm (GO:0005737);; Biological Process: protein phosphorylation (GO:0006468);;	K08838|7.66628e-96|bvg:104891490|K08838 serine/threonine-protein kinase 24/25/MST4 [EC:2.7.11.1] | (RefSeq) serine/threonine-protein kinase 26-like	[T]	Signal transduction mechanisms	--	--	T	Signal transduction mechanisms	hypothetical protein SOVF_167320, partial [Spinacia oleracea]
c61516.graph_c0	[L]	Replication, recombination and repair	--	--	--	--	SOUL heme-binding protein	Heme-binding-like protein At3g10130, chloroplastic OS=Arabidopsis thaliana OX=3702 GN=At3g10130 PE=1 SV=1	S	Function unknown	PREDICTED: heme-binding-like protein At3g10130, chloroplastic [Gossypium hirsutum]
c108164.graph_c0	[R]	General function prediction only	Molecular Function: translation elongation factor activity (GO:0003746);; Molecular Function: ATP binding (GO:0005524);; Biological Process: translational elongation (GO:0006414);; Molecular Function: ATPase activity (GO:0016887);;	K03235|8.70113e-32|mpp:MICPUCDRAFT_35134|K03235 elongation factor 3 | (RefSeq) hypothetical protein	[EJ]	--	ABC transporter	ABC transporter F family member 4 OS=Arabidopsis thaliana OX=3702 GN=ABCF4 PE=2 SV=1	S	Function unknown	Elongation factor 3 [Fusarium oxysporum f. sp. cubense race 4]
c80281.graph_c0	[G]	Carbohydrate transport and metabolism	Biological Process: flavonoid metabolic process (GO:0009812);; Molecular Function: UDP-glucosyltransferase activity (GO:0035251);;	--	[GC]	--	UDP-glucoronosyl and UDP-glucosyl transferase	UDP-glycosyltransferase 71K2 OS=Pyrus communis OX=23211 GN=UGT71K2 PE=1 SV=1	S	Function unknown	UGT5 [Fagopyrum tataricum]
c111771.graph_c0	[G]	Carbohydrate transport and metabolism	Molecular Function: catalytic activity (GO:0003824);; Biological Process: trehalose biosynthetic process (GO:0005992);;	K16055|2.8364e-76|osa:4324621|K16055 trehalose 6-phosphate synthase/phosphatase [EC:2.4.1.15 3.1.3.12] | (RefSeq) probable alpha,alpha-trehalose-phosphate synthase [UDP-forming] 7	[G]	Carbohydrate transport and metabolism	Glycosyltransferase family 20	Probable alpha,alpha-trehalose-phosphate synthase [UDP-forming] 7 OS=Arabidopsis thaliana OX=3702 GN=TPS7 PE=1 SV=1	G	Carbohydrate transport and metabolism	putative alpha,alpha-trehalose-phosphate synthase [UDP-forming] 7 [Triticum urartu]
c67038.graph_c1	--	--	Cellular Component: membrane (GO:0016020);;	--	--	--	--	--	S	Function unknown	uncharacterized protein LOC110688290 [Chenopodium quinoa]
c86064.graph_c0	--	--	Molecular Function: inositol hexakisphosphate binding (GO:0000822);; Biological Process: auxin-activated signaling pathway (GO:0009734);; Molecular Function: auxin binding (GO:0010011);; Biological Process: pollen maturation (GO:0010152);; Biological Process: lateral root formation (GO:0010311);; Cellular Component: SCF ubiquitin ligase complex (GO:0019005);; Molecular Function: auxin receptor ac…	K14485|2.26534e-153|jcu:105642451|K14485 transport inhibitor response 1 | (RefSeq) protein TRANSPORT INHIBITOR RESPONSE 1	[R]	General function prediction only	F-box-like;; F-box domain	Protein TRANSPORT INHIBITOR RESPONSE 1 OS=Arabidopsis thaliana OX=3702 GN=TIR1 PE=1 SV=2	S	Function unknown	trypanosome infection response 1 [Betula luminifera]
c81171.graph_c0	--	--	Molecular Function: DNA binding (GO:0003677);; Molecular Function: zinc ion binding (GO:0008270);;	--	[R]	General function prediction only	AN1-like Zinc finger	Zinc finger A20 and AN1 domain-containing stress-associated protein 4 OS=Arabidopsis thaliana OX=3702 GN=SAP4 PE=1 SV=1	S	Function unknown	PREDICTED: zinc finger A20 and AN1 domain-containing stress-associated protein 5-like [Elaeis guineensis]
c64661.graph_c0	--	--	Molecular Function: DNA binding (GO:0003677);; Molecular Function: transcription factor activity, sequence-specific DNA binding (GO:0003700);; Cellular Component: nucleus (GO:0005634);; Biological Process: regulation of transcription, DNA-templated (GO:0006355);;	K09286|2.5743e-56|cit:102624066|K09286 EREBP-like factor | (RefSeq) ethylene-responsive transcription factor RAP2-12	--	--	--	Ethylene-responsive transcription factor RAP2-12 OS=Arabidopsis thaliana OX=3702 GN=RAP2-12 PE=1 SV=1	K	Transcription	ethylene-responsive transcription factor RAP2-12 isoform X1 [Citrus clementina]
c80484.graph_c0	--	--	--	K12593|1.91817e-54|sind:105170435|K12593 M-phase phosphoprotein 6, animal type | (RefSeq) uncharacterized LOC105170435	--	--	M-phase phosphoprotein 6	--	S	Function unknown	uncharacterized protein LOC105170435 isoform X1 [Sesamum indicum]
c82092.graph_c0	[O]	Posttranslational modification, protein turnover, chaperones	Molecular Function: iron ion binding (GO:0005506);; Cellular Component: mitochondrial matrix (GO:0005759);; Biological Process: iron-sulfur cluster assembly (GO:0016226);; Molecular Function: 2 iron, 2 sulfur cluster binding (GO:0051537);;	--	[C]	Energy production and conversion	NifU-like N terminal domain	Iron-sulfur cluster assembly protein 1 OS=Arabidopsis thaliana OX=3702 GN=ISU1 PE=2 SV=1	C	Energy production and conversion	iron-sulfur cluster assembly protein 1-like [Spinacia oleracea]
c89036.graph_c0	[C]	Energy production and conversion	Molecular Function: monooxygenase activity (GO:0004497);; Cellular Component: integral component of membrane (GO:0016021);; Biological Process: xanthophyll biosynthetic process (GO:0016123);; Molecular Function: oxidoreductase activity, acting on paired donors, with incorporation or reduction of molecular oxygen (GO:0016705);; Biological Process: secondary metabolite biosynthetic process (GO:0044…	K06444|0|jcu:105637892|K06444 lycopene epsilon-cyclase [EC:5.5.1.18] | (RefSeq) lycopene epsilon cyclase, chloroplastic	--	--	Lycopene cyclase protein	Lycopene epsilon cyclase, chloroplastic OS=Arabidopsis thaliana OX=3702 GN=LUT2 PE=1 SV=2	I	Lipid transport and metabolism	lycopene epsilon cyclase, chloroplastic isoform X1 [Carica papaya]
c30980.graph_c0	--	--	--	--	--	--	--	--	L	Replication, recombination and repair	uncharacterized protein LOC110731177 [Chenopodium quinoa]
c67275.graph_c0	--	--	Cellular Component: membrane part (GO:0044425);;	--	--	--	Microsomal signal peptidase 12 kDa subunit (SPC12)	Signal peptidase complex-like protein DTM1 OS=Oryza sativa subsp. japonica OX=39947 GN=DTM1 PE=2 SV=1	S	Function unknown	PREDICTED: signal peptidase complex-like protein DTM1 [Beta vulgaris subsp. vulgaris]
c52557.graph_c0	--	--	--	--	--	--	Domain of unknown function (DUF4228)	--	S	Function unknown	uncharacterized protein LOC18446971 [Amborella trichopoda]
c80709.graph_c0	[T]	Signal transduction mechanisms	Molecular Function: protein serine/threonine kinase activity (GO:0004674);; Molecular Function: ATP binding (GO:0005524);; Cellular Component: nucleus (GO:0005634);; Cellular Component: cytosol (GO:0005829);; Cellular Component: plasma membrane (GO:0005886);; Biological Process: protein phosphorylation (GO:0006468);; Biological Process: signal transduction (GO:0007165);; Biological Process: respo…	K07198|5.26001e-43|mus:103982250|K07198 5'-AMP-activated protein kinase, catalytic alpha subunit [EC:2.7.11.11] | (RefSeq) CBL-interacting protein kinase 23-like isoform X1	[T]	Signal transduction mechanisms	Myb/SANT-like DNA-binding domain	CBL-interacting protein kinase 23 OS=Oryza sativa subsp. japonica OX=39947 GN=CIPK23 PE=2 SV=1	T	Signal transduction mechanisms	hypothetical protein CISIN_1g012228mg [Citrus sinensis]
c118076.graph_c0	--	--	--	--	[Z]	Cytoskeleton	Myosin tail;; TATA element modulatory factor 1 TATA binding	--	Z	Cytoskeleton	--
c66748.graph_c0	[J]	Translation, ribosomal structure and biogenesis	Molecular Function: structural constituent of ribosome (GO:0003735);; Biological Process: rRNA processing (GO:0006364);; Biological Process: translation (GO:0006412);; Cellular Component: cytosolic large ribosomal subunit (GO:0022625);; Molecular Function: pre-mRNA 5'-splice site binding (GO:0030627);; Biological Process: negative regulation of mRNA splicing, via spliceosome (GO:0048025);;	K02908|1.5036e-54|ppp:PHYPADRAFT_213651|K02908 large subunit ribosomal protein L30e | (RefSeq) hypothetical protein	[J]	Translation, ribosomal structure and biogenesis	Ribosomal protein L7Ae/L30e/S12e/Gadd45 family	60S ribosomal protein L30-2 OS=Arabidopsis thaliana OX=3702 GN=RPL30B PE=3 SV=1	J	Translation, ribosomal structure and biogenesis	60S ribosomal protein L30 [Monoraphidium neglectum]
c84497.graph_c0	--	--	Cellular Component: integral component of membrane (GO:0016021);;	--	--	--	--	Tobamovirus multiplication protein 2A OS=Arabidopsis thaliana OX=3702 GN=TOM2A PE=1 SV=1	S	Function unknown	PREDICTED: tobamovirus multiplication protein 2A [Eucalyptus grandis]
c130208.graph_c0	--	--	--	--	[AJ]	--	--	--	--	--	hypothetical protein BCR42DRAFT_481466 [Absidia repens]
c82516.graph_c0	--	--	Molecular Function: cysteine-type endopeptidase activity (GO:0004197);; Molecular Function: metalloendopeptidase activity (GO:0004222);; Cellular Component: integral component of endoplasmic reticulum membrane (GO:0030176);; Biological Process: CAAX-box protein processing (GO:0071586);;	K08658|1.35864e-84|vvi:100247667|K08658 prenyl protein peptidase [EC:3.4.22.-] | (RefSeq) CAAX prenyl protease 2	[O]	Posttranslational modification, protein turnover, chaperones	CAAX protease self-immunity	CAAX prenyl protease 2 OS=Arabidopsis thaliana OX=3702 GN=FACE2 PE=2 SV=2	O	Posttranslational modification, protein turnover, chaperones	CAAX prenyl protease 2 isoform X3 [Hevea brasiliensis]
c73553.graph_c1	[DPM]	Cell cycle control, cell division, chromosome partitioning ;; Inorganic ion transport and metabolism ;; Cell wall/membrane/envelope biogenesis	Molecular Function: copper ion binding (GO:0005507);; Biological Process: lignin biosynthetic process (GO:0009809);; Molecular Function: oxidoreductase activity, oxidizing metal ions (GO:0016722);; Biological Process: lignin catabolic process (GO:0046274);; Cellular Component: apoplast (GO:0048046);; Molecular Function: hydroquinone:oxygen oxidoreductase activity (GO:0052716);; Biological Process…	K05909|0|gra:105771124|K05909 laccase [EC:1.10.3.2] | (RefSeq) laccase-4	[Q]	Secondary metabolites biosynthesis, transport and catabolism	Multicopper oxidase;; Multicopper oxidase;; Multicopper oxidase	Laccase-4 OS=Arabidopsis thaliana OX=3702 GN=IRX12 PE=2 SV=2	Q	Secondary metabolites biosynthesis, transport and catabolism	PREDICTED: laccase-4-like [Lupinus angustifolius]
c83542.graph_c0	--	--	Molecular Function: nucleotide binding (GO:0000166);;	--	[DT]	--	--	Extra-large guanine nucleotide-binding protein 1 OS=Arabidopsis thaliana OX=3702 GN=XLG1 PE=1 SV=2	S	Function unknown	extra-large guanine nucleotide-binding protein 1-like [Chenopodium quinoa]
c85232.graph_c0	--	--	Molecular Function: fatty-acyl-CoA binding (GO:0000062);;	--	[R]	General function prediction only	--	Acyl-CoA-binding domain-containing protein 4 OS=Arabidopsis thaliana OX=3702 GN=ACBP4 PE=1 SV=1	S	Function unknown	acyl-CoA-binding domain-containing protein 4 [Quercus suber]
c93552.graph_c0	--	--	Cellular Component: exocyst (GO:0000145);; Biological Process: Golgi to plasma membrane transport (GO:0006893);;	K17637|0|vvi:100241808|K17637 exocyst complex component 2 | (RefSeq) exocyst complex component SEC5A	[U]	Intracellular trafficking, secretion, and vesicular transport	Exocyst complex component Sec5;; Vps51/Vps67	Exocyst complex component SEC5B OS=Arabidopsis thaliana OX=3702 GN=SEC5B PE=1 SV=1	S	Function unknown	PREDICTED: exocyst complex component SEC5A-like [Ziziphus jujuba]
c35429.graph_c0	[G]	Carbohydrate transport and metabolism	Cellular Component: mitochondrion (GO:0005739);; Cellular Component: cytosol (GO:0005829);; Cellular Component: plastid (GO:0009536);; Biological Process: dephosphorylation (GO:0016311);; Molecular Function: sedoheptulose-bisphosphatase activity (GO:0050278);;	--	--	--	Histidine phosphatase superfamily (branch 1)	Phosphoglycerate mutase-like protein AT74H OS=Arabidopsis thaliana OX=3702 GN=At1g08940 PE=3 SV=2	T	Signal transduction mechanisms	phosphoglycerate mutase-like protein AT74H [Aegilops tauschii subsp. tauschii]
c15835.graph_c0	[M]	Cell wall/membrane/envelope biogenesis	Molecular Function: catalytic activity (GO:0003824);;	K01114|6.6733e-129|smo:SELMODRAFT_267716|K01114 phospholipase C [EC:3.1.4.3] | (RefSeq) hypothetical protein	--	--	Phosphoesterase family	Non-specific phospholipase C1 OS=Arabidopsis thaliana OX=3702 GN=NPC1 PE=2 SV=1	M	Cell wall/membrane/envelope biogenesis	hypothetical protein AALP_AA1G070800 [Arabis alpina]
c92104.graph_c0	[H]	Coenzyme transport and metabolism	Molecular Function: catalytic activity (GO:0003824);; Biological Process: cellular metabolic process (GO:0044237);; Biological Process: small molecule metabolic process (GO:0044281);; Biological Process: single-organism cellular process (GO:0044763);; Biological Process: organic substance metabolic process (GO:0071704);;	K14759|0|bvg:104896273|K14759 isochorismate synthase / 2-succinyl-5-enolpyruvyl-6-hydroxy-3-cyclohexene-1-carboxylate synthase / 2-succinyl-6-hydroxy-2,4-cyclohexadiene-1-carboxylate synthase / O-succinylbenzoate synthase [EC:5.4.4.2 2.2.1.9 4.2.99.20 4.2.1.113] | (RefSeq) protein PHYLLO, chloroplastic	[E]	Amino acid transport and metabolism	Thiamine pyrophosphate enzyme, N-terminal TPP binding domain;; Enolase C-terminal domain-like;; Alpha/beta hydrolase family;; Middle domain of thiamine pyrophosphate;; alpha/beta hydrolase fold;; Serine aminopeptidase, S33;; Thiamine pyrophosphate enzyme, C-terminal TPP binding domain;; Ndr family;; Dienelactone hydrolase family	Protein PHYLLO, chloroplastic OS=Arabidopsis thaliana OX=3702 GN=PHYLLO PE=2 SV=2	H	Coenzyme transport and metabolism	protein PHYLLO, chloroplastic isoform X1 [Spinacia oleracea]
c84206.graph_c0	--	--	Molecular Function: 3'-5'-exoribonuclease activity (GO:0000175);; Cellular Component: nucleus (GO:0005634);; Biological Process: mRNA processing (GO:0006397);; Biological Process: RNA splicing (GO:0008380);; Biological Process: U6 snRNA 3'-end processing (GO:0034477);; Biological Process: RNA phosphodiester bond hydrolysis, exonucleolytic (GO:0090503);;	--	[S]	Function unknown	Uncharacterised conserved protein	--	A	RNA processing and modification	U6 snRNA phosphodiesterase [Herrania umbratica]
c62051.graph_c0	--	--	--	--	--	--	--	--	--	--	WRC domain-containing protein/QLQ domain-containing protein [Cephalotus follicularis]
c68432.graph_c0	[R]	General function prediction only	--	--	[Z]	Cytoskeleton	Tetratricopeptide repeat;; Tetratricopeptide repeat;; Tetratricopeptide repeat;; Tetratricopeptide repeat;; Tetratricopeptide repeat;; Tetratricopeptide repeat;; Tetratricopeptide repeat;; TPR repeat;; Tetratricopeptide repeat	Protein KINESIN LIGHT CHAIN-RELATED 1 OS=Arabidopsis thaliana OX=3702 GN=KLCR1 PE=1 SV=1	S	Function unknown	unnamed protein product [Coffea canephora]
c63492.graph_c0	--	--	--	--	--	--	Salt stress response/antifungal	--	--	--	hypothetical protein SOVF_138190, partial [Spinacia oleracea]
c113885.graph_c0	--	--	--	--	--	--	PAN domain	--	--	--	--
c79216.graph_c0	--	--	--	--	--	--	F-box domain;; Kelch motif	F-box/kelch-repeat protein At1g23390 OS=Arabidopsis thaliana OX=3702 GN=At1g23390 PE=2 SV=1	S	Function unknown	F-box/kelch-repeat protein At1g23390-like [Chenopodium quinoa]
c117853.graph_c0	--	--	--	--	[R]	General function prediction only	--	--	S	Function unknown	hypothetical protein SOVF_186040 isoform B, partial [Spinacia oleracea]
c77813.graph_c0	--	--	--	--	--	--	--	Probable NAD(P)H dehydrogenase subunit CRR3, chloroplastic OS=Arabidopsis thaliana OX=3702 GN=CRR3 PE=2 SV=1	S	Function unknown	probable NAD(P)H dehydrogenase subunit CRR3, chloroplastic [Sesamum indicum]
c90434.graph_c1	--	--	Biological Process: transcription, DNA-templated (GO:0006351);;	--	--	--	GRAS domain family	Scarecrow-like protein 8 OS=Arabidopsis thaliana OX=3702 GN=SCL8 PE=2 SV=1	S	Function unknown	scarecrow-like protein 8 [Jatropha curcas]
c88038.graph_c1	--	--	Molecular Function: DNA binding (GO:0003677);;	K07466|2.10995e-21|thj:104814227|K07466 replication factor A1 | (RefSeq) uncharacterized protein At4g28440-like	--	--	--	Uncharacterized protein At4g28440 OS=Arabidopsis thaliana OX=3702 GN=At4g28440 PE=1 SV=1	--	--	hypothetical protein TSUD_187770 [Trifolium subterraneum]
c88085.graph_c0	--	--	--	K17262|4.85731e-135|sind:105163219|K17262 tubulin-folding cofactor B | (RefSeq) tubulin-folding cofactor B	[O]	Posttranslational modification, protein turnover, chaperones	Ubiquitin-like domain;; CAP-Gly domain	Tubulin-folding cofactor B OS=Arabidopsis thaliana OX=3702 GN=TFCB PE=1 SV=1	O	Posttranslational modification, protein turnover, chaperones	PREDICTED: tubulin-folding cofactor B [Ziziphus jujuba]
c15846.graph_c0	--	--	--	--	[CU]	--	CybS, succinate dehydrogenase cytochrome B small subunit	--	I	Lipid transport and metabolism	--
c86826.graph_c0	[B]	Chromatin structure and dynamics	--	K11650|0|vvi:100250968|K11650 SWI/SNF-related matrix-associated actin-dependent regulator of chromatin subfamily D | (RefSeq) SWI/SNF complex component SNF12 homolog	[BK]	--	SWIB/MDM2 domain	SWI/SNF complex component SNF12 homolog OS=Arabidopsis thaliana OX=3702 GN=At5g14170 PE=1 SV=1	B	Chromatin structure and dynamics	SWI/SNF complex component SNF12 homolog [Spinacia oleracea]
c30459.graph_c0	--	--	Cellular Component: ribosome (GO:0005840);;	K02975|2.13597e-27|gmx:548053|K02975 small subunit ribosomal protein S25e | (RefSeq) 40S ribosomal protein S25	[J]	Translation, ribosomal structure and biogenesis	S25 ribosomal protein	40S ribosomal protein S25-3 OS=Arabidopsis thaliana OX=3702 GN=RPS25D PE=3 SV=2	J	Translation, ribosomal structure and biogenesis	ribosomal 40S subunit protein S25A [Rhizophagus irregularis DAOM 197198w]
c94784.graph_c0	--	--	--	--	[T]	Signal transduction mechanisms	--	Putative disease resistance RPP13-like protein 1 OS=Arabidopsis thaliana OX=3702 GN=RPPL1 PE=3 SV=1	S	Function unknown	hypothetical protein SOVF_022720 [Spinacia oleracea]
c86373.graph_c0	[S]	Function unknown	Cellular Component: membrane (GO:0016020);;	--	--	--	Integral membrane protein DUF92	Protein VTE6, chloroplastic OS=Arabidopsis thaliana OX=3702 GN=VTE6 PE=1 SV=1	S	Function unknown	PREDICTED: protein VTE6, chloroplastic isoform X1 [Beta vulgaris subsp. vulgaris]
c64611.graph_c0	--	--	Cellular Component: Golgi membrane (GO:0000139);; Biological Process: protein glycosylation (GO:0006486);; Molecular Function: galactosyltransferase activity (GO:0008378);; Cellular Component: integral component of membrane (GO:0016021);;	K20855|5.87646e-23|csv:101221633|K20855 beta-1,3-galactosyltransferase 1/2/3/4/5/7/8 [EC:2.4.1.-] | (RefSeq) probable beta-1,3-galactosyltransferase 2	[G]	Carbohydrate transport and metabolism	--	Probable beta-1,3-galactosyltransferase 2 OS=Arabidopsis thaliana OX=3702 GN=B3GALT2 PE=2 SV=1	S	Function unknown	hypothetical protein MANES_15G070900 [Manihot esculenta]
c92421.graph_c0	[V]	Defense mechanisms	Molecular Function: ATP binding (GO:0005524);; Cellular Component: integral component of membrane (GO:0016021);; Molecular Function: ATPase activity, coupled to transmembrane movement of substances (GO:0042626);; Biological Process: transmembrane transport (GO:0055085);;	--	[Q]	Secondary metabolites biosynthesis, transport and catabolism	ABC transporter;; ABC transporter transmembrane region	ABC transporter C family member 9 OS=Arabidopsis thaliana OX=3702 GN=ABCC9 PE=2 SV=2	V	Defense mechanisms	putative ABC transporter C family member 15 [Spinacia oleracea]
c55389.graph_c0	--	--	Molecular Function: transporter activity (GO:0005215);; Cellular Component: integral component of membrane (GO:0016021);; Cellular Component: chloroplast membrane (GO:0031969);; Biological Process: carbohydrate transmembrane transport (GO:0034219);;	K15283|6.02632e-48|zma:542473|K15283 solute carrier family 35, member E1 | (RefSeq) pco116159a, TPT, zmcpt; uncharacterized LOC542473	[GE]	--	Triose-phosphate Transporter family	Triose phosphate/phosphate translocator, chloroplastic OS=Zea mays OX=4577 GN=TPT PE=1 SV=1	S	Function unknown	Triose phosphate/phosphate translocator TPT chloroplastic [Zea mays]
c115310.graph_c0	--	--	--	--	[R]	General function prediction only	--	Putative ribonuclease H protein At1g65750 OS=Arabidopsis thaliana OX=3702 GN=At1g65750 PE=3 SV=1	S	Function unknown	PREDICTED: uncharacterized protein LOC104887816 [Beta vulgaris subsp. vulgaris]
c62007.graph_c0	[V]	Defense mechanisms	Molecular Function: ATP binding (GO:0005524);; Cellular Component: integral component of membrane (GO:0016021);; Molecular Function: ATPase activity, coupled to transmembrane movement of substances (GO:0042626);; Biological Process: transmembrane transport (GO:0055085);;	K05658|1.71444e-82|dosa:Os01t0976100-01|K05658 ATP-binding cassette, subfamily B (MDR/TAP), member 1 [EC:3.6.3.44] | (RAP-DB) Os01g0976100; ABC transporter-like domain containing protein.	[Q]	Secondary metabolites biosynthesis, transport and catabolism	ABC transporter transmembrane region	ABC transporter B family member 6 OS=Arabidopsis thaliana OX=3702 GN=ABCB6 PE=1 SV=2	V	Defense mechanisms	hypothetical protein MANES_07G111300 [Manihot esculenta]
c44063.graph_c0	--	--	Molecular Function: DNA binding (GO:0003677);;	K09422|2.70943e-30|nnu:104597747|K09422 myb proto-oncogene protein, plant | (RefSeq) uncharacterized LOC104597747	[K]	Transcription	Myb-like DNA-binding domain;; Myb-like DNA-binding domain	Transcription factor MYB105 OS=Arabidopsis thaliana OX=3702 GN=MYB105 PE=1 SV=1	K	Transcription	PREDICTED: uncharacterized protein LOC104597747 [Nelumbo nucifera]
c86991.graph_c0	[X]	Mobilome: prophages, transposons	Molecular Function: nucleic acid binding (GO:0003676);; Biological Process: DNA integration (GO:0015074);;	--	[R]	General function prediction only	Integrase core domain	Uncharacterized mitochondrial protein AtMg00760 OS=Arabidopsis thaliana OX=3702 GN=AtMg00760 PE=4 SV=1	L	Replication, recombination and repair	hypothetical protein L195_g026684, partial [Trifolium pratense]
c75757.graph_c0	--	--	--	--	--	--	Sieve element occlusion N-terminus;; Sieve element occlusion C-terminus	Protein SIEVE ELEMENT OCCLUSION B OS=Arabidopsis thaliana OX=3702 GN=SEOB PE=1 SV=1	S	Function unknown	hypothetical protein SOVF_023840 [Spinacia oleracea]
c137499.graph_c0	--	--	--	--	--	--	--	--	S	Function unknown	--
c32957.graph_c0	--	--	--	--	[R]	General function prediction only	FHA domain	FHA domain-containing protein PS1 OS=Arabidopsis thaliana OX=3702 GN=PS1 PE=2 SV=1	T	Signal transduction mechanisms	parallel spindle 1 [Dianthus caryophyllus]
c70355.graph_c0	--	--	Molecular Function: Rab GDP-dissociation inhibitor activity (GO:0005093);; Cellular Component: intracellular (GO:0005622);; Biological Process: small GTPase mediated signal transduction (GO:0007264);; Biological Process: protein transport (GO:0015031);; Molecular Function: oxidoreductase activity (GO:0016491);; Biological Process: regulation of catalytic activity (GO:0050790);; Biological Process…	K17255|5.295e-129|thj:104804330|K17255 Rab GDP dissociation inhibitor | (RefSeq) guanosine nucleotide diphosphate dissociation inhibitor 2	[O]	Posttranslational modification, protein turnover, chaperones	GDP dissociation inhibitor	Guanosine nucleotide diphosphate dissociation inhibitor 2 OS=Arabidopsis thaliana OX=3702 GN=GDI2 PE=2 SV=1	O	Posttranslational modification, protein turnover, chaperones	PREDICTED: guanosine nucleotide diphosphate dissociation inhibitor 2 [Tarenaya hassleriana]
c77154.graph_c0	[CI]	Energy production and conversion ;; Lipid transport and metabolism	Cellular Component: endoplasmic reticulum (GO:0005783);; Molecular Function: nitrate reductase (NADH) activity (GO:0009703);; Cellular Component: integral component of membrane (GO:0016021);; Molecular Function: heme binding (GO:0020037);; Molecular Function: metal ion binding (GO:0046872);; Molecular Function: L-ascorbate-cytochrome-b5 reductase activity (GO:0047063);; Biological Process: oxidat…	--	[C]	Energy production and conversion	Cytochrome b5-like Heme/Steroid binding domain	Cytochrome b5 OS=Oryza sativa subsp. japonica OX=39947 GN=Os05g0108800 PE=2 SV=2	CI	--	cytochrome b5-like [Spinacia oleracea]
c79282.graph_c0	--	--	Molecular Function: secondary active sulfate transmembrane transporter activity (GO:0008271);; Cellular Component: integral component of membrane (GO:0016021);; Biological Process: sulfate transmembrane transport (GO:1902358);;	K18059|2.1615e-11|egr:104455855|K18059 sulfate transporter 4 | (RefSeq) sulfate transporter 4.1, chloroplastic	[P]	Inorganic ion transport and metabolism	--	Sulfate transporter 4.1, chloroplastic OS=Arabidopsis thaliana OX=3702 GN=SULTR4;1 PE=1 SV=1	P	Inorganic ion transport and metabolism	hypothetical protein EUGRSUZ_G02892 [Eucalyptus grandis]
c91416.graph_c1	--	--	Molecular Function: zinc ion transmembrane transporter activity (GO:0005385);; Cellular Component: plasma membrane (GO:0005886);; Cellular Component: integral component of membrane (GO:0016021);; Biological Process: zinc II ion transmembrane transport (GO:0071577);;	K14709|1.30775e-42|pmum:103325500|K14709 solute carrier family 39 (zinc transporter), member 1/2/3 | (RefSeq) zinc transporter 8-like	[P]	Inorganic ion transport and metabolism	ZIP Zinc transporter	Zinc transporter 8 OS=Oryza sativa subsp. japonica OX=39947 GN=ZIP8 PE=2 SV=1	P	Inorganic ion transport and metabolism	unnamed protein product, partial [Vitis vinifera]
c46767.graph_c0	--	--	Cellular Component: nucleosome (GO:0000786);; Molecular Function: DNA binding (GO:0003677);; Cellular Component: nucleus (GO:0005634);; Molecular Function: protein heterodimerization activity (GO:0046982);;	K11251|3.93601e-51|sita:101771744|K11251 histone H2A | (RefSeq) histone H2A	[B]	Chromatin structure and dynamics	C-terminus of histone H2A;; Core histone H2A/H2B/H3/H4;; Histone-like transcription factor (CBF/NF-Y) and archaeal histone	Histone H2A.2.1 OS=Triticum aestivum OX=4565 PE=1 SV=1	B	Chromatin structure and dynamics	RecName: Full=Histone H2A.2.1
c112343.graph_c0	--	--	--	--	--	--	--	--	--	--	uncharacterized protein LOC110805637 [Spinacia oleracea]
c44586.graph_c0	--	--	--	--	--	--	--	--	S	Function unknown	PREDICTED: probable disease resistance protein At4g27220 isoform X4 [Vitis vinifera]
c69770.graph_c0	--	--	Cellular Component: membrane (GO:0016020);; Molecular Function: metal ion binding (GO:0046872);;	--	[O]	Posttranslational modification, protein turnover, chaperones	Ring finger domain;; RING-H2 zinc finger domain;; Zinc finger, C3HC4 type (RING finger);; Anaphase-promoting complex subunit 11 RING-H2 finger;; Zinc finger, C3HC4 type (RING finger)	Probable E3 ubiquitin-protein ligase ATL44 OS=Arabidopsis thaliana OX=3702 GN=ATL44 PE=2 SV=1	O	Posttranslational modification, protein turnover, chaperones	PREDICTED: RING-H2 finger protein ATL80 [Beta vulgaris subsp. vulgaris]
c65025.graph_c0	--	--	--	--	--	--	Filament-like plant protein, long coiled-coil	Filament-like plant protein 4 OS=Arabidopsis thaliana OX=3702 GN=FPP4 PE=1 SV=1	S	Function unknown	filament-like plant protein 4 [Spinacia oleracea]
c93482.graph_c1	--	--	Molecular Function: lipid binding (GO:0008289);;	--	--	--	Protein of unknown function (DUF1336);; START domain	Nudix hydrolase 3 OS=Arabidopsis thaliana OX=3702 GN=NUDT3 PE=1 SV=1	S	Function unknown	protein ENHANCED DISEASE RESISTANCE 2-like isoform X1 [Chenopodium quinoa]
c71302.graph_c0	[E]	Amino acid transport and metabolism	Molecular Function: serine-type carboxypeptidase activity (GO:0004185);; Molecular Function: transferase activity, transferring acyl groups other than amino-acyl groups (GO:0016747);; Biological Process: secondary metabolic process (GO:0019748);; Biological Process: proteolysis involved in cellular protein catabolic process (GO:0051603);;	K16297|2.4205e-157|pvu:PHAVU_007G242200g|K16297 serine carboxypeptidase-like clade II [EC:3.4.16.-] | (RefSeq) hypothetical protein	[OE]	--	Serine carboxypeptidase	Serine carboxypeptidase-like 45 OS=Arabidopsis thaliana OX=3702 GN=SCPL45 PE=2 SV=1	E	Amino acid transport and metabolism	hypothetical protein PHAVU_007G242200g [Phaseolus vulgaris]
c93498.graph_c0	--	--	--	--	[S]	Function unknown	Chromosome segregation during meiosis;; Domain of unknown function (DUF4210)	--	S	Function unknown	uncharacterized protein LOC110703917 [Chenopodium quinoa]
c134238.graph_c0	--	--	Cellular Component: chromosome, centromeric region (GO:0000775);; Cellular Component: chromosome, telomeric region (GO:0000781);; Biological Process: chromatin silencing at telomere (GO:0006348);; Biological Process: endocytosis (GO:0006897);; Biological Process: cellular response to DNA damage stimulus (GO:0006974);; Molecular Function: cytoskeletal protein binding (GO:0008092);; Cellular Compon…	--	[U]	Intracellular trafficking, secretion, and vesicular transport	SH3 domain;; Variant SH3 domain;; Variant SH3 domain	--	S	Function unknown	hypothetical protein [Parasitella parasitica]
c64888.graph_c0	--	--	--	--	--	--	Hyaluronan / mRNA binding family	--	--	--	hypothetical protein RO3G_16296 [Lichtheimia corymbifera JMRC:FSU:9682]
c91233.graph_c0	[G]	Carbohydrate transport and metabolism	Molecular Function: sucrose alpha-glucosidase activity (GO:0004575);; Cellular Component: vacuole (GO:0005773);; Biological Process: carbohydrate metabolic process (GO:0005975);; Cellular Component: integral component of membrane (GO:0016021);;	K01193|0|bvg:104888690|K01193 beta-fructofuranosidase [EC:3.2.1.26] | (RefSeq) beta-fructofuranosidase, soluble isoenzyme I-like	[G]	Carbohydrate transport and metabolism	Glycosyl hydrolases family 32 N-terminal domain;; Glycosyl hydrolases family 32 C terminal;; Domain of unknown function (DUF3357)	Beta-fructofuranosidase, soluble isoenzyme I OS=Daucus carota OX=4039 GN=INV*DC4 PE=1 SV=2	G	Carbohydrate transport and metabolism	vacuole invertase [Rumex dentatus]
c80082.graph_c0	[Q]	Secondary metabolites biosynthesis, transport and catabolism	Molecular Function: lactoylglutathione lyase activity (GO:0004462);; Molecular Function: metal ion binding (GO:0046872);;	K01759|1.28458e-77|pvu:PHAVU_011G084400g|K01759 lactoylglutathione lyase [EC:4.4.1.5] | (RefSeq) hypothetical protein	[G]	Carbohydrate transport and metabolism	Glyoxalase/Bleomycin resistance protein/Dioxygenase superfamily	Lactoylglutathione lyase OS=Brassica juncea OX=3707 GN=GLY I PE=2 SV=1	S	Function unknown	hypothetical protein PHAVU_011G084400g [Phaseolus vulgaris]
c123811.graph_c0	--	--	Molecular Function: structural constituent of ribosome (GO:0003735);; Cellular Component: ribosome (GO:0005840);; Biological Process: translation (GO:0006412);;	K02889|2.85437e-22|apro:F751_2285|K02889 large subunit ribosomal protein L21e | (RefSeq) 60S ribosomal protein L21-1	[J]	Translation, ribosomal structure and biogenesis	Ribosomal protein L21e	60S ribosomal protein L21 OS=Cyanophora paradoxa OX=2762 GN=RPL21 PE=2 SV=1	J	Translation, ribosomal structure and biogenesis	Putative 60S ribosomal protein L21 [Torrubiella hemipterigena]
c77644.graph_c1	[U]	Intracellular trafficking, secretion, and vesicular transport	Biological Process: SRP-dependent cotranslational protein targeting to membrane (GO:0006614);; Molecular Function: 7S RNA binding (GO:0008312);; Cellular Component: signal recognition particle (GO:0048500);;	K03105|2.75457e-58|adu:107470116|K03105 signal recognition particle subunit SRP19 | (RefSeq) signal recognition particle 19 kDa protein-like	[U]	Intracellular trafficking, secretion, and vesicular transport	SRP19 protein	Signal recognition particle 19 kDa protein OS=Oryza sativa subsp. japonica OX=39947 GN=SRP19 PE=1 SV=1	U	Intracellular trafficking, secretion, and vesicular transport	signal recognition particle 19 kDa protein [Arachis duranensis]
c80710.graph_c0	--	--	--	--	[R]	General function prediction only	--	Uncharacterized protein At4g22758 OS=Arabidopsis thaliana OX=3702 GN=At4g22758 PE=2 SV=1	S	Function unknown	hypothetical protein POPTR_003G116300v3 [Populus trichocarpa]
c74636.graph_c0	[G]	Carbohydrate transport and metabolism	Biological Process: carbohydrate metabolic process (GO:0005975);; Molecular Function: beta-glucosidase activity (GO:0008422);; Molecular Function: scopolin beta-glucosidase activity (GO:0102483);;	--	--	--	Glycosyl hydrolase family 3 C-terminal domain	Putative beta-D-xylosidase (Fragment) OS=Prunus persica OX=3760 PE=2 SV=1	G	Carbohydrate transport and metabolism	PREDICTED: probable beta-D-xylosidase 2 [Beta vulgaris subsp. vulgaris]
c76295.graph_c0	[G]	Carbohydrate transport and metabolism	Molecular Function: cellulase activity (GO:0008810);; Biological Process: cellulose catabolic process (GO:0030245);;	--	--	--	Glycosyl hydrolase family 9	Endoglucanase 17 OS=Arabidopsis thaliana OX=3702 GN=At4g02290 PE=2 SV=1	G	Carbohydrate transport and metabolism	alpha family endo-beta-1,4-glucanase precursor [Glycine max]
c66634.graph_c0	--	--	--	--	--	--	Domain of unknown function	--	S	Function unknown	uncharacterized protein LOC110635802 [Hevea brasiliensis]
c131052.graph_c0	--	--	Molecular Function: GTP binding (GO:0005525);; Cellular Component: endosome (GO:0005768);; Biological Process: small GTPase mediated signal transduction (GO:0007264);; Cellular Component: endocytic vesicle (GO:0030139);;	--	[U]	Intracellular trafficking, secretion, and vesicular transport	Ras family	Ras-related protein RABF2b OS=Arabidopsis thaliana OX=3702 GN=RABF2B PE=1 SV=1	S	Function unknown	ras-related protein RABF2a [Citrus clementina]
c139804.graph_c0	--	--	Molecular Function: catalytic activity (GO:0003824);; Biological Process: nitrogen compound metabolic process (GO:0006807);; Biological Process: cellular metabolic process (GO:0044237);; Biological Process: primary metabolic process (GO:0044238);; Biological Process: organic substance metabolic process (GO:0071704);;	--	[R]	General function prediction only	--	Retrovirus-related Pol polyprotein from transposon RE1 OS=Arabidopsis thaliana OX=3702 GN=RE1 PE=2 SV=1	L	Replication, recombination and repair	Cysteine-rich RLK (RECEPTOR-like protein kinase) 8 [Theobroma cacao]
c66887.graph_c0	--	--	--	--	[R]	General function prediction only	Reverse transcriptase (RNA-dependent DNA polymerase)	Putative ribonuclease H protein At1g65750 OS=Arabidopsis thaliana OX=3702 GN=At1g65750 PE=3 SV=1	S	Function unknown	PREDICTED: uncharacterized protein LOC109154673 [Ipomoea nil]
c56356.graph_c0	--	--	Cellular Component: mitochondrion (GO:0005739);; Cellular Component: endoplasmic reticulum (GO:0005783);; Cellular Component: plasmodesma (GO:0009506);; Cellular Component: integral component of membrane (GO:0016021);;	K20724|3.11524e-108|pop:POPTR_0004s10450g|K20724 transmembrane protein 33 | (RefSeq) POPTRDRAFT_759265; hypothetical protein	--	--	Uncharacterised protein family (UPF0121)	--	S	Function unknown	hypothetical protein POPTR_0004s10450g [Populus trichocarpa]
c126709.graph_c0	[X]	Mobilome: prophages, transposons	Cellular Component: plastid (GO:0009536);;	--	[R]	General function prediction only	Integrase core domain	Retrovirus-related Pol polyprotein from transposon TNT 1-94 OS=Nicotiana tabacum OX=4097 PE=2 SV=1	L	Replication, recombination and repair	histone deacetylase [Trifolium pratense]
c106123.graph_c0	--	--	Molecular Function: transferase activity, transferring alkyl or aryl (other than methyl) groups (GO:0016765);;	--	[R]	General function prediction only	--	Retrovirus-related Pol polyprotein from transposon RE2 OS=Arabidopsis thaliana OX=3702 GN=RE2 PE=4 SV=1	L	Replication, recombination and repair	Retrovirus-related Pol polyprotein from transposon TNT 1-94, partial [Glycine soja]
c75355.graph_c0	--	--	--	--	--	--	Thaumatin family	Thaumatin-like protein 1 OS=Prunus persica OX=3760 PE=2 SV=1	S	Function unknown	PREDICTED: thaumatin-like protein 1b [Tarenaya hassleriana]
c71195.graph_c0	--	--	Molecular Function: 6-phosphofructo-2-kinase activity (GO:0003873);; Molecular Function: ATP binding (GO:0005524);; Cellular Component: cytosol (GO:0005829);; Cellular Component: plasma membrane (GO:0005886);; Biological Process: fructose metabolic process (GO:0006000);; Biological Process: fructose 6-phosphate metabolic process (GO:0006002);; Biological Process: fructose 2,6-bisphosphate metabol…	K01103|2.69263e-34|egr:104431403|K01103 6-phosphofructo-2-kinase / fructose-2,6-biphosphatase 3&#160; [EC:2.7.1.105 3.1.3.46] | (RefSeq) 6-phosphofructo-2-kinase/fructose-2,6-bisphosphatase-like	[G]	Carbohydrate transport and metabolism	--	6-phosphofructo-2-kinase/fructose-2,6-bisphosphatase OS=Arabidopsis thaliana OX=3702 GN=FKFBP PE=1 SV=1	G	Carbohydrate transport and metabolism	PREDICTED: 6-phosphofructo-2-kinase/fructose-2,6-bisphosphatase-like [Eucalyptus grandis]
c65446.graph_c0	[T]	Signal transduction mechanisms	--	K12489|3.78928e-60|bvg:104899576|K12489 Arf-GAP with coiled-coil, ANK repeat and PH domain-containing protein | (RefSeq) ADP-ribosylation factor GTPase-activating protein AGD3-like	[T]	Signal transduction mechanisms	Ankyrin repeats (3 copies);; Ankyrin repeat;; Ankyrin repeats (many copies);; Ankyrin repeat;; Ankyrin repeats (many copies)	ADP-ribosylation factor GTPase-activating protein AGD1 OS=Arabidopsis thaliana OX=3702 GN=AGD1 PE=2 SV=2	U	Intracellular trafficking, secretion, and vesicular transport	PREDICTED: ADP-ribosylation factor GTPase-activating protein AGD3 isoform X2 [Beta vulgaris subsp. vulgaris]
c88766.graph_c2	--	--	Cellular Component: Golgi membrane (GO:0000139);; Molecular Function: mannosyl-oligosaccharide 1,2-alpha-mannosidase activity (GO:0004571);; Molecular Function: calcium ion binding (GO:0005509);; Cellular Component: endoplasmic reticulum (GO:0005783);; Biological Process: N-glycan processing (GO:0006491);; Cellular Component: integral component of membrane (GO:0016021);;	K01230|2.07861e-65|vvi:100852827|K01230 mannosyl-oligosaccharide alpha-1,2-mannosidase [EC:3.2.1.113] | (RefSeq) mannosyl-oligosaccharide 1,2-alpha-mannosidase MNS1	[G]	Carbohydrate transport and metabolism	Glycosyl hydrolase family 47	Mannosyl-oligosaccharide 1,2-alpha-mannosidase MNS1 OS=Arabidopsis thaliana OX=3702 GN=MNS1 PE=1 SV=1	S	Function unknown	mannosyl-oligosaccharide 1,2-alpha-mannosidase MNS2-like isoform X1 [Olea europaea var. sylvestris]
c108224.graph_c0	--	--	--	--	[R]	General function prediction only	Reverse transcriptase (RNA-dependent DNA polymerase)	Retrovirus-related Pol polyprotein from transposon RE2 OS=Arabidopsis thaliana OX=3702 GN=RE2 PE=4 SV=1	L	Replication, recombination and repair	PREDICTED: uncharacterized mitochondrial protein AtMg00810-like [Ricinus communis]
c91481.graph_c0	--	--	Molecular Function: RNA cap binding (GO:0000339);; Biological Process: RNA splicing, via endonucleolytic cleavage and ligation (GO:0000394);; Cellular Component: nucleus (GO:0005634);; Cellular Component: nuclear cap binding complex (GO:0005846);; Biological Process: response to abscisic acid (GO:0009737);; Biological Process: primary miRNA processing (GO:0031053);; Biological Process: mRNA cis s…	K12882|0|vvi:100265341|K12882 nuclear cap-binding protein subunit 1 | (RefSeq) ABH1; nuclear cap-binding protein subunit 1	[A]	RNA processing and modification	MIF4G like;; MIF4G like	Nuclear cap-binding protein subunit 1 OS=Arabidopsis thaliana OX=3702 GN=ABH1 PE=1 SV=2	A	RNA processing and modification	PREDICTED: nuclear cap-binding protein subunit 1 isoform X2 [Vitis vinifera]
c70011.graph_c0	--	--	--	--	--	--	--	--	S	Function unknown	uncharacterized protein LOC110600482 [Manihot esculenta]
c90167.graph_c0	--	--	Cellular Component: integral component of membrane (GO:0016021);;	--	--	--	CemA family	Chloroplast envelope membrane protein OS=Rhodomonas salina OX=52970 GN=cemA PE=3 SV=1	P	Inorganic ion transport and metabolism	PREDICTED: chloroplast envelope membrane protein [Eucalyptus grandis]
c79287.graph_c0	[G]	Carbohydrate transport and metabolism	Molecular Function: aldose 1-epimerase activity (GO:0004034);; Cellular Component: cytosol (GO:0005829);; Biological Process: hexose metabolic process (GO:0019318);; Molecular Function: carbohydrate binding (GO:0030246);; Cellular Component: apoplast (GO:0048046);;	K01785|9.36222e-117|bvg:104894535|K01785 aldose 1-epimerase [EC:5.1.3.3] | (RefSeq) aldose 1-epimerase	[G]	Carbohydrate transport and metabolism	Aldose 1-epimerase;; Aldose 1-epimerase	--	G	Carbohydrate transport and metabolism	PREDICTED: aldose 1-epimerase [Beta vulgaris subsp. vulgaris]
c80599.graph_c0	--	--	Cellular Component: plasma membrane (GO:0005886);; Cellular Component: integral component of membrane (GO:0016021);;	--	--	--	Domain of unknown function (DUF588)	CASP-like protein 2D1 OS=Vitis vinifera OX=29760 GN=VIT_19s0090g00570 PE=2 SV=1	S	Function unknown	hypothetical protein COLO4_09668 [Corchorus olitorius]
c73556.graph_c0	--	--	--	--	--	--	No apical meristem (NAM) protein	NAC domain-containing protein 83 OS=Arabidopsis thaliana OX=3702 GN=NAC083 PE=1 SV=1	S	Function unknown	NAC domain-containing protein 83 [Carica papaya]
c91129.graph_c1	[T]	Signal transduction mechanisms	Molecular Function: protein kinase activity (GO:0004672);; Molecular Function: ATP binding (GO:0005524);; Biological Process: protein phosphorylation (GO:0006468);;	K14500|0|bvg:104887637|K14500 BR-signaling kinase [EC:2.7.11.1] | (RefSeq) probable serine/threonine-protein kinase At5g41260	--	--	Protein tyrosine kinase;; Protein kinase domain	Serine/threonine-protein kinase BSK3 OS=Arabidopsis thaliana OX=3702 GN=BSK3 PE=1 SV=1	T	Signal transduction mechanisms	probable serine/threonine-protein kinase At5g41260 [Spinacia oleracea]
c20542.graph_c1	--	--	--	--	[R]	General function prediction only	gag-polypeptide of LTR copia-type;; Retrotransposon gag protein	--	L	Replication, recombination and repair	PREDICTED: uncharacterized protein LOC103338441 [Prunus mume]
c63330.graph_c0	--	--	Molecular Function: transferase activity, transferring glycosyl groups (GO:0016757);;	K12930|4.29921e-13|cic:CICLE_v10019770mg|K12930 anthocyanidin 3-O-glucosyltransferase [EC:2.4.1.115] | (RefSeq) hypothetical protein	--	--	--	Kaempferol 3-O-beta-D-galactosyltransferase OS=Petunia hybrida OX=4102 PE=1 SV=1	S	Function unknown	UGT3 [Fagopyrum tataricum]
c78891.graph_c0	--	--	--	--	[Z]	Cytoskeleton	--	Kinesin-like protein KIN-14R OS=Arabidopsis thaliana OX=3702 GN=KIN14R PE=3 SV=1	Z	Cytoskeleton	kinesin-like protein KIN-14R [Chenopodium quinoa]
c78470.graph_c0	--	--	Cellular Component: membrane (GO:0016020);;	--	[S]	Function unknown	Membrane transport protein;; Membrane transport protein	Protein PIN-LIKES 5 OS=Arabidopsis thaliana OX=3702 GN=PILS5 PE=2 SV=1	S	Function unknown	Auxin efflux carrier [Cynara cardunculus var. scolymus]
c16050.graph_c0	--	--	--	--	--	--	F-box associated domain;; F-box associated	--	--	--	F-box protein CPR30-like [Hevea brasiliensis]
c78837.graph_c0	--	--	--	--	--	--	--	NAC domain-containing protein 2 OS=Arabidopsis thaliana OX=3702 GN=NAC002 PE=2 SV=2	S	Function unknown	NAC-like protein 2 [Suaeda liaotungensis]
c99488.graph_c0	--	--	--	--	--	--	--	--	S	Function unknown	PREDICTED: uncharacterized protein LOC104591054 [Nelumbo nucifera]
c50235.graph_c0	--	--	Biological Process: nucleobase-containing compound metabolic process (GO:0006139);; Biological Process: single-organism metabolic process (GO:0044710);; Molecular Function: metal ion binding (GO:0046872);; Molecular Function: organic cyclic compound binding (GO:0097159);; Molecular Function: heterocyclic compound binding (GO:1901363);;	--	[R]	General function prediction only	--	Retrovirus-related Pol polyprotein from transposon TNT 1-94 OS=Nicotiana tabacum OX=4097 PE=2 SV=1	L	Replication, recombination and repair	Retrovirus-related Pol polyprotein from transposon TNT 1-94 [Dendrobium catenatum]
c70651.graph_c0	[G]	Carbohydrate transport and metabolism	Molecular Function: fructose-bisphosphate aldolase activity (GO:0004332);; Molecular Function: copper ion binding (GO:0005507);; Cellular Component: nucleus (GO:0005634);; Cellular Component: mitochondrion (GO:0005739);; Cellular Component: cytosol (GO:0005829);; Cellular Component: plasma membrane (GO:0005886);; Biological Process: glycolytic process (GO:0006096);; Biological Process: pentose-ph…	K01623|1.38581e-73|pxb:103955182|K01623 fructose-bisphosphate aldolase, class I [EC:4.1.2.13] | (RefSeq) fructose-bisphosphate aldolase, cytoplasmic isozyme	[G]	Carbohydrate transport and metabolism	Fructose-bisphosphate aldolase class-I	Fructose-bisphosphate aldolase 8, cytosolic OS=Arabidopsis thaliana OX=3702 GN=FBA8 PE=1 SV=1	G	Carbohydrate transport and metabolism	PREDICTED: fructose-bisphosphate aldolase, cytoplasmic isozyme [Pyrus x bretschneideri]
c91823.graph_c0	--	--	--	K14721|9.32204e-153|bvg:104899334|K14721 DNA-directed RNA polymerase III subunit RPC5 | (RefSeq) DNA-directed RNA polymerase III subunit RPC5	[K]	Transcription	Sin-like protein conserved region	--	K	Transcription	DNA-directed RNA polymerase III subunit RPC5 [Spinacia oleracea]
c80234.graph_c0	--	--	Molecular Function: transcription factor activity, sequence-specific DNA binding (GO:0003700);; Biological Process: regulation of transcription, DNA-templated (GO:0006355);; Biological Process: brassinosteroid mediated signaling pathway (GO:0009742);;	--	--	--	--	BES1/BZR1 homolog protein 3 OS=Arabidopsis thaliana OX=3702 GN=BEH3 PE=1 SV=1	--	--	PREDICTED: BES1/BZR1 homolog protein 4 isoform X1 [Ricinus communis]
c75238.graph_c0	--	--	--	--	--	--	--	Multiple organellar RNA editing factor 8, chloroplastic/mitochondrial OS=Arabidopsis thaliana OX=3702 GN=MORF8 PE=1 SV=1	S	Function unknown	PREDICTED: multiple organellar RNA editing factor 8, chloroplastic/mitochondrial-like [Nelumbo nucifera]
c45850.graph_c0	--	--	--	--	[R]	General function prediction only	Reverse transcriptase (RNA-dependent DNA polymerase)	--	S	Function unknown	uncharacterized protein LOC110730423 [Chenopodium quinoa]
c92309.graph_c0	[R]	General function prediction only	Molecular Function: protein kinase C activity (GO:0004697);; Molecular Function: ATP binding (GO:0005524);; Cellular Component: intracellular (GO:0005622);; Biological Process: peptidyl-serine phosphorylation (GO:0018105);; Biological Process: intracellular signal transduction (GO:0035556);;	K08790|0|bvg:104894716|K08790 serine/threonine kinase 38 [EC:2.7.11.1] | (RefSeq) serine/threonine-protein kinase tricorner-like	[R]	General function prediction only	Protein kinase domain;; Protein tyrosine kinase;; Protein kinase C terminal domain	Probable serine/threonine protein kinase IRE OS=Arabidopsis thaliana OX=3702 GN=IRE PE=2 SV=1	T	Signal transduction mechanisms	protein kinase MK6 [Mesembryanthemum crystallinum]
c103416.graph_c0	--	--	--	K02135|5.70167e-07|bna:106424412|K02135 F-type H+-transporting ATPase subunit epsilon | (RefSeq) ATP synthase subunit epsilon, mitochondrial-like	[C]	Energy production and conversion	Mitochondrial ATP synthase epsilon chain	ATP synthase subunit epsilon, mitochondrial OS=Arabidopsis thaliana OX=3702 GN=At1g51650 PE=1 SV=3	C	Energy production and conversion	ATP synthase subunit epsilon, mitochondrial-like [Brassica napus]
c39465.graph_c0	--	--	--	K17261|5.86377e-22|adu:107476676|K17261 adenylyl cyclase-associated protein | (RefSeq) cyclase-associated protein 1-like	[ZT]	--	Adenylate cyclase associated (CAP) N terminal;; Adenylate cyclase associated (CAP) C terminal;; Adenylate cyclase associated (CAP) N terminal	--	S	Function unknown	PREDICTED: cyclase-associated protein 1 [Erythranthe guttata]
c72033.graph_c0	[O]	Posttranslational modification, protein turnover, chaperones	Biological Process: single-organism metabolic process (GO:0044710);;	--	--	--	Thioredoxin	Thioredoxin-like protein HCF164, chloroplastic OS=Oryza sativa subsp. japonica OX=39947 GN=Os03g0767500 PE=2 SV=1	O	Posttranslational modification, protein turnover, chaperones	PREDICTED: thioredoxin-like protein HCF164, chloroplastic [Juglans regia]
c63807.graph_c0	--	--	Molecular Function: glycine-tRNA ligase activity (GO:0004820);; Molecular Function: ATP binding (GO:0005524);; Cellular Component: mitochondrion (GO:0005739);; Biological Process: glycyl-tRNA aminoacylation (GO:0006426);; Cellular Component: chloroplast stroma (GO:0009570);;	K14164|9.17551e-09|adu:107464430|K14164 glycyl-tRNA synthetase [EC:6.1.1.14] | (RefSeq) glycine--tRNA ligase, chloroplastic/mitochondrial 2	--	--	--	Glycine--tRNA ligase, chloroplastic/mitochondrial 2 OS=Arabidopsis thaliana OX=3702 GN=EDD1 PE=1 SV=1	J	Translation, ribosomal structure and biogenesis	glycine--tRNA ligase, chloroplastic/mitochondrial 2, partial [Arachis duranensis]
c1037.graph_c0	--	--	Molecular Function: transferase activity, transferring acyl groups other than amino-acyl groups (GO:0016747);;	--	--	--	Transferase family	BAHD acyltransferase DCR OS=Arabidopsis thaliana OX=3702 GN=DCR PE=2 SV=1	S	Function unknown	uncharacterized acetyltransferase At3g50280-like [Quercus suber]
c88115.graph_c0	[O]	Posttranslational modification, protein turnover, chaperones	Molecular Function: ATP binding (GO:0005524);; Molecular Function: 2-alkenal reductase [NAD(P)] activity (GO:0032440);; Biological Process: oxidation-reduction process (GO:0055114);;	K03283|0|sind:105158297|K03283 heat shock 70kDa protein 1/8 | (RefSeq) heat shock 70 kDa protein-like	[O]	Posttranslational modification, protein turnover, chaperones	Hsp70 protein;; MreB/Mbl protein;; NAD-specific glutamate dehydrogenase	Heat shock 70 kDa protein OS=Glycine max OX=3847 GN=HSP70 PE=3 SV=1	O	Posttranslational modification, protein turnover, chaperones	heat shock 70 kDa protein-like [Sesamum indicum]
c90018.graph_c0	--	--	Molecular Function: SNARE binding (GO:0000149);; Molecular Function: SNAP receptor activity (GO:0005484);; Cellular Component: plasma membrane (GO:0005886);; Biological Process: intracellular protein transport (GO:0006886);; Biological Process: exocytosis (GO:0006887);; Biological Process: vesicle fusion (GO:0006906);; Cellular Component: cell plate (GO:0009504);; Cellular Component: plasmodesma …	K08486|6.41555e-09|bvg:104883350|K08486 syntaxin 1B/2/3 | (RefSeq) syntaxin-related protein KNOLLE	[U]	Intracellular trafficking, secretion, and vesicular transport	--	Syntaxin-related protein KNOLLE OS=Arabidopsis thaliana OX=3702 GN=KN PE=1 SV=1	U	Intracellular trafficking, secretion, and vesicular transport	unnamed protein product [Coffea canephora]
c89359.graph_c0	[J]	Translation, ribosomal structure and biogenesis	Molecular Function: nucleic acid binding (GO:0003676);; Biological Process: RNA metabolic process (GO:0016070);;	K15332|0|nnu:104594841|K15332 tRNA (uracil-5-)-methyltransferase [EC:2.1.1.-] | (RefSeq) zinc finger CCCH domain-containing protein 24	[J]	Translation, ribosomal structure and biogenesis	tRNA (Uracil-5-)-methyltransferase;; Methyltransferase domain;; Methyltransferase domain;; Zinc finger C-x8-C-x5-C-x3-H type (and similar);; Methyltransferase small domain;; RNA recognition motif. (a.k.a. RRM, RBD, or RNP domain);; ubiE/COQ5 methyltransferase family	Zinc finger CCCH domain-containing protein 24 OS=Arabidopsis thaliana OX=3702 GN=At2g28450 PE=1 SV=1	J	Translation, ribosomal structure and biogenesis	PREDICTED: zinc finger CCCH domain-containing protein 24 isoform X2 [Nelumbo nucifera]
c70070.graph_c0	--	--	Molecular Function: binding (GO:0005488);;	K04733|4.01908e-50|bvg:104896111|K04733 interleukin-1 receptor-associated kinase 4 [EC:2.7.11.1] | (RefSeq) probable L-type lectin-domain containing receptor kinase S.5	--	--	Legume lectin domain;; Protein tyrosine kinase	Probable L-type lectin-domain containing receptor kinase S.5 OS=Arabidopsis thaliana OX=3702 GN=LECRKS5 PE=2 SV=1	T	Signal transduction mechanisms	hypothetical protein BVRB_6g139600 [Beta vulgaris subsp. vulgaris]
c69346.graph_c0	--	--	--	--	[R]	General function prediction only	Retrotransposon gag protein	--	S	Function unknown	PREDICTED: uncharacterized protein LOC104893918 [Beta vulgaris subsp. vulgaris]
c98625.graph_c0	--	--	--	--	--	--	Transposase family tnp2	--	S	Function unknown	uncharacterized protein LOC109703894 [Ananas comosus]
c70652.graph_c1	--	--	Cellular Component: integral component of membrane (GO:0016021);;	--	--	--	--	--	S	Function unknown	hypothetical protein TanjilG_21177 [Lupinus angustifolius]
c93026.graph_c2	[S]	Function unknown	Molecular Function: actin monomer binding (GO:0003785);; Cellular Component: nucleus (GO:0005634);; Cellular Component: plasma membrane (GO:0005886);; Molecular Function: 1-phosphatidylinositol-4-phosphate 5-kinase activity (GO:0016308);; Biological Process: phosphatidylinositol phosphorylation (GO:0046854);; Molecular Function: actin filament binding (GO:0051015);;	K00889|0|bvg:104891207|K00889 1-phosphatidylinositol-4-phosphate 5-kinase [EC:2.7.1.68] | (RefSeq) phosphatidylinositol 4-phosphate 5-kinase 1-like	[T]	Signal transduction mechanisms	Phosphatidylinositol-4-phosphate 5-Kinase;; MORN repeat	Phosphatidylinositol 4-phosphate 5-kinase 1 OS=Arabidopsis thaliana OX=3702 GN=PIP5K1 PE=1 SV=1	T	Signal transduction mechanisms	phosphatidylinositol 4-phosphate 5-kinase 1-like [Spinacia oleracea]
c45926.graph_c0	--	--	--	--	--	--	Domain of unknown function (DUF4283)	--	S	Function unknown	PREDICTED: uncharacterized protein LOC104900325 [Beta vulgaris subsp. vulgaris]
c50545.graph_c0	--	--	--	--	--	--	--	--	--	--	PREDICTED: uncharacterized protein LOC106321922, partial [Brassica oleracea var. oleracea]
c2735.graph_c0	--	--	--	--	--	--	--	--	--	--	PREDICTED: uncharacterized protein LOC109136565 [Beta vulgaris subsp. vulgaris]
c111446.graph_c0	[O]	Posttranslational modification, protein turnover, chaperones	Biological Process: protein O-linked glycosylation (GO:0006493);; Molecular Function: transferase activity, transferring glycosyl groups (GO:0016757);;	K09667|8.13162e-33|dosa:Os02t0489550-00|K09667 protein O-GlcNAc transferase [EC:2.4.1.255] | (RAP-DB) Os02g0489550; Tetratricopeptide TPR-1 domain containing protein.	[GOT]	--	--	Probable UDP-N-acetylglucosamine--peptide N-acetylglucosaminyltransferase SEC OS=Arabidopsis thaliana OX=3702 GN=SEC PE=2 SV=1	O	Posttranslational modification, protein turnover, chaperones	probable UDP-N-acetylglucosamine--peptide N-acetylglucosaminyltransferase SEC [Aegilops tauschii subsp. tauschii]
c105350.graph_c0	--	--	Molecular Function: nucleic acid binding (GO:0003676);; Biological Process: DNA integration (GO:0015074);;	--	[R]	General function prediction only	--	Retrovirus-related Pol polyprotein from transposon RE1 OS=Arabidopsis thaliana OX=3702 GN=RE1 PE=2 SV=1	L	Replication, recombination and repair	PREDICTED: uncharacterized protein LOC107767711 [Nicotiana tabacum]
c4110.graph_c0	--	--	Molecular Function: hydrolase activity (GO:0016787);;	K01061|1.00479e-33|cit:102627224|K01061 carboxymethylenebutenolidase [EC:3.1.1.45] | (RefSeq) protein usf	[R]	General function prediction only	Dienelactone hydrolase family	--	Q	Secondary metabolites biosynthesis, transport and catabolism	hypothetical protein CISIN_1g023687mg [Citrus sinensis]
c84964.graph_c0	--	--	--	--	[D]	Cell cycle control, cell division, chromosome partitioning	RNA recognition motif 2;; RNA recognition motif. (a.k.a. RRM, RBD, or RNP domain)	Protein terminal ear1 OS=Zea mays OX=4577 GN=TE1 PE=2 SV=1	S	Function unknown	hypothetical protein GOBAR_DD31621 [Gossypium barbadense]
c113942.graph_c0	[V]	Defense mechanisms	Molecular Function: ATP binding (GO:0005524);; Cellular Component: integral component of membrane (GO:0016021);; Molecular Function: ATPase activity, coupled to transmembrane movement of substances (GO:0042626);; Biological Process: transmembrane transport (GO:0055085);;	--	[Q]	Secondary metabolites biosynthesis, transport and catabolism	--	ABC transporter C family member 4 OS=Arabidopsis thaliana OX=3702 GN=ABCC4 PE=1 SV=2	V	Defense mechanisms	ABC transporter C family member 4, partial [Dichanthelium oligosanthes]
c109635.graph_c0	[K]	Transcription	--	--	[R]	General function prediction only	Leucine Rich repeats (2 copies)	Receptor-like protein kinase HSL1 OS=Arabidopsis thaliana OX=3702 GN=HSL1 PE=2 SV=1	S	Function unknown	verticillium wilt resistance-like protein [Medicago truncatula]
c44317.graph_c0	--	--	--	--	--	--	Protein of unknown function (DUF4449)	--	S	Function unknown	putative protein C32A11,02c [Rhizoctonia solani AG-1 IB]
c90220.graph_c0	[J]	Translation, ribosomal structure and biogenesis	Cellular Component: cytoplasm (GO:0005737);; Biological Process: translational termination (GO:0006415);; Molecular Function: translation release factor activity, codon specific (GO:0016149);;	K02835|1.01304e-142|thj:104802120|K02835 peptide chain release factor 1 | (RefSeq) peptide chain release factor 1	[J]	Translation, ribosomal structure and biogenesis	PCRF domain;; PCRF domain;; RF-1 domain	Peptide chain release factor APG3, chloroplastic OS=Arabidopsis thaliana OX=3702 GN=APG3 PE=2 SV=1	J	Translation, ribosomal structure and biogenesis	PREDICTED: uncharacterized protein LOC104802120 isoform X3 [Tarenaya hassleriana]
c84424.graph_c1	--	--	Cellular Component: membrane (GO:0016020);;	--	--	--	--	--	S	Function unknown	uncharacterized protein LOC110621192 [Manihot esculenta]
c79505.graph_c0	--	--	--	--	--	--	--	CBL-interacting protein kinase 24 OS=Oryza sativa subsp. japonica OX=39947 GN=CIPK24 PE=1 SV=1	--	--	CBL-interacting serine/threonine-protein kinase 24 isoform X4 [Citrus clementina]
c81127.graph_c1	--	--	--	--	[R]	General function prediction only	Zinc knuckle;; Domain of unknown function (DUF4283)	--	S	Function unknown	uncharacterized protein LOC110795065 [Spinacia oleracea]
c129440.graph_c0	--	--	Molecular Function: zinc ion binding (GO:0008270);;	--	--	--	--	--	S	Function unknown	hypothetical protein CISIN_1g002926mg [Citrus sinensis]
c82934.graph_c0	--	--	--	--	--	--	AP2 domain	Ethylene-responsive transcription factor ERF003 OS=Arabidopsis thaliana OX=3702 GN=ERF003 PE=2 SV=1	K	Transcription	ethylene-responsive transcription factor ERF003-like [Manihot esculenta]
c77533.graph_c0	--	--	--	--	--	--	--	--	S	Function unknown	PREDICTED: protein BIG GRAIN 1-like E [Theobroma cacao]
c86852.graph_c1	[R]	General function prediction only	--	K06995|9.24867e-55|aip:107617604|K06995 uncharacterized protein | (RefSeq) uncharacterized LOC107617604	--	--	Protein of unknown function (DUF861)	--	S	Function unknown	cupin domain-containing protein [Trifolium pratense]
c22230.graph_c0	[CR]	Energy production and conversion ;; General function prediction only	--	--	[CR]	--	--	--	C	Energy production and conversion	quinone oxidoreductase-like protein 2 homolog [Asparagus officinalis]
c86441.graph_c0	[KL]	Transcription ;; Replication, recombination and repair	Molecular Function: DNA binding (GO:0003677);; Molecular Function: ATP binding (GO:0005524);; Cellular Component: NURF complex (GO:0016589);; Molecular Function: ATPase activity (GO:0016887);; Molecular Function: nucleosome binding (GO:0031491);; Biological Process: ATP-dependent chromatin remodeling (GO:0043044);;	K11654|0|sind:105171480|K11654 SWI/SNF-related matrix-associated actin-dependent regulator of chromatin subfamily A member 5 [EC:3.6.4.-] | (RefSeq) putative chromatin-remodeling complex ATPase chain	[K]	Transcription	SNF2 family N-terminal domain;; Type III restriction enzyme, res subunit;; DNA-binding domain	ISWI chromatin-remodeling complex ATPase CHR11 OS=Arabidopsis thaliana OX=3702 GN=CHR11 PE=1 SV=4	L	Replication, recombination and repair	ISWI chromatin-remodeling complex ATPase CHR11-like [Hevea brasiliensis]
c67746.graph_c0	--	--	--	--	--	--	--	--	S	Function unknown	PREDICTED: myosin-9 [Beta vulgaris subsp. vulgaris]
c28833.graph_c0	--	--	--	--	[R]	General function prediction only	GAG-pre-integrase domain;; gag-polypeptide of LTR copia-type	Retrovirus-related Pol polyprotein from transposon RE2 OS=Arabidopsis thaliana OX=3702 GN=RE2 PE=4 SV=1	S	Function unknown	uncharacterized protein LOC110780139, partial [Spinacia oleracea]
c58518.graph_c0	--	--	--	--	[R]	General function prediction only	gag-polypeptide of LTR copia-type;; Retrotransposon gag protein;; GAG-pre-integrase domain	Retrovirus-related Pol polyprotein from transposon RE1 OS=Arabidopsis thaliana OX=3702 GN=RE1 PE=2 SV=1	L	Replication, recombination and repair	hypothetical protein BVRB_3g063040 [Beta vulgaris subsp. vulgaris]
c89896.graph_c0	--	--	Cellular Component: mitochondrion (GO:0005739);;	--	[R]	General function prediction only	PPR repeat family;; PPR repeat;; Pentatricopeptide repeat domain;; PPR repeat;; Pentacotripeptide-repeat region of PRORP	Pentatricopeptide repeat-containing protein At5g61370, mitochondrial OS=Arabidopsis thaliana OX=3702 GN=At5g61370 PE=2 SV=1	S	Function unknown	hypothetical protein SOVF_060780 [Spinacia oleracea]
c38500.graph_c0	--	--	--	--	[R]	General function prediction only	Integrase core domain;; GAG-pre-integrase domain	Retrovirus-related Pol polyprotein from transposon TNT 1-94 OS=Nicotiana tabacum OX=4097 PE=2 SV=1	L	Replication, recombination and repair	PREDICTED: uncharacterized protein LOC104224521 [Nicotiana sylvestris]
c106714.graph_c0	--	--	--	--	--	--	NB-ARC domain	--	--	--	PREDICTED: disease resistance RPP13-like protein 4 [Malus domestica]
c84890.graph_c0	--	--	Cellular Component: integral component of membrane (GO:0016021);;	--	--	--	Tetratricopeptide repeat;; Tetratricopeptide repeat;; Tetratricopeptide repeat	Protein FLUORESCENT IN BLUE LIGHT, chloroplastic OS=Arabidopsis thaliana OX=3702 GN=FLU PE=1 SV=1	S	Function unknown	protein FLUORESCENT IN BLUE LIGHT, chloroplastic [Manihot esculenta]
c65795.graph_c0	--	--	--	--	--	--	Copper binding proteins, plastocyanin/azurin family	--	--	--	--
c76026.graph_c1	--	--	Molecular Function: phosphoprotein phosphatase activity (GO:0004721);; Biological Process: protein dephosphorylation (GO:0006470);;	K14165|4.84193e-38|bvg:104893905|K14165 atypical dual specificity phosphatase [EC:3.1.3.16 3.1.3.48] | (RefSeq) dual specificity protein phosphatase PHS1	[V]	Defense mechanisms	--	Dual specificity protein phosphatase PHS1 OS=Arabidopsis thaliana OX=3702 GN=PHS1 PE=1 SV=1	T	Signal transduction mechanisms	PREDICTED: dual specificity protein phosphatase PHS1 isoform X3 [Beta vulgaris subsp. vulgaris]
c88752.graph_c0	--	--	Biological Process: MAPK cascade (GO:0000165);; Molecular Function: nucleotide binding (GO:0000166);; Molecular Function: protein kinase activity (GO:0004672);;	K20717|2.41404e-94|cit:102623389|K20717 mitogen-activated protein kinase kinase kinase YODA [EC:2.7.11.25] | (RefSeq) mitogen-activated protein kinase kinase kinase YODA-like	[T]	Signal transduction mechanisms	Protein kinase domain;; Protein tyrosine kinase	Mitogen-activated protein kinase kinase kinase YODA OS=Arabidopsis thaliana OX=3702 GN=YDA PE=1 SV=1	T	Signal transduction mechanisms	hypothetical protein CISIN_1g007478mg [Citrus sinensis]
c85989.graph_c0	--	--	--	--	--	--	CCT motif	Zinc finger protein CONSTANS-LIKE 5 OS=Arabidopsis thaliana OX=3702 GN=COL5 PE=2 SV=2	S	Function unknown	uncharacterized protein LOC110618005 [Manihot esculenta]
c88934.graph_c0	[S]	Function unknown	Cellular Component: chloroplast (GO:0009507);; Cellular Component: integral component of membrane (GO:0016021);; Biological Process: carotene biosynthetic process (GO:0016120);; Molecular Function: 9,15,9'-tri-cis-zeta-carotene isomerase activity (GO:0090471);;	K15744|3.63074e-120|bvg:104889684|K15744 zeta-carotene isomerase [EC:5.2.1.12] | (RefSeq) 15-cis-zeta-carotene isomerase, chloroplastic	--	--	NnrU protein	15-cis-zeta-carotene isomerase, chloroplastic OS=Arabidopsis thaliana OX=3702 GN=Z-ISO PE=1 SV=1	S	Function unknown	hypothetical protein SOVF_056210 [Spinacia oleracea]
c84207.graph_c0	--	--	Biological Process: amino acid transmembrane transport (GO:0003333);; Cellular Component: plasma membrane (GO:0005886);; Molecular Function: amino acid transmembrane transporter activity (GO:0015171);; Cellular Component: integral component of membrane (GO:0016021);;	--	[E]	Amino acid transport and metabolism	Transmembrane amino acid transporter protein;; Tryptophan/tyrosine permease family	Probable amino acid permease 7 OS=Arabidopsis thaliana OX=3702 GN=AAP7 PE=2 SV=1	E	Amino acid transport and metabolism	PREDICTED: probable amino acid permease 7 [Vitis vinifera]
c67847.graph_c0	--	--	--	--	--	--	--	--	--	--	PREDICTED: uncharacterized protein LOC104890860 [Beta vulgaris subsp. vulgaris]
c94261.graph_c0	--	--	--	--	--	--	--	--	S	Function unknown	hypothetical protein GLYMA_13G134700 [Glycine max]
c93202.graph_c0	--	--	--	--	[D]	Cell cycle control, cell division, chromosome partitioning	Wings apart-like protein regulation of heterochromatin	--	S	Function unknown	PREDICTED: uncharacterized protein LOC100249879 [Vitis vinifera]
c91185.graph_c0	[K]	Transcription	--	--	[T]	Signal transduction mechanisms	NB-ARC domain;; Leucine Rich repeats (2 copies);; AAA domain	Disease resistance protein RGA2 OS=Solanum bulbocastanum OX=147425 GN=RGA2 PE=1 SV=1	S	Function unknown	PREDICTED: putative disease resistance protein RGA1 [Capsicum annuum]
c83462.graph_c0	--	--	Molecular Function: nucleic acid binding (GO:0003676);; Molecular Function: transferase activity (GO:0016740);;	K18327|2.86596e-92|bvg:104891447|K18327 RNA exonuclease 4 [EC:3.1.-.-] | (RefSeq) RNA exonuclease 4	[L]	Replication, recombination and repair	Exonuclease	Small RNA degrading nuclease 1 OS=Arabidopsis thaliana OX=3702 GN=SDN1 PE=2 SV=1	L	Replication, recombination and repair	RNA exonuclease 4-like isoform X1 [Chenopodium quinoa]
c100268.graph_c0	--	--	--	--	--	--	Retrotransposon gag protein	--	M	Cell wall/membrane/envelope biogenesis	uncharacterized protein LOC110642382 isoform X2 [Hevea brasiliensis]
c28149.graph_c1	--	--	--	--	--	--	--	--	S	Function unknown	hypothetical protein CISIN_1g019701mg [Citrus sinensis]
c90878.graph_c0	--	--	--	--	--	--	LIM-domain binding protein	Probable transcriptional regulator SLK2 OS=Arabidopsis thaliana OX=3702 GN=SLK2 PE=1 SV=1	S	Function unknown	probable transcriptional regulator SLK2 [Chenopodium quinoa]
c70001.graph_c0	--	--	--	--	[R]	General function prediction only	Zinc knuckle;; Domain of unknown function (DUF4283)	--	S	Function unknown	uncharacterized protein LOC110787151 [Spinacia oleracea]
c86234.graph_c0	[M]	Cell wall/membrane/envelope biogenesis	Molecular Function: protein serine/threonine kinase activity (GO:0004674);; Molecular Function: ATP binding (GO:0005524);; Cellular Component: plasma membrane (GO:0005886);; Biological Process: protein phosphorylation (GO:0006468);;	K04733|0|bvg:104900737|K04733 interleukin-1 receptor-associated kinase 4 [EC:2.7.11.1] | (RefSeq) putative serine/threonine-protein kinase	[T]	Signal transduction mechanisms	Protein kinase domain;; Protein tyrosine kinase	Cold-responsive protein kinase 1 OS=Arabidopsis thaliana OX=3702 GN=CRPK1 PE=1 SV=1	T	Signal transduction mechanisms	putative serine/threonine-protein kinase isoform X1 [Spinacia oleracea]
c86427.graph_c0	[C]	Energy production and conversion	Cellular Component: integral component of membrane (GO:0016021);;	--	[Y]	Nuclear structure	Iron only hydrogenase large subunit, C-terminal domain;; Iron hydrogenase small subunit	Protein NAR1 OS=Arabidopsis thaliana OX=3702 GN=NAR1 PE=1 SV=1	C	Energy production and conversion	PREDICTED: protein NAR1 [Vitis vinifera]
c104550.graph_c0	--	--	--	--	--	--	--	--	--	--	uncharacterized protein LOC109716293 [Ananas comosus]
c88943.graph_c0	--	--	Molecular Function: mRNA binding (GO:0003729);; Biological Process: mRNA processing (GO:0006397);; Cellular Component: chloroplast stroma (GO:0009570);;	--	[R]	General function prediction only	PPR repeat family;; PPR repeat;; PPR repeat;; Pentatricopeptide repeat domain;; Pentacotripeptide-repeat region of PRORP	Pentatricopeptide repeat-containing protein At3g09650, chloroplastic OS=Arabidopsis thaliana OX=3702 GN=HCF152 PE=2 SV=1	S	Function unknown	pentatricopeptide repeat-containing protein At3g09650, chloroplastic-like [Chenopodium quinoa]
c72494.graph_c1	--	--	--	--	--	--	--	--	S	Function unknown	uncharacterized protein LOC110721896 [Chenopodium quinoa]
c87486.graph_c0	--	--	Molecular Function: aspartic-type endopeptidase activity (GO:0004190);; Biological Process: proteolysis (GO:0006508);; Biological Process: protein catabolic process (GO:0030163);;	--	[O]	Posttranslational modification, protein turnover, chaperones	Xylanase inhibitor N-terminal;; Xylanase inhibitor C-terminal;; Eukaryotic aspartyl protease	Aspartic proteinase nepenthesin-1 OS=Nepenthes gracilis OX=150966 GN=nep1 PE=1 SV=1	O	Posttranslational modification, protein turnover, chaperones	aspartic proteinase nepenthesin-1-like [Durio zibethinus]
c78938.graph_c1	--	--	Biological Process: metabolic process (GO:0008152);; Molecular Function: peptidase activity (GO:0008233);; Biological Process: response to stimulus (GO:0050896);;	--	[O]	Posttranslational modification, protein turnover, chaperones	Xylanase inhibitor N-terminal;; Eukaryotic aspartyl protease	Aspartyl protease family protein At5g10770 OS=Arabidopsis thaliana OX=3702 GN=At5g10770 PE=2 SV=1	O	Posttranslational modification, protein turnover, chaperones	aspartyl protease family protein At5g10770-like [Spinacia oleracea]
c58489.graph_c0	--	--	--	--	--	--	--	--	--	--	hypothetical protein POPTR_0012s02100g [Populus trichocarpa]
c118629.graph_c0	--	--	--	K10406|7.06962e-09|adu:107492173|K10406 kinesin family member C2/C3 | (RefSeq) kinesin-4	[Z]	Cytoskeleton	Calponin homology (CH) domain;; CDC24 Calponin	Kinesin-like protein KIN-14P OS=Oryza sativa subsp. japonica OX=39947 GN=KIN14P PE=3 SV=2	Z	Cytoskeleton	hypothetical protein BCR33DRAFT_854571 [Rhizoclosmatium globosum]
c39769.graph_c0	--	--	--	--	--	--	zinc-binding in reverse transcriptase	--	--	--	uncharacterized protein LOC109845707 [Asparagus officinalis]
c113926.graph_c0	[I]	Lipid transport and metabolism	Molecular Function: isomerase activity (GO:0016853);; Molecular Function: manganese ion binding (GO:0030145);; Molecular Function: 1-deoxy-D-xylulose-5-phosphate reductoisomerase activity (GO:0030604);; Biological Process: isopentenyl diphosphate biosynthetic process, methylerythritol 4-phosphate pathway involved in terpenoid biosynthetic process (GO:0051484);; Biological Process: oxidation-reduc…	K00099|1.70773e-65|cic:CICLE_v10020004mg|K00099 1-deoxy-D-xylulose-5-phosphate reductoisomerase [EC:1.1.1.267] | (RefSeq) hypothetical protein	--	--	1-deoxy-D-xylulose 5-phosphate reductoisomerase	1-deoxy-D-xylulose 5-phosphate reductoisomerase, chloroplastic OS=Oryza sativa subsp. japonica OX=39947 GN=DXR PE=2 SV=2	I	Lipid transport and metabolism	hypothetical protein CISIN_1g012004mg [Citrus sinensis]
c92303.graph_c0	[S]	Function unknown	Cellular Component: mitochondrial outer membrane translocase complex (GO:0005742);; Biological Process: protein import into mitochondrial outer membrane (GO:0045040);;	--	--	--	Plant specific mitochondrial import receptor subunit TOM20;; TPR repeat;; Tetratricopeptide repeat;; OPT oligopeptide transporter protein	Protein HLB1 OS=Arabidopsis thaliana OX=3702 GN=HLB1 PE=1 SV=1	S	Function unknown	protein HLB1-like [Chenopodium quinoa]
c9065.graph_c0	[I]	Lipid transport and metabolism	Cellular Component: mitochondrion (GO:0005739);; Biological Process: lipid metabolic process (GO:0006629);; Cellular Component: integral component of membrane (GO:0016021);; Molecular Function: oxidoreductase activity, acting on paired donors, with oxidation of a pair of donors resulting in the reduction of molecular oxygen to two molecules of water (GO:0016717);; Biological Process: oxidation-re…	K10257|7.18731e-53|dosa:Os03t0290300-01|K10257 acyl-lipid omega-3 desaturase [EC:1.14.19.25 1.14.19.35 1.14.19.36] | (RAP-DB) Os03g0290300; Similar to W-3 fatty acid desaturase (Fragment).	--	--	--	Omega-3 fatty acid desaturase, chloroplastic OS=Glycine max OX=3847 GN=FAD7 PE=2 SV=1	I	Lipid transport and metabolism	Omega-3 fatty acid desaturase, chloroplastic [Triticum urartu]
c37233.graph_c0	--	--	--	K03217|3.25773e-09|gra:105788221|K03217 YidC/Oxa1 family membrane protein insertase | (RefSeq) mitochondrial inner membrane protein OXA1-like	[OU]	--	--	Mitochondrial inner membrane protein OXA1-like OS=Arabidopsis thaliana OX=3702 GN=OXA1L PE=2 SV=1	U	Intracellular trafficking, secretion, and vesicular transport	PREDICTED: mitochondrial inner membrane protein OXA1-like [Gossypium arboreum]
c78818.graph_c0	[E]	Amino acid transport and metabolism	Molecular Function: argininosuccinate synthase activity (GO:0004055);; Molecular Function: ATP binding (GO:0005524);; Biological Process: arginine biosynthetic process (GO:0006526);;	K01940|1.45684e-119|tcc:TCM_014608|K01940 argininosuccinate synthase [EC:6.3.4.5] | (RefSeq) Arginosuccinate synthase family isoform 1	[E]	Amino acid transport and metabolism	Arginosuccinate synthase	Argininosuccinate synthase, chloroplastic OS=Arabidopsis thaliana OX=3702 GN=At4g24830 PE=1 SV=3	E	Amino acid transport and metabolism	PREDICTED: argininosuccinate synthase, chloroplastic isoform X2 [Theobroma cacao]
c75892.graph_c0	--	--	Cellular Component: cytoplasm (GO:0005737);; Molecular Function: glycolipid transporter activity (GO:0017089);; Biological Process: glycolipid transport (GO:0046836);; Molecular Function: glycolipid binding (GO:0051861);;	--	[S]	Function unknown	--	ACD11 homolog protein OS=Arabidopsis thaliana OX=3702 GN=At4g39670 PE=2 SV=1	U	Intracellular trafficking, secretion, and vesicular transport	hypothetical protein [Populus tomentosa]
c60589.graph_c0	--	--	Biological Process: proteolysis (GO:0006508);; Molecular Function: cysteine-type peptidase activity (GO:0008234);;	--	[O]	Posttranslational modification, protein turnover, chaperones	Papain family cysteine protease	Chymopapain OS=Carica papaya OX=3649 PE=1 SV=2	S	Function unknown	chymopapain isoform V, partial [Carica papaya]
c72095.graph_c0	--	--	Molecular Function: RNA polymerase II regulatory region sequence-specific DNA binding (GO:0000977);; Molecular Function: RNA polymerase II transcription factor binding (GO:0001085);; Molecular Function: transcriptional activator activity, RNA polymerase II transcription regulatory region sequence-specific binding (GO:0001228);; Molecular Function: chromatin binding (GO:0003682);; Cellular Compone…	--	[K]	Transcription	GATA zinc finger	GATA transcription factor 16 OS=Arabidopsis thaliana OX=3702 GN=GATA16 PE=2 SV=1	K	Transcription	PREDICTED: GATA transcription factor 16 [Vitis vinifera]
c88514.graph_c0	[G]	Carbohydrate transport and metabolism	Cellular Component: cytosol (GO:0005829);; Molecular Function: phosphatase activity (GO:0016791);;	--	[G]	Carbohydrate transport and metabolism	Histidine phosphatase superfamily (branch 1)	--	S	Function unknown	uncharacterized protein LOC110721194 [Chenopodium quinoa]
c74605.graph_c0	--	--	Molecular Function: binding (GO:0005488);;	--	[R]	General function prediction only	GAG-pre-integrase domain;; gag-polypeptide of LTR copia-type	Retrovirus-related Pol polyprotein from transposon TNT 1-94 OS=Nicotiana tabacum OX=4097 PE=2 SV=1	L	Replication, recombination and repair	ty1-copia retrotransposon protein [Cucumis melo subsp. melo]
c20288.graph_c0	--	--	--	--	[R]	General function prediction only	GAG-pre-integrase domain	Uncharacterized mitochondrial protein AtMg00300 OS=Arabidopsis thaliana OX=3702 GN=AtMg00300 PE=4 SV=1	L	Replication, recombination and repair	gag_pre-integrs domain-containing protein, partial [Cephalotus follicularis]
c52449.graph_c0	--	--	Cellular Component: nucleosome (GO:0000786);; Molecular Function: DNA binding (GO:0003677);; Cellular Component: nucleus (GO:0005634);; Biological Process: nucleosome assembly (GO:0006334);; Molecular Function: protein heterodimerization activity (GO:0046982);;	K11254|2.20098e-48|pxb:103945668|K11254 histone H4 | (RefSeq) histone H4	[B]	Chromatin structure and dynamics	Centromere kinetochore component CENP-T histone fold;; TATA box binding protein associated factor (TAF)	Histone H4 OS=Olisthodiscus luteus OX=83000 PE=1 SV=2	B	Chromatin structure and dynamics	hypothetical protein DM01DRAFT_1293299, partial [Hesseltinella vesiculosa]
c77716.graph_c1	--	--	--	--	[R]	General function prediction only	--	--	L	Replication, recombination and repair	uncharacterized protein LOC110709398 [Chenopodium quinoa]
c60175.graph_c0	--	--	--	--	--	--	Domain of unknown function (DUF3511)	--	S	Function unknown	uncharacterized protein LOC105642590 [Jatropha curcas]
c9465.graph_c0	[R]	General function prediction only	Cellular Component: plastid (GO:0009536);;	--	--	--	WD domain, G-beta repeat;; Anaphase-promoting complex subunit 4 WD40 domain;; Uncharacterised protein domain (DUF2415);; WD40-like Beta Propeller Repeat	Dynein assembly factor with WDR repeat domains 1 OS=Chlamydomonas reinhardtii OX=3055 GN=DAW1 PE=1 SV=1	S	Function unknown	uncharacterized WD repeat-containing protein C2A9.03-like [Aegilops tauschii subsp. tauschii]
c83236.graph_c0	--	--	--	--	[O]	Posttranslational modification, protein turnover, chaperones	DnaJ domain	--	O	Posttranslational modification, protein turnover, chaperones	PREDICTED: uncharacterized protein LOC104418157 [Eucalyptus grandis]
c77858.graph_c0	[G]	Carbohydrate transport and metabolism	Biological Process: phosphate-containing compound metabolic process (GO:0006796);; Molecular Function: kinase activity (GO:0016301);; Molecular Function: phosphotransferase activity, alcohol group as acceptor (GO:0016773);;	K19517|2.36702e-124|bvg:104899959|K19517 1D-myo-inositol 3-kinase [EC:2.7.1.64] | (RefSeq) hypothetical protein	[G]	Carbohydrate transport and metabolism	pfkB family carbohydrate kinase	Inositol 3-kinase OS=Arabidopsis thaliana OX=3702 GN=At5g58730 PE=2 SV=1	G	Carbohydrate transport and metabolism	hypothetical protein SOVF_002400 [Spinacia oleracea]
c92954.graph_c0	[I]	Lipid transport and metabolism	Molecular Function: catalytic activity (GO:0003824);; Cellular Component: integral component of membrane (GO:0016021);;	--	[R]	General function prediction only	Alpha/beta hydrolase family;; alpha/beta hydrolase fold;; Serine aminopeptidase, S33;; TAP-like protein	--	S	Function unknown	uncharacterized protein LOC110787884 [Spinacia oleracea]
c97766.graph_c0	--	--	--	--	--	--	--	--	S	Function unknown	uncharacterized protein LOC111200699 [Brassica napus]
c80055.graph_c0	--	--	--	--	[K]	Transcription	Myb/SANT-like DNA-binding domain	Trihelix transcription factor GT-2 OS=Arabidopsis thaliana OX=3702 GN=GT-2 PE=2 SV=1	K	Transcription	PREDICTED: trihelix transcription factor GT-2-like [Solanum pennellii]
c33349.graph_c0	--	--	--	--	--	--	Petal formation-expressed	Probable F-box protein At4g22030 OS=Arabidopsis thaliana OX=3702 GN=At4g22030 PE=4 SV=1	S	Function unknown	PREDICTED: probable F-box protein At4g22030 [Theobroma cacao]
c81014.graph_c0	--	--	Biological Process: single-organism process (GO:0044699);; Biological Process: regulation of biological process (GO:0050789);;	--	[S]	Function unknown	Elongation complex protein 6;; Elongator subunit Iki1	Elongator complex protein 6 OS=Arabidopsis thaliana OX=3702 GN=ELP6 PE=1 SV=1	K	Transcription	PREDICTED: elongator complex protein 6 [Beta vulgaris subsp. vulgaris]
c96757.graph_c0	[S]	Function unknown	--	--	--	--	Mitochondrial biogenesis AIM24	--	S	Function unknown	predicted protein [Trichoderma reesei QM6a]
c106739.graph_c0	--	--	--	--	[R]	General function prediction only	--	--	L	Replication, recombination and repair	PREDICTED: uncharacterized protein LOC107262236 [Ricinus communis]
c74819.graph_c0	--	--	Cellular Component: nuclear envelope (GO:0005635);; Cellular Component: cytoplasm (GO:0005737);; Biological Process: protein import into nucleus (GO:0006606);; Molecular Function: Ran GTPase binding (GO:0008536);;	--	[U]	Intracellular trafficking, secretion, and vesicular transport	Nuclear transport factor 2 (NTF2) domain	Nuclear transport factor 2B OS=Arabidopsis thaliana OX=3702 GN=NTF2B PE=1 SV=1	U	Intracellular trafficking, secretion, and vesicular transport	PREDICTED: nuclear transport factor 2-like [Gossypium hirsutum]
c91919.graph_c0	--	--	Molecular Function: magnesium ion binding (GO:0000287);; Molecular Function: ATP binding (GO:0005524);; Cellular Component: nucleus (GO:0005634);; Cellular Component: cytoplasm (GO:0005737);; Biological Process: phosphorylation (GO:0016310);; Biological Process: inositol trisphosphate metabolic process (GO:0032957);; Molecular Function: inositol tetrakisphosphate 1-kinase activity (GO:0047325);; …	K00913|3.49996e-72|obr:102699763|K00913 inositol-1,3,4-trisphosphate 5/6-kinase / inositol-tetrakisphosphate 1-kinase [EC:2.7.1.159 2.7.1.134] | (RefSeq) inositol-tetrakisphosphate 1-kinase 3	--	--	Inositol 1, 3, 4-trisphosphate 5/6-kinase	Inositol-tetrakisphosphate 1-kinase 3 OS=Arabidopsis thaliana OX=3702 GN=ITPK3 PE=1 SV=2	G	Carbohydrate transport and metabolism	inositol-tetrakisphosphate 1-kinase 3-like isoform X1 [Herrania umbratica]
c93534.graph_c0	[V]	Defense mechanisms	Molecular Function: ATP binding (GO:0005524);; Cellular Component: integral component of membrane (GO:0016021);; Molecular Function: ATPase activity, coupled to transmembrane movement of substances (GO:0042626);; Biological Process: transmembrane transport (GO:0055085);;	K05658|0|pxb:103928466|K05658 ATP-binding cassette, subfamily B (MDR/TAP), member 1 [EC:3.6.3.44] | (RefSeq) ABC transporter B family member 15-like	[Q]	Secondary metabolites biosynthesis, transport and catabolism	ABC transporter transmembrane region;; ABC transporter;; RecF/RecN/SMC N terminal domain;; AAA ATPase domain;; P-loop containing region of AAA domain;; AAA domain;; Zeta toxin	ABC transporter B family member 15 OS=Arabidopsis thaliana OX=3702 GN=ABCB15 PE=3 SV=1	V	Defense mechanisms	PREDICTED: ABC transporter B family member 15-like [Pyrus x bretschneideri]
c22021.graph_c0	--	--	--	--	--	--	--	--	--	--	hypothetical protein BVRB_019710, partial [Beta vulgaris subsp. vulgaris]
c102958.graph_c0	[S]	Function unknown	Cellular Component: chloroplast (GO:0009507);; Cellular Component: integral component of membrane (GO:0016021);;	--	--	--	Uncharacterized integral membrane protein (DUF2301)	--	S	Function unknown	PREDICTED: uncharacterized protein LOC102620754 [Citrus sinensis]
c66051.graph_c0	--	--	Molecular Function: transmembrane receptor protein serine/threonine kinase activity (GO:0004675);; Cellular Component: plasma membrane (GO:0005886);; Biological Process: protein phosphorylation (GO:0006468);; Biological Process: cell surface receptor signaling pathway (GO:0007166);; Cellular Component: chloroplast (GO:0009507);;	K04733|1.41902e-13|thj:104819689|K04733 interleukin-1 receptor-associated kinase 4 [EC:2.7.11.1] | (RefSeq) protein kinase APK1B, chloroplastic-like	[T]	Signal transduction mechanisms	--	Probable serine/threonine-protein kinase PIX13 OS=Arabidopsis thaliana OX=3702 GN=PIX13 PE=1 SV=2	T	Signal transduction mechanisms	PREDICTED: protein kinase APK1B, chloroplastic-like isoform X2 [Tarenaya hassleriana]
c70425.graph_c0	--	--	--	--	--	--	--	--	S	Function unknown	uncharacterized protein LOC110684512 [Chenopodium quinoa]
c72740.graph_c0	--	--	Cellular Component: membrane (GO:0016020);;	--	--	--	--	--	--	--	unknown [Medicago truncatula]
c90778.graph_c0	[O]	Posttranslational modification, protein turnover, chaperones	--	--	[O]	Posttranslational modification, protein turnover, chaperones	Clp amino terminal domain, pathogenicity island component;; AAA domain (Cdc48 subfamily)	Protein SMAX1-LIKE 8 OS=Arabidopsis thaliana OX=3702 GN=SMXL8 PE=1 SV=1	O	Posttranslational modification, protein turnover, chaperones	PREDICTED: protein SMAX1-LIKE 6-like [Solanum lycopersicum]
c83588.graph_c0	[J]	Translation, ribosomal structure and biogenesis	Molecular Function: ATP binding (GO:0005524);; Biological Process: tRNA modification (GO:0006400);; Molecular Function: tRNA dimethylallyltransferase activity (GO:0052381);;	K00791|0|bvg:104891413|K00791 tRNA dimethylallyltransferase [EC:2.5.1.75] | (RefSeq) tRNA dimethylallyltransferase 9	[J]	Translation, ribosomal structure and biogenesis	IPP transferase;; Isopentenyl transferase	tRNA dimethylallyltransferase 9 OS=Arabidopsis thaliana OX=3702 GN=IPT9 PE=2 SV=1	J	Translation, ribosomal structure and biogenesis	PREDICTED: tRNA dimethylallyltransferase 9 [Beta vulgaris subsp. vulgaris]
c88710.graph_c0	--	--	Molecular Function: transcription factor activity, sequence-specific DNA binding (GO:0003700);; Cellular Component: nucleus (GO:0005634);; Biological Process: regulation of transcription, DNA-templated (GO:0006355);; Molecular Function: sequence-specific DNA binding (GO:0043565);;	--	[R]	General function prediction only	PPR repeat;; PPR repeat family;; Pentatricopeptide repeat domain;; Pentacotripeptide-repeat region of PRORP;; Tetratricopeptide repeat	Pentatricopeptide repeat-containing protein At4g21705, mitochondrial OS=Arabidopsis thaliana OX=3702 GN=At4g21705 PE=2 SV=1	S	Function unknown	PREDICTED: pentatricopeptide repeat-containing protein At4g21705, mitochondrial isoform X1 [Juglans regia]
c135174.graph_c0	[E]	Amino acid transport and metabolism	Molecular Function: catalytic activity (GO:0003824);; Molecular Function: binding (GO:0005488);; Biological Process: single-organism metabolic process (GO:0044710);;	K01704|1.08277e-06|smo:SELMODRAFT_139096|K01704 3-isopropylmalate/(R)-2-methylmalate dehydratase small subunit [EC:4.2.1.33 4.2.1.35] | (RefSeq) hypothetical protein	--	--	Aconitase C-terminal domain	--	E	Amino acid transport and metabolism	Hypothetical protein PINS_001471 [Pythium insidiosum]
c89512.graph_c0	--	--	--	--	--	--	Double-stranded RNA binding motif	Double-stranded RNA-binding protein 2 OS=Arabidopsis thaliana OX=3702 GN=DRB2 PE=1 SV=1	S	Function unknown	PREDICTED: double-stranded RNA-binding protein 2-like [Nicotiana tabacum]
c69775.graph_c0	--	--	Biological Process: transcription, DNA-templated (GO:0006351);; Cellular Component: intracellular membrane-bounded organelle (GO:0043231);;	--	--	--	B3 DNA binding domain;; B3 DNA binding domain;; PetM family of cytochrome b6f complex subunit 7	B3 domain-containing protein REM16 OS=Arabidopsis thaliana OX=3702 GN=REM16 PE=2 SV=1	S	Function unknown	B3 domain-containing protein REM16-like [Sesamum indicum]
c32215.graph_c0	[J]	Translation, ribosomal structure and biogenesis	Molecular Function: structural constituent of ribosome (GO:0003735);; Cellular Component: ribosome (GO:0005840);; Biological Process: translation (GO:0006412);; Molecular Function: rRNA binding (GO:0019843);; Molecular Function: metal ion binding (GO:0046872);;	K02922|8.09453e-28|gsl:Gasu_50890|K02922 large subunit ribosomal protein L37e | (RefSeq) 60S ribosomal protein L37e	[J]	Translation, ribosomal structure and biogenesis	Ribosomal protein L37e	60S ribosomal protein L37-2 OS=Arabidopsis thaliana OX=3702 GN=RPL37B PE=3 SV=2	J	Translation, ribosomal structure and biogenesis	60S ribosomal protein L37 [Beauveria bassiana ARSEF 2860]
c111615.graph_c0	--	--	--	--	--	--	--	--	--	--	probable glycosyltransferase At5g03795 [Citrus clementina]
c91510.graph_c0	--	--	Molecular Function: DNA binding (GO:0003677);; Cellular Component: nucleus (GO:0005634);; Molecular Function: lipid binding (GO:0008289);; Cellular Component: integral component of membrane (GO:0016021);;	K09338|4.3569e-111|egu:105032628|K09338 homeobox-leucine zipper protein | (RefSeq) homeobox-leucine zipper protein HOX32-like	--	--	START domain	Homeobox-leucine zipper protein HOX33 OS=Oryza sativa subsp. japonica OX=39947 GN=HOX33 PE=2 SV=1	K	Transcription	PREDICTED: homeobox-leucine zipper protein HOX32-like isoform X1 [Elaeis guineensis]
c56564.graph_c0	--	--	--	--	--	--	--	--	--	--	hypothetical protein SOVF_006450 [Spinacia oleracea]
c84940.graph_c0	[J]	Translation, ribosomal structure and biogenesis	Molecular Function: nucleotide binding (GO:0000166);; Molecular Function: nucleic acid binding (GO:0003676);; Molecular Function: zinc ion binding (GO:0008270);;	K12885|3.97806e-42|sly:101263853|K12885 heterogeneous nuclear ribonucleoprotein G | (RefSeq) glycine-rich RNA-binding protein RZ1A-like	[R]	General function prediction only	RNA recognition motif. (a.k.a. RRM, RBD, or RNP domain);; Zinc knuckle	Glycine-rich RNA-binding protein RZ1A OS=Arabidopsis thaliana OX=3702 GN=RZ1A PE=1 SV=1	S	Function unknown	PREDICTED: glycine-rich RNA-binding protein RZ1A-like [Solanum lycopersicum]
c79141.graph_c0	[K]	Transcription	Molecular Function: DNA binding (GO:0003677);; Molecular Function: DNA-directed 5'-3' RNA polymerase activity (GO:0003899);; Biological Process: transcription, DNA-templated (GO:0006351);; Molecular Function: ribonucleoside binding (GO:0032549);;	K03021|7.51792e-76|bna:106386379|K03021 DNA-directed RNA polymerase III subunit RPC2 [EC:2.7.7.6] | (RefSeq) DNA-directed RNA polymerase III subunit RPC2-like	[K]	Transcription	RNA polymerase beta subunit	DNA-directed RNA polymerase III subunit 2 OS=Arabidopsis thaliana OX=3702 GN=NRPC2 PE=2 SV=1	K	Transcription	DNA-directed RNA polymerase III subunit 2-like [Carica papaya]
c82808.graph_c0	--	--	--	--	[T]	Signal transduction mechanisms	--	Casein kinase 1-like protein HD16 OS=Oryza sativa subsp. japonica OX=39947 GN=HD16 PE=1 SV=1	T	Signal transduction mechanisms	putative Casein kinase [Zostera marina]
c86069.graph_c0	--	--	Molecular Function: kinase activity (GO:0016301);; Biological Process: phosphorylation (GO:0016310);;	--	[T]	Signal transduction mechanisms	Phosphatidylinositol 3- and 4-kinase	Phosphatidylinositol 4-kinase gamma 7 OS=Arabidopsis thaliana OX=3702 GN=PI4KG7 PE=1 SV=2	S	Function unknown	PI3_PI4_kinase domain-containing protein [Cephalotus follicularis]
c104362.graph_c0	[IQR]	Lipid transport and metabolism ;; Secondary metabolites biosynthesis, transport and catabolism ;; General function prediction only	--	K00059|5.2046e-18|cmo:103502971|K00059 3-oxoacyl-[acyl-carrier protein] reductase [EC:1.1.1.100] | (RefSeq) short-chain type dehydrogenase/reductase-like	[R]	General function prediction only	short chain dehydrogenase;; Enoyl-(Acyl carrier protein) reductase	NADPH-dependent aldehyde reductase-like protein, chloroplastic OS=Arabidopsis thaliana OX=3702 GN=At3g03980 PE=3 SV=1	S	Function unknown	Short-chain dehydrogenase/reductase [Trema orientalis]
c70263.graph_c0	--	--	--	--	--	--	--	--	S	Function unknown	hypothetical protein JCGZ_18643 [Jatropha curcas]
c77695.graph_c0	--	--	Cellular Component: membrane (GO:0016020);;	--	[U]	Intracellular trafficking, secretion, and vesicular transport	Rer1 family	Protein RER1D OS=Arabidopsis thaliana OX=3702 GN=At2g18240 PE=2 SV=2	U	Intracellular trafficking, secretion, and vesicular transport	protein RER1B-like [Manihot esculenta]
c93371.graph_c0	--	--	--	--	[R]	General function prediction only	PPR repeat family;; PPR repeat;; PPR repeat;; Pentatricopeptide repeat domain;; Pentacotripeptide-repeat region of PRORP	Pentatricopeptide repeat-containing protein At5g40400 OS=Arabidopsis thaliana OX=3702 GN=At5g40400 PE=2 SV=1	S	Function unknown	pentatricopeptide repeat-containing protein At5g40400 [Spinacia oleracea]
c61236.graph_c0	--	--	--	--	[R]	General function prediction only	--	Pentatricopeptide repeat-containing protein At2g22410, mitochondrial OS=Arabidopsis thaliana OX=3702 GN=PCMP-E28 PE=2 SV=1	S	Function unknown	PPR domain-containing protein/PPR_2 domain-containing protein [Cephalotus follicularis]
c81270.graph_c0	--	--	Cellular Component: integral component of membrane (GO:0016021);;	--	--	--	Cofactor assembly of complex C subunit B	Protein COFACTOR ASSEMBLY OF COMPLEX C SUBUNIT B CCB1, chloroplastic OS=Arabidopsis thaliana OX=3702 GN=CCB1 PE=1 SV=1	S	Function unknown	protein COFACTOR ASSEMBLY OF COMPLEX C SUBUNIT B CCB1, chloroplastic [Jatropha curcas]
c91671.graph_c0	--	--	--	--	[R]	General function prediction only	PPR repeat family;; PPR repeat;; PPR repeat;; Pentatricopeptide repeat domain;; Pentacotripeptide-repeat region of PRORP;; Mitochondrial 28S ribosomal protein S27	Pentatricopeptide repeat-containing protein At1g22960, mitochondrial OS=Arabidopsis thaliana OX=3702 GN=At1g22960 PE=2 SV=1	S	Function unknown	PREDICTED: LOW QUALITY PROTEIN: pentatricopeptide repeat-containing protein At1g22960, mitochondrial [Vitis vinifera]
c115443.graph_c0	--	--	Cellular Component: cytoplasm (GO:0005737);; Biological Process: glucose metabolic process (GO:0006006);; Molecular Function: GDP-D-glucose phosphorylase activity (GO:0080048);;	K14190|6.61745e-64|egu:105036432|K14190 GDP-L-galactose phosphorylase [EC:2.7.7.69] | (RefSeq) GDP-L-galactose phosphorylase 2	[R]	General function prediction only	--	GDP-L-galactose phosphorylase 2 OS=Arabidopsis thaliana OX=3702 GN=VTC5 PE=1 SV=1	S	Function unknown	GDP-L-galactose phosphorylase 1-like [Asparagus officinalis]
c116998.graph_c0	--	--	Molecular Function: ligase activity (GO:0016874);; Biological Process: cellular nitrogen compound metabolic process (GO:0034641);; Biological Process: primary metabolic process (GO:0044238);; Biological Process: cellular macromolecule metabolic process (GO:0044260);; Biological Process: organonitrogen compound metabolic process (GO:1901564);;	K01886|3.83675e-17|osa:4337996|K01886 glutaminyl-tRNA synthetase [EC:6.1.1.18] | (RefSeq) glutamine--tRNA ligase	[J]	Translation, ribosomal structure and biogenesis	Glutaminyl-tRNA synthetase, non-specific RNA binding region part 1	Glutamine--tRNA ligase OS=Lupinus luteus OX=3873 PE=2 SV=2	J	Translation, ribosomal structure and biogenesis	glutamine-tRNA ligase [Spizellomyces punctatus DAOM BR117]
c92686.graph_c0	--	--	Biological Process: transport (GO:0006810);; Biological Process: cellular process (GO:0009987);; Biological Process: single-organism process (GO:0044699);;	K19513|0|jcu:105631087|K19513 protein CLEC16A | (RefSeq) uncharacterized LOC105631087	[S]	Function unknown	Uncharacterised conserved protein	Protein TRANSPARENT TESTA 9 OS=Arabidopsis thaliana OX=3702 GN=TT9 PE=2 SV=1	S	Function unknown	uncharacterized protein LOC105631087 isoform X2 [Jatropha curcas]
c88393.graph_c0	--	--	--	--	--	--	TCP family transcription factor	Transcription factor TCP4 OS=Arabidopsis thaliana OX=3702 GN=TCP4 PE=1 SV=1	K	Transcription	MdTCP4B [Malus domestica]
c65844.graph_c0	--	--	--	--	[R]	General function prediction only	gag-polypeptide of LTR copia-type;; Retrotransposon gag protein;; gag-polypeptide of LTR copia-type;; GAG-pre-integrase domain;; Auxin responsive protein	Auxin-responsive protein SAUR32 OS=Arabidopsis thaliana OX=3702 GN=SAUR32 PE=2 SV=1	S	Function unknown	uncharacterized protein LOC110780139, partial [Spinacia oleracea]
c100235.graph_c0	--	--	Molecular Function: structural molecule activity (GO:0005198);; Cellular Component: macromolecular complex (GO:0032991);; Cellular Component: intracellular organelle (GO:0043229);;	K02918|1.58302e-12|gsl:Gasu_07620|K02918 large subunit ribosomal protein L35e | (RefSeq) 60S ribosomal protein L35	[J]	Translation, ribosomal structure and biogenesis	Ribosomal L29 protein	60S ribosomal protein L35 OS=Triticum aestivum OX=4565 GN=RPL35 PE=1 SV=1	J	Translation, ribosomal structure and biogenesis	60S ribosomal protein L35 [Hortaea werneckii EXF-2000]
c90515.graph_c0	--	--	--	--	[R]	General function prediction only	--	--	T	Signal transduction mechanisms	kanadaptin isoform X2 [Spinacia oleracea]
c44897.graph_c0	--	--	--	--	--	--	Cleavage site for pathogenic type III effector avirulence factor Avr	--	--	--	--
c85359.graph_c0	--	--	--	--	--	--	SEC-C motif	--	S	Function unknown	uncharacterized protein LOC110708497 [Chenopodium quinoa]
c74403.graph_c0	--	--	--	--	--	--	AP2 domain	Ethylene-responsive transcription factor ERF025 OS=Arabidopsis thaliana OX=3702 GN=ERF025 PE=2 SV=1	K	Transcription	unnamed protein product [Coffea canephora]
c69053.graph_c0	--	--	--	--	[R]	General function prediction only	Reverse transcriptase (RNA-dependent DNA polymerase)	--	L	Replication, recombination and repair	uncharacterized protein LOC110690271 [Chenopodium quinoa]
c86334.graph_c0	--	--	--	--	[T]	Signal transduction mechanisms	NB-ARC domain	Putative disease resistance protein At1g50180 OS=Arabidopsis thaliana OX=3702 GN=At1g50180 PE=3 SV=2	S	Function unknown	putative disease resistance protein At1g50180 [Chenopodium quinoa]
c77434.graph_c0	--	--	--	K19995|1.03014e-35|tcc:TCM_029955|K19995 secretory carrier-associated membrane protein | (RefSeq) Secretory carrier 3 isoform 2	[U]	Intracellular trafficking, secretion, and vesicular transport	SCAMP family	Secretory carrier-associated membrane protein 3 OS=Arabidopsis thaliana OX=3702 GN=SCAMP3 PE=1 SV=1	U	Intracellular trafficking, secretion, and vesicular transport	PREDICTED: secretory carrier-associated membrane protein 3-like isoform X2 [Lupinus angustifolius]
c78701.graph_c0	[N]	Cell motility	Cellular Component: nucleus (GO:0005634);; Molecular Function: endodeoxyribonuclease activity, producing 5'-phosphomonoesters (GO:0016888);;	K03424|1.71592e-153|bvg:104893164|K03424 TatD DNase family protein [EC:3.1.21.-] | (RefSeq) putative deoxyribonuclease TATDN1	[L]	Replication, recombination and repair	TatD related DNase;; TatD related DNase	--	L	Replication, recombination and repair	PREDICTED: putative deoxyribonuclease TATDN1 [Beta vulgaris subsp. vulgaris]
c79474.graph_c0	--	--	--	--	--	--	No apical meristem (NAM) protein	NAC domain-containing protein 21/22 OS=Arabidopsis thaliana OX=3702 GN=NAC021 PE=1 SV=2	S	Function unknown	PREDICTED: protein CUP-SHAPED COTYLEDON 3 [Beta vulgaris subsp. vulgaris]
c48344.graph_c0	--	--	--	--	[Z]	Cytoskeleton	Tropomyosin;; Tropomyosin like	--	Z	Cytoskeleton	--
c28160.graph_c0	--	--	Biological Process: proteolysis (GO:0006508);; Molecular Function: cysteine-type peptidase activity (GO:0008234);;	--	[O]	Posttranslational modification, protein turnover, chaperones	Cathepsin propeptide inhibitor domain (I29)	Oryzain alpha chain OS=Oryza sativa subsp. japonica OX=39947 GN=Os04g0650000 PE=1 SV=2	O	Posttranslational modification, protein turnover, chaperones	oryzain alpha chain-like [Aegilops tauschii subsp. tauschii]
c67921.graph_c0	--	--	Cellular Component: membrane part (GO:0044425);;	K02723|2.73021e-50|bvg:104897231|K02723 photosystem II PsbY protein | (RefSeq) photosystem II core complex proteins psbY, chloroplastic	--	--	Photosystem II protein Y (PsbY)	Photosystem II core complex proteins psbY, chloroplastic OS=Spinacia oleracea OX=3562 GN=PSBY PE=1 SV=2	I	Lipid transport and metabolism	PREDICTED: photosystem II core complex proteins psbY, chloroplastic [Beta vulgaris subsp. vulgaris]
c135812.graph_c0	--	--	--	--	--	--	SH3-binding, glutamic acid-rich protein	--	--	--	hypothetical protein SPPG_02994 [Spizellomyces punctatus DAOM BR117]
c10218.graph_c0	--	--	--	K03966|4.23216e-24|gra:105798679|K03966 NADH dehydrogenase (ubiquinone) 1 beta subcomplex subunit 10 | (RefSeq) NADH dehydrogenase [ubiquinone] 1 beta subcomplex subunit 10-B	[C]	Energy production and conversion	--	NADH dehydrogenase [ubiquinone] 1 beta subcomplex subunit 10-B OS=Arabidopsis thaliana OX=3702 GN=At3g18410 PE=3 SV=1	I	Lipid transport and metabolism	hypothetical protein B456_006G061400, partial [Gossypium raimondii]
c96357.graph_c0	--	--	--	--	--	--	--	BTB/POZ domain-containing protein POB1 OS=Arabidopsis thaliana OX=3702 GN=POB1 PE=1 SV=2	S	Function unknown	BTB/POZ domain-containing protein, partial [Capsicum annuum]
c15414.graph_c0	--	--	Molecular Function: structural constituent of ribosome (GO:0003735);; Biological Process: translation (GO:0006412);; Cellular Component: integral component of membrane (GO:0016021);; Biological Process: transmembrane transport (GO:0055085);;	--	[C]	Energy production and conversion	Mitochondrial carrier protein	Peroxisomal adenine nucleotide carrier 1 OS=Arabidopsis thaliana OX=3702 GN=PNC1 PE=1 SV=1	S	Function unknown	peroxisomal adenine nucleotide carrier 1-like [Aegilops tauschii subsp. tauschii]
c114012.graph_c0	--	--	Molecular Function: zinc ion binding (GO:0008270);;	--	--	--	--	--	--	--	PREDICTED: uncharacterized protein LOC102623421 isoform X3 [Citrus sinensis]
c41405.graph_c0	--	--	--	--	--	--	--	Cysteine-rich receptor-like protein kinase 13 OS=Arabidopsis thaliana OX=3702 GN=CRK13 PE=2 SV=1	T	Signal transduction mechanisms	cysteine-rich receptor-like protein kinase 10 [Cucurbita pepo subsp. pepo]
c130704.graph_c0	--	--	Cellular Component: integral component of membrane (GO:0016021);; Biological Process: metal ion transport (GO:0030001);; Molecular Function: metal ion transmembrane transporter activity (GO:0046873);; Biological Process: transmembrane transport (GO:0055085);;	K07238|4.35643e-13|cit:102619069|K07238 zinc transporter, ZIP family | (RefSeq) zinc transporter ZTP29	[P]	Inorganic ion transport and metabolism	--	Zinc transporter ZTP29 OS=Arabidopsis thaliana OX=3702 GN=ZTP29 PE=2 SV=1	P	Inorganic ion transport and metabolism	hypothetical protein CISIN_1g023878mg [Citrus sinensis]
c81219.graph_c0	--	--	Biological Process: developmental process involved in reproduction (GO:0003006);; Molecular Function: protein serine/threonine kinase activity (GO:0004674);; Molecular Function: ATP binding (GO:0005524);; Cellular Component: nucleus (GO:0005634);; Cellular Component: cytoplasm (GO:0005737);; Biological Process: protein phosphorylation (GO:0006468);; Biological Process: detection of nutrient (GO:0…	K07198|3.08368e-104|pop:POPTR_0004s11500g|K07198 5'-AMP-activated protein kinase, catalytic alpha subunit [EC:2.7.11.11] | (RefSeq) POPTRDRAFT_818055; SNF1-related protein kinase KIN10	[T]	Signal transduction mechanisms	Kinase associated domain 1;; Adenylate sensor of SNF1-like protein kinase;; UBA/TS-N domain	SNF1-related protein kinase catalytic subunit alpha KIN10 OS=Arabidopsis thaliana OX=3702 GN=KIN10 PE=1 SV=2	T	Signal transduction mechanisms	GPCR kinase [Parasponia andersonii]
c15736.graph_c0	--	--	--	--	--	--	Probable lipid transfer;; Protease inhibitor/seed storage/LTP family	--	--	--	--
c72187.graph_c0	--	--	Molecular Function: nucleotide binding (GO:0000166);;	K10357|1.80365e-91|nnu:104610077|K10357 myosin V | (RefSeq) myosin-9-like	[Z]	Cytoskeleton	IQ calmodulin-binding motif;; Myosin head (motor domain)	Myosin-11 OS=Arabidopsis thaliana OX=3702 GN=XI-E PE=3 SV=1	Z	Cytoskeleton	PREDICTED: myosin-9-like [Nelumbo nucifera]
c87534.graph_c0	--	--	Cellular Component: nucleus (GO:0005634);; Biological Process: regulation of transcription, DNA-templated (GO:0006355);; Molecular Function: lipid binding (GO:0008289);; Molecular Function: sequence-specific DNA binding (GO:0043565);;	K09338|0|vvi:100256623|K09338 homeobox-leucine zipper protein | (RefSeq) homeobox-leucine zipper protein GLABRA 2	--	--	START domain;; Homeobox domain	Homeobox-leucine zipper protein GLABRA 2 OS=Arabidopsis thaliana OX=3702 GN=GL2 PE=2 SV=3	K	Transcription	homeobox-leucine zipper protein GLABRA 2 [Quercus suber]
c71254.graph_c0	--	--	Molecular Function: protein serine/threonine kinase activity (GO:0004674);; Molecular Function: ATP binding (GO:0005524);; Biological Process: protein phosphorylation (GO:0006468);;	--	[T]	Signal transduction mechanisms	--	Serine/threonine-protein kinase PBL27 OS=Arabidopsis thaliana OX=3702 GN=PBL27 PE=1 SV=1	T	Signal transduction mechanisms	PREDICTED: serine/threonine-protein kinase PBS1-like [Nicotiana tabacum]
c73234.graph_c0	[I]	Lipid transport and metabolism	Molecular Function: hydrolase activity (GO:0016787);;	K08233|6.87005e-104|vvi:100255711|K08233 polyneuridine-aldehyde esterase [EC:3.1.1.78] | (RefSeq) methylesterase 10	--	--	Alpha/beta hydrolase family;; Serine aminopeptidase, S33;; alpha/beta hydrolase fold	Salicylic acid-binding protein 2 OS=Nicotiana tabacum OX=4097 GN=SABP2 PE=1 SV=1	S	Function unknown	methylesterase 10-like [Chenopodium quinoa]
c139154.graph_c0	--	--	--	--	--	--	--	--	--	--	PREDICTED: uncharacterized protein LOC104886944 [Beta vulgaris subsp. vulgaris]
c68216.graph_c1	--	--	Cellular Component: endosome (GO:0005768);; Cellular Component: vacuolar membrane (GO:0005774);; Cellular Component: trans-Golgi network (GO:0005802);; Molecular Function: S-adenosylmethionine-dependent methyltransferase activity (GO:0008757);; Cellular Component: integral component of membrane (GO:0016021);; Biological Process: methylation (GO:0032259);;	--	--	--	Putative S-adenosyl-L-methionine-dependent methyltransferase;; Putative S-adenosyl-L-methionine-dependent methyltransferase	Probable methyltransferase PMT3 OS=Arabidopsis thaliana OX=3702 GN=At4g14360 PE=2 SV=1	S	Function unknown	PREDICTED: probable methyltransferase PMT3 [Nicotiana attenuata]
c28800.graph_c1	[C]	Energy production and conversion	Molecular Function: ATP binding (GO:0005524);; Biological Process: ATP synthesis coupled proton transport (GO:0015986);; Biological Process: ATP hydrolysis coupled proton transport (GO:0015991);; Cellular Component: proton-transporting ATP synthase complex, catalytic core F(1) (GO:0045261);; Molecular Function: proton-transporting ATP synthase activity, rotational mechanism (GO:0046933);; Molecul…	K02132|2.14309e-46|ccp:CHC_T00009194001|K02132 F-type H+-transporting ATPase subunit alpha | (RefSeq) ATP synthase subunit alpha, mitochondrial	[C]	Energy production and conversion	ATP synthase alpha/beta chain, C terminal domain	ATP synthase subunit alpha, mitochondrial OS=Marchantia polymorpha OX=3197 GN=ATPA PE=3 SV=2	C	Energy production and conversion	ATP synthase subunit alpha, mitochondrial [Chondrus crispus]
c39882.graph_c0	--	--	--	--	[R]	General function prediction only	--	--	S	Function unknown	PREDICTED: uncharacterized protein LOC109341861, partial [Lupinus angustifolius]
c71645.graph_c0	--	--	Molecular Function: binding (GO:0005488);;	--	[R]	General function prediction only	Reverse transcriptase (RNA-dependent DNA polymerase)	Retrovirus-related Pol polyprotein from transposon RE1 OS=Arabidopsis thaliana OX=3702 GN=RE1 PE=2 SV=1	L	Replication, recombination and repair	Retrovirus-related Pol polyprotein from transposon TNT 1-94 [Glycine soja]
c11601.graph_c0	--	--	Cellular Component: mitochondrion (GO:0005739);; Cellular Component: integral component of membrane (GO:0016021);; Molecular Function: transferase activity, transferring glycosyl groups (GO:0016757);;	--	[S]	Function unknown	Protein of unknown function (DUF563)	--	S	Function unknown	hypothetical protein TRIUR3_22582 [Triticum urartu]
c29685.graph_c0	--	--	--	--	--	--	--	--	--	--	hypothetical protein LSAT_3X47441 [Lactuca sativa]
c104811.graph_c0	[J]	Translation, ribosomal structure and biogenesis	Molecular Function: mRNA binding (GO:0003729);; Molecular Function: translation initiation factor activity (GO:0003743);; Molecular Function: protein binding (GO:0005515);; Cellular Component: cytosol (GO:0005829);; Biological Process: regulation of translational initiation (GO:0006446);; Biological Process: response to salt stress (GO:0009651);; Biological Process: regulation of nuclear-transcri…	K13126|2.43293e-20|ath:AT4G34110|K13126 polyadenylate-binding protein | (RefSeq) PAB2; poly(A) binding protein 2	[AJ]	--	RNA recognition motif. (a.k.a. RRM, RBD, or RNP domain)	Polyadenylate-binding protein 2 OS=Arabidopsis thaliana OX=3702 GN=PAB2 PE=1 SV=1	S	Function unknown	PREDICTED: polyadenylate-binding protein 3-like [Nicotiana tabacum]
c50575.graph_c0	--	--	Molecular Function: protein binding (GO:0005515);; Cellular Component: extracellular region (GO:0005576);; Cellular Component: cell wall (GO:0005618);; Cellular Component: Golgi apparatus (GO:0005794);; Cellular Component: cytosol (GO:0005829);; Cellular Component: plasmodesma (GO:0009506);; Biological Process: plant-type cell wall biogenesis (GO:0009832);; Molecular Function: transferase activit…	K13379|8.20117e-92|bdi:100838265|K13379 reversibly glycosylated polypeptide / UDP-arabinopyranose mutase [EC:2.4.1.- 5.4.99.30] | (RefSeq) UDP-arabinopyranose mutase 1	--	--	Reversibly glycosylated polypeptide	UDP-arabinopyranose mutase 1 OS=Oryza sativa subsp. japonica OX=39947 GN=UAM1 PE=1 SV=1	O	Posttranslational modification, protein turnover, chaperones	UDP-arabinopyranose mutase 1 [Aegilops tauschii subsp. tauschii]
c13082.graph_c0	[R]	General function prediction only	--	K03235|8.01774e-16|vcn:VOLCADRAFT_74917|K03235 elongation factor 3 | (RefSeq) hypothetical protein	[EJ]	--	ABC transporter	ABC transporter F family member 1 OS=Arabidopsis thaliana OX=3702 GN=ABCF1 PE=2 SV=1	S	Function unknown	P-loop containing nucleoside triphosphate hydrolase protein [Rhizoclosmatium globosum]
c80693.graph_c0	--	--	--	--	--	--	Helix-loop-helix DNA-binding domain	Transcription factor PIF1 OS=Arabidopsis thaliana OX=3702 GN=PIF1 PE=1 SV=1	K	Transcription	transcription factor PIF1-like isoform X2 [Cucurbita maxima]
c84943.graph_c0	--	--	Biological Process: transcription, DNA-templated (GO:0006351);;	--	[O]	Posttranslational modification, protein turnover, chaperones	Myb-like DNA-binding domain	Protein REVEILLE 6 OS=Arabidopsis thaliana OX=3702 GN=RVE6 PE=2 SV=1	K	Transcription	protein REVEILLE 5-like isoform X2 [Chenopodium quinoa]
c103931.graph_c0	--	--	--	--	[R]	General function prediction only	Reverse transcriptase (RNA-dependent DNA polymerase)	--	S	Function unknown	Ethylene-responsive transcription factor 9 [Capsicum annuum]
c91106.graph_c0	--	--	Molecular Function: catalytic activity (GO:0003824);; Molecular Function: protein binding (GO:0005515);; Cellular Component: nucleus (GO:0005634);; Biological Process: red, far-red light phototransduction (GO:0009585);;	K10571|0|sot:102577910|K10571 de-etiolated-1 | (RefSeq) deetiolated 1-like protein	[K]	Transcription	De-etiolated protein 1 Det1	Light-mediated development protein DET1 OS=Solanum lycopersicum OX=4081 GN=DET1 PE=1 SV=1	O	Posttranslational modification, protein turnover, chaperones	PREDICTED: deetiolated 1-like protein isoform X1 [Solanum tuberosum]
c839.graph_c0	--	--	Cellular Component: mitochondrion (GO:0005739);; Biological Process: response to light stimulus (GO:0009416);; Cellular Component: photosystem I (GO:0009522);; Cellular Component: chloroplast thylakoid membrane (GO:0009535);; Biological Process: photosynthesis, light harvesting in photosystem I (GO:0009768);; Cellular Component: chloroplast envelope (GO:0009941);; Cellular Component: plastoglobul…	K08916|1.65463e-21|bdi:100821549|K08916 light-harvesting complex II chlorophyll a/b binding protein 5 | (RefSeq) chlorophyll a-b binding protein CP26, chloroplastic	--	--	--	Chlorophyll a-b binding protein CP26, chloroplastic OS=Arabidopsis thaliana OX=3702 GN=LHCB5 PE=1 SV=1	--	--	unknown [Zea mays]
c72379.graph_c0	--	--	--	--	--	--	--	--	S	Function unknown	PLATZ transcription factor family protein [Parasponia andersonii]
c41991.graph_c0	--	--	Cellular Component: ribosome (GO:0005840);; Cellular Component: membrane (GO:0016020);;	--	--	--	--	--	S	Function unknown	hypothetical protein BVRB_2g046840 [Beta vulgaris subsp. vulgaris]
c70578.graph_c0	--	--	--	--	--	--	Hydrophobic seed protein;; Protease inhibitor/seed storage/LTP family;; Probable lipid transfer	Lipid transfer protein EARLI 1 OS=Arabidopsis thaliana OX=3702 GN=EARLI1 PE=1 SV=1	S	Function unknown	PREDICTED: 14 kDa proline-rich protein DC2.15-like [Malus domestica]
c84380.graph_c0	--	--	Cellular Component: nucleus (GO:0005634);; Molecular Function: zinc ion binding (GO:0008270);; Cellular Component: chloroplast (GO:0009507);; Molecular Function: histone-lysine N-methyltransferase activity (GO:0018024);; Biological Process: histone lysine methylation (GO:0034968);;	--	[K]	Transcription	PHD-finger;; SET domain	Probable Histone-lysine N-methyltransferase ATXR5 OS=Ricinus communis OX=3988 GN=ATXR5 PE=1 SV=1	S	Function unknown	PREDICTED: probable Histone-lysine N-methyltransferase ATXR5 [Vitis vinifera]
c116539.graph_c0	--	--	--	K00799|1.26184e-30|csl:COCSUDRAFT_52804|K00799 glutathione S-transferase [EC:2.5.1.18] | (RefSeq) glutathione S-transferase	--	--	MAPEG family	--	O	Posttranslational modification, protein turnover, chaperones	DNA-directed RNA polymerase II subunit rpb1 [Bifiguratus adelaidae]
c88722.graph_c0	--	--	--	--	[K]	Transcription	Bromodomain	Transcription factor GTE12 OS=Arabidopsis thaliana OX=3702 GN=GTE12 PE=2 SV=2	BK	--	PREDICTED: transcription factor GTE12-like isoform X1 [Gossypium raimondii]
c65630.graph_c0	--	--	Molecular Function: secondary active sulfate transmembrane transporter activity (GO:0008271);; Cellular Component: integral component of membrane (GO:0016021);; Biological Process: sulfate transmembrane transport (GO:1902358);;	K17471|2.43421e-09|bvg:104902172|K17471 sulfate transporter 3 | (RefSeq) probable sulfate transporter 3.5	[P]	Inorganic ion transport and metabolism	--	Probable sulfate transporter 3.5 OS=Arabidopsis thaliana OX=3702 GN=SULTR3;5 PE=2 SV=1	P	Inorganic ion transport and metabolism	probable sulfate transporter 3.5 [Chenopodium quinoa]
c65624.graph_c0	[H]	Coenzyme transport and metabolism	Molecular Function: adenosylhomocysteinase activity (GO:0004013);; Biological Process: one-carbon metabolic process (GO:0006730);;	K01251|8.30137e-77|obr:102710445|K01251 adenosylhomocysteinase [EC:3.3.1.1] | (RefSeq) adenosylhomocysteinase	[H]	Coenzyme transport and metabolism	S-adenosyl-L-homocysteine hydrolase;; S-adenosyl-L-homocysteine hydrolase, NAD binding domain	Adenosylhomocysteinase OS=Triticum aestivum OX=4565 GN=SAHH PE=2 SV=1	H	Coenzyme transport and metabolism	Adenosylhomocysteinase [Triticum urartu]
c55450.graph_c0	[C]	Energy production and conversion	Molecular Function: dihydrolipoyllysine-residue acetyltransferase activity (GO:0004742);; Cellular Component: mitochondrial matrix (GO:0005759);; Biological Process: pyruvate metabolic process (GO:0006090);; Cellular Component: pyruvate dehydrogenase complex (GO:0045254);;	K00627|1.50668e-68|gra:105767364|K00627 pyruvate dehydrogenase E2 component (dihydrolipoamide acetyltransferase) [EC:2.3.1.12] | (RefSeq) dihydrolipoyllysine-residue acetyltransferase component 2 of pyruvate dehydrogenase complex, mitochondrial-like	[C]	Energy production and conversion	2-oxoacid dehydrogenases acyltransferase (catalytic domain)	Dihydrolipoyllysine-residue acetyltransferase component 2 of pyruvate dehydrogenase complex, mitochondrial OS=Arabidopsis thaliana OX=3702 GN=At3g13930 PE=1 SV=2	C	Energy production and conversion	hypothetical protein GOBAR_DD17765 [Gossypium barbadense]
c71681.graph_c1	--	--	--	--	[R]	General function prediction only	Reverse transcriptase (RNA-dependent DNA polymerase)	Retrovirus-related Pol polyprotein from transposon RE1 OS=Arabidopsis thaliana OX=3702 GN=RE1 PE=2 SV=1	L	Replication, recombination and repair	PREDICTED: uncharacterized protein LOC108999052 [Juglans regia]
c86943.graph_c2	--	--	--	--	--	--	Protein of unknown function (DUF632)	Nitrate regulatory gene2 protein OS=Arabidopsis thaliana OX=3702 GN=NRG2 PE=1 SV=1	S	Function unknown	hypothetical protein BVRB_1g007450 [Beta vulgaris subsp. vulgaris]
c92978.graph_c0	--	--	--	--	[I]	Lipid transport and metabolism	Oxysterol-binding protein;; Pleckstrin homology domain;; PH domain	Oxysterol-binding protein-related protein 1D OS=Arabidopsis thaliana OX=3702 GN=ORP1D PE=2 SV=1	S	Function unknown	oxysterol-binding protein-related protein 1D-like [Chenopodium quinoa]
c82621.graph_c0	--	--	Cellular Component: integral component of membrane (GO:0016021);;	--	[S]	Function unknown	--	--	S	Function unknown	PREDICTED: protein YIPF1 homolog [Vitis vinifera]
c72569.graph_c0	--	--	Molecular Function: nucleotide binding (GO:0000166);; Molecular Function: microtubule motor activity (GO:0003777);; Cellular Component: kinesin complex (GO:0005871);; Biological Process: microtubule-based movement (GO:0007018);; Molecular Function: ATPase activity (GO:0016887);;	K10406|2.40201e-45|bvg:104901390|K10406 kinesin family member C2/C3 | (RefSeq) kinesin-4-like	[Z]	Cytoskeleton	--	Kinesin-like protein KIN-14F OS=Oryza sativa subsp. japonica OX=39947 GN=KIN14F PE=2 SV=2	Z	Cytoskeleton	kinesin-like protein KIN-14I [Spinacia oleracea]
c44826.graph_c0	--	--	Biological Process: flavonoid biosynthetic process (GO:0009813);; Cellular Component: intracellular membrane-bounded organelle (GO:0043231);; Biological Process: flavonoid glucuronidation (GO:0052696);; Molecular Function: quercetin 3-O-glucosyltransferase activity (GO:0080043);; Molecular Function: quercetin 7-O-glucosyltransferase activity (GO:0080044);;	K08237|1.5114e-88|bvg:104886514|K08237 hydroquinone glucosyltransferase [EC:2.4.1.218] | (RefSeq) hydroquinone glucosyltransferase-like	[GC]	--	--	Hydroquinone glucosyltransferase OS=Rauvolfia serpentina OX=4060 GN=AS PE=1 SV=1	S	Function unknown	indican synthase [Persicaria tinctoria]
c41090.graph_c0	[QV]	Secondary metabolites biosynthesis, transport and catabolism ;; Defense mechanisms	Molecular Function: binding (GO:0005488);; Molecular Function: oxidoreductase activity (GO:0016491);;	--	[QI]	--	Cytochrome P450	Alkane hydroxylase MAH1 OS=Arabidopsis thaliana OX=3702 GN=CYP96A15 PE=2 SV=1	Q	Secondary metabolites biosynthesis, transport and catabolism	PREDICTED: alkane hydroxylase MAH1 [Vitis vinifera]
c87632.graph_c0	--	--	Cellular Component: nucleus (GO:0005634);; Cellular Component: endoplasmic reticulum (GO:0005783);; Biological Process: response to gravity (GO:0009629);; Cellular Component: plant-type vacuole membrane (GO:0009705);; Biological Process: flavonoid biosynthetic process (GO:0009813);; Biological Process: auxin polar transport (GO:0009926);; Biological Process: response to UV-B (GO:0010224);; Molecu…	K00660|1.08653e-63|aip:107638900|K00660 chalcone synthase [EC:2.3.1.74] | (RefSeq) chalcone synthase-like	--	--	Chalcone and stilbene synthases, N-terminal domain	Chalcone synthase 3 OS=Sorghum bicolor OX=4558 GN=CHS3 PE=3 SV=1	Q	Secondary metabolites biosynthesis, transport and catabolism	type III polyketide synthase 3 [Polygonum cuspidatum]
c87888.graph_c0	[C]	Energy production and conversion	Cellular Component: integral component of membrane (GO:0016021);; Molecular Function: oxidoreductase activity, acting on CH-OH group of donors (GO:0016614);; Molecular Function: flavin adenine dinucleotide binding (GO:0050660);; Biological Process: oxidation-reduction process (GO:0055114);;	K09828|0|bvg:104902610|K09828 Delta24-sterol reductase [EC:1.3.1.72 1.3.1.-] | (RefSeq) delta(24)-sterol reductase	[R]	General function prediction only	FAD binding domain	Delta(24)-sterol reductase OS=Pisum sativum OX=3888 GN=DIM PE=1 SV=1	C	Energy production and conversion	PREDICTED: delta(24)-sterol reductase [Beta vulgaris subsp. vulgaris]
c39469.graph_c0	[S]	Function unknown	--	--	--	--	Protein of unknown function (DUF1223)	--	S	Function unknown	uncharacterized protein LOC110777926 [Spinacia oleracea]
c125947.graph_c0	[C]	Energy production and conversion	Cellular Component: fungal-type vacuole membrane (GO:0000329);; Cellular Component: mitochondrial respiratory chain complex II, succinate dehydrogenase complex (ubiquinone) (GO:0005749);; Biological Process: tricarboxylic acid cycle (GO:0006099);; Molecular Function: succinate dehydrogenase (ubiquinone) activity (GO:0008177);; Molecular Function: electron carrier activity (GO:0009055);; Cellular …	K00235|4.78772e-65|brp:103850190|K00235 succinate dehydrogenase (ubiquinone) iron-sulfur subunit [EC:1.3.5.1] | (RefSeq) succinate dehydrogenase [ubiquinone] iron-sulfur subunit 2, mitochondrial	[C]	Energy production and conversion	2Fe-2S iron-sulfur cluster binding domain	Succinate dehydrogenase [ubiquinone] iron-sulfur subunit 1, mitochondrial OS=Arabidopsis thaliana OX=3702 GN=SDH2-1 PE=1 SV=2	C	Energy production and conversion	hypothetical protein KAFR_0L00230 [Kazachstania africana CBS 2517]
c21804.graph_c0	--	--	--	--	--	--	--	--	S	Function unknown	uncharacterized protein LOC106368388 [Brassica napus]
c80237.graph_c0	--	--	--	K12382|9.93594e-78|mdm:103450732|K12382 saposin | (RefSeq) prosaposin	[IG]	--	Saposin-like type B, region 1;; Saposin-like type B, region 2	--	O	Posttranslational modification, protein turnover, chaperones	PREDICTED: prosaposin [Malus domestica]
c73476.graph_c0	--	--	Cellular Component: membrane (GO:0016020);;	--	--	--	Nucleotide-diphospho-sugar transferase;; GRF zinc finger	Uncharacterized protein At1g28695 OS=Arabidopsis thaliana OX=3702 GN=At1g28695 PE=2 SV=1	S	Function unknown	hypothetical protein SOVF_174650 [Spinacia oleracea]
c104197.graph_c0	--	--	--	--	[R]	General function prediction only	Domain of unknown function (DUF4283)	--	S	Function unknown	PREDICTED: uncharacterized protein LOC104211895 [Nicotiana sylvestris]
c80300.graph_c0	--	--	Molecular Function: protein serine/threonine kinase activity (GO:0004674);; Molecular Function: ATP binding (GO:0005524);; Cellular Component: plasma membrane (GO:0005886);; Biological Process: protein phosphorylation (GO:0006468);; Cellular Component: integral component of membrane (GO:0016021);;	--	--	--	Protein tyrosine kinase;; Protein kinase domain	Protein NSP-INTERACTING KINASE 3 OS=Arabidopsis thaliana OX=3702 GN=NIK3 PE=1 SV=1	T	Signal transduction mechanisms	PREDICTED: protein NSP-INTERACTING KINASE 3 [Vitis vinifera]
c29820.graph_c0	[M]	Cell wall/membrane/envelope biogenesis	Molecular Function: catalytic activity (GO:0003824);; Molecular Function: coenzyme binding (GO:0050662);;	K08695|5.05933e-44|pop:POPTR_0004s03030g|K08695 anthocyanidin reductase [EC:1.3.1.77] | (RefSeq) POPTRDRAFT_831060; Leucoanthocyanidin reductase family protein	[V]	Defense mechanisms	NmrA-like family;; NAD(P)H-binding;; NAD dependent epimerase/dehydratase family;; 3-beta hydroxysteroid dehydrogenase/isomerase family	Anthocyanidin reductase ((2S)-flavan-3-ol-forming) OS=Vitis vinifera OX=29760 GN=ANR PE=3 SV=1	M	Cell wall/membrane/envelope biogenesis	hypothetical protein POPTR_004G030700v3 [Populus trichocarpa]
c66771.graph_c0	--	--	--	--	--	--	Retrotransposon gag protein	--	L	Replication, recombination and repair	uncharacterized protein LOC110642382 isoform X4 [Hevea brasiliensis]
c91359.graph_c0	--	--	Molecular Function: microtubule motor activity (GO:0003777);; Molecular Function: ATP binding (GO:0005524);; Cellular Component: kinesin complex (GO:0005871);; Cellular Component: microtubule (GO:0005874);; Biological Process: microtubule-based movement (GO:0007018);; Molecular Function: microtubule binding (GO:0008017);; Cellular Component: phragmoplast (GO:0009524);; Molecular Function: ATPase …	--	[Z]	Cytoskeleton	Kinesin motor domain;; Microtubule binding	Kinesin-like protein KIN-10A OS=Arabidopsis thaliana OX=3702 GN=KIN10A PE=1 SV=1	Z	Cytoskeleton	PREDICTED: kinesin-like protein KIN-10A [Vitis vinifera]
c74501.graph_c0	--	--	--	--	[R]	General function prediction only	--	--	S	Function unknown	hypothetical protein SOVF_051970 [Spinacia oleracea]
c79729.graph_c0	--	--	--	--	[S]	Function unknown	--	--	S	Function unknown	uncharacterized protein LOC110632702 isoform X1 [Hevea brasiliensis]
c123466.graph_c0	[O]	Posttranslational modification, protein turnover, chaperones	Molecular Function: ATP-dependent peptidase activity (GO:0004176);; Molecular Function: metalloendopeptidase activity (GO:0004222);; Molecular Function: ATP binding (GO:0005524);; Cellular Component: mitochondrion (GO:0005739);; Biological Process: proteolysis (GO:0006508);; Biological Process: cell cycle (GO:0007049);; Cellular Component: chloroplast thylakoid membrane (GO:0009535);; Cellular Co…	K03798|4.3749e-67|zma:100502422|K03798 cell division protease FtsH [EC:3.4.24.-] | (RefSeq) GRMZM2G126361; uncharacterized LOC100502422	[O]	Posttranslational modification, protein turnover, chaperones	Peptidase family M41	ATP-dependent zinc metalloprotease FTSH 1, chloroplastic OS=Oryza sativa subsp. japonica OX=39947 GN=FTSH1 PE=2 SV=1	O	Posttranslational modification, protein turnover, chaperones	unknown [Zea mays]
c73674.graph_c1	[H]	Coenzyme transport and metabolism	Molecular Function: ferrochelatase activity (GO:0004325);; Biological Process: heme biosynthetic process (GO:0006783);;	K01772|3.26057e-123|mtr:MTR_8g095320|K01772 protoporphyrin/coproporphyrin ferrochelatase [EC:4.99.1.1 4.99.1.9] | (RefSeq) ferrochelatase	[H]	Coenzyme transport and metabolism	Ferrochelatase	Ferrochelatase-2, chloroplastic OS=Oryza sativa subsp. indica OX=39946 GN=HEMH PE=2 SV=2	H	Coenzyme transport and metabolism	hypothetical protein TSUD_70890 [Trifolium subterraneum]
c50469.graph_c0	--	--	Cellular Component: mitochondrion (GO:0005739);; Molecular Function: transferase activity, transferring acyl groups other than amino-acyl groups (GO:0016747);;	K13065|6.51054e-99|bdi:100821527|K13065 shikimate O-hydroxycinnamoyltransferase [EC:2.3.1.133] | (RefSeq) shikimate O-hydroxycinnamoyltransferase	--	--	Transferase family	Hydroxycinnamoyltransferase 2 OS=Oryza sativa subsp. japonica OX=39947 GN=HCT2 PE=2 SV=1	S	Function unknown	hydroxycinnamoyltransferase 2 [Aegilops tauschii subsp. tauschii]
c54655.graph_c0	--	--	--	--	--	--	--	VQ motif-containing protein 33 OS=Arabidopsis thaliana OX=3702 GN=VQ33 PE=1 SV=1	S	Function unknown	VQ motif-containing protein 19 [Brassica napus]
c84050.graph_c0	[P]	Inorganic ion transport and metabolism	Molecular Function: ATP binding (GO:0005524);; Biological Process: ATP biosynthetic process (GO:0006754);; Molecular Function: hydrogen-exporting ATPase activity, phosphorylative mechanism (GO:0008553);; Cellular Component: integral component of membrane (GO:0016021);; Molecular Function: metal ion binding (GO:0046872);; Biological Process: hydrogen ion transmembrane transport (GO:1902600);;	K01535|6.64331e-174|bvg:104886535|K01535 H+-transporting ATPase [EC:3.6.3.6] | (RefSeq) plasma membrane ATPase 4-like	[P]	Inorganic ion transport and metabolism	E1-E2 ATPase;; Cation transporter/ATPase, N-terminus	ATPase 6, plasma membrane-type OS=Arabidopsis thaliana OX=3702 GN=AHA6 PE=2 SV=1	P	Inorganic ion transport and metabolism	PREDICTED: plasma membrane ATPase 4 isoform X1 [Beta vulgaris subsp. vulgaris]
c72325.graph_c0	--	--	Molecular Function: DNA binding (GO:0003677);; Biological Process: transcription elongation from RNA polymerase II promoter (GO:0006368);; Cellular Component: elongin complex (GO:0070449);;	--	--	--	TFIIS helical bundle-like domain	--	S	Function unknown	unnamed protein product, partial [Vitis vinifera]
c45063.graph_c0	--	--	--	K16292|5.23499e-06|bvg:104908560|K16292 KDEL-tailed cysteine endopeptidase [EC:3.4.22.-] | (RefSeq) vignain-like	[O]	Posttranslational modification, protein turnover, chaperones	--	KDEL-tailed cysteine endopeptidase CEP1 OS=Arabidopsis thaliana OX=3702 GN=CEP1 PE=1 SV=1	--	--	PREDICTED: vignain-like [Ziziphus jujuba]
c59540.graph_c0	[T]	Signal transduction mechanisms	--	--	[T]	Signal transduction mechanisms	--	Two-component response regulator ARR22 OS=Arabidopsis thaliana OX=3702 GN=ARR22 PE=2 SV=1	T	Signal transduction mechanisms	two-component response regulator ARR22-like [Chenopodium quinoa]
c70713.graph_c0	[T]	Signal transduction mechanisms	Molecular Function: protein serine/threonine kinase activity (GO:0004674);; Molecular Function: ATP binding (GO:0005524);; Biological Process: protein phosphorylation (GO:0006468);; Cellular Component: integral component of membrane (GO:0016021);;	--	--	--	Protein kinase domain;; Protein tyrosine kinase	Receptor protein-tyrosine kinase CEPR1 OS=Arabidopsis thaliana OX=3702 GN=CEPR1 PE=1 SV=1	S	Function unknown	receptor protein-tyrosine kinase CEPR1-like [Chenopodium quinoa]
c93741.graph_c0	--	--	Cellular Component: condensed chromosome, centromeric region (GO:0000779);; Cellular Component: nuclear condensin complex (GO:0000799);; Molecular Function: chromatin binding (GO:0003682);; Biological Process: mitotic chromosome condensation (GO:0007076);; Biological Process: meiotic chromosome condensation (GO:0010032);; Molecular Function: histone binding (GO:0042393);; Biological Process: chro…	K11491|0|bvg:104883713|K11491 condensin-2 complex subunit D3 | (RefSeq) condensin-2 complex subunit D3	[S]	Function unknown	non-SMC mitotic condensation complex subunit 1	--	S	Function unknown	condensin-2 complex subunit D3 [Quercus suber]
c89833.graph_c0	[G]	Carbohydrate transport and metabolism	Molecular Function: binding (GO:0005488);; Molecular Function: kinase activity (GO:0016301);; Biological Process: organic substance metabolic process (GO:0071704);;	K04733|0|pmum:103341228|K04733 interleukin-1 receptor-associated kinase 4 [EC:2.7.11.1] | (RefSeq) G-type lectin S-receptor-like serine/threonine-protein kinase At1g11410	--	--	Glycosyl hydrolases family 18;; Protein tyrosine kinase;; Protein kinase domain	G-type lectin S-receptor-like serine/threonine-protein kinase CES101 OS=Arabidopsis thaliana OX=3702 GN=CES101 PE=2 SV=2	G	Carbohydrate transport and metabolism	ephrin type-B receptor 3-like [Chenopodium quinoa]
c69333.graph_c0	--	--	Molecular Function: nucleic acid binding (GO:0003676);; Cellular Component: nucleus (GO:0005634);; Molecular Function: zinc ion binding (GO:0008270);; Biological Process: DNA integration (GO:0015074);;	--	[R]	General function prediction only	--	--	L	Replication, recombination and repair	hypothetical protein AALP_AA8G317800 [Arabis alpina]
c86001.graph_c0	[T]	Signal transduction mechanisms	--	K04733|9.43434e-107|pvu:PHAVU_006G217700g|K04733 interleukin-1 receptor-associated kinase 4 [EC:2.7.11.1] | (RefSeq) hypothetical protein	[T]	Signal transduction mechanisms	Protein kinase domain;; Protein tyrosine kinase	Serine/threonine-protein kinase-like protein At5g23170 OS=Arabidopsis thaliana OX=3702 GN=At5g23170 PE=2 SV=1	T	Signal transduction mechanisms	hypothetical protein VIGAN_05005400 [Vigna angularis var. angularis]
c93960.graph_c0	--	--	Molecular Function: RNA polymerase II transcription cofactor activity (GO:0001104);; Cellular Component: mediator complex (GO:0016592);;	K15164|0|vvi:100263945|K15164 mediator of RNA polymerase II transcription subunit 13 | (RefSeq) mediator of RNA polymerase II transcription subunit 13	[I]	Lipid transport and metabolism	Mediator complex subunit 13 C-terminal;; HEAT-like repeat;; HEAT repeat	Mediator of RNA polymerase II transcription subunit 13 OS=Arabidopsis thaliana OX=3702 GN=MED13 PE=1 SV=1	I	Lipid transport and metabolism	PREDICTED: mediator of RNA polymerase II transcription subunit 13 isoform X1 [Juglans regia]
c84633.graph_c0	--	--	Cellular Component: chloroplast thylakoid (GO:0009534);; Cellular Component: membrane (GO:0016020);;	--	--	--	NAD(P)H dehydrogenase subunit S	NAD(P)H-quinone oxidoreductase subunit S, chloroplastic OS=Arabidopsis thaliana OX=3702 GN=ndhS PE=1 SV=1	S	Function unknown	hypothetical protein VITISV_003162 [Vitis vinifera]
c89210.graph_c0	[P]	Inorganic ion transport and metabolism	Cellular Component: chloroplast thylakoid membrane (GO:0009535);; Biological Process: thylakoid membrane organization (GO:0010027);; Cellular Component: integral component of membrane (GO:0016021);; Biological Process: seedling development (GO:0090351);;	--	--	--	Integral membrane protein TerC family	Thylakoid membrane protein TERC, chloroplastic OS=Arabidopsis thaliana OX=3702 GN=TERC PE=1 SV=1	P	Inorganic ion transport and metabolism	PREDICTED: thylakoid membrane protein TERC, chloroplastic isoform X4 [Pyrus x bretschneideri]
c71395.graph_c1	--	--	--	K03849|1.82913e-19|bvg:104905225|K03849 alpha-1,3-glucosyltransferase [EC:2.4.1.265] | (RefSeq) probable dolichyl pyrophosphate Glc1Man9GlcNAc2 alpha-1,3-glucosyltransferase	[J]	Translation, ribosomal structure and biogenesis	--	Eukaryotic translation initiation factor isoform 4G-1 OS=Arabidopsis thaliana OX=3702 GN=EIF(ISO)4G1 PE=1 SV=1	J	Translation, ribosomal structure and biogenesis	probable dolichyl pyrophosphate Glc1Man9GlcNAc2 alpha-1,3-glucosyltransferase isoform X2 [Spinacia oleracea]
c75535.graph_c0	--	--	Cellular Component: anchored component of plasma membrane (GO:0046658);;	--	--	--	Plastocyanin-like domain	Early nodulin-like protein 3 OS=Arabidopsis thaliana OX=3702 GN=At5g25090 PE=1 SV=2	S	Function unknown	PREDICTED: mavicyanin [Malus domestica]
c130620.graph_c0	--	--	--	--	--	--	C2 domain	--	--	--	--
c92839.graph_c0	--	--	Molecular Function: GTPase activity (GO:0003924);; Molecular Function: GTP binding (GO:0005525);;	K17065|0|mdm:103445010|K17065 dynamin 1-like protein [EC:3.6.5.5] | (RefSeq) dynamin-related protein 3A	[UR]	--	Dynamin central region;; Dynamin GTPase effector domain;; TATA box-binding protein binding	Dynamin-related protein 3A OS=Arabidopsis thaliana OX=3702 GN=DRP3A PE=1 SV=2	S	Function unknown	dynamin-related protein 3A-like [Chenopodium quinoa]
c139144.graph_c0	--	--	Cellular Component: vacuolar membrane (GO:0005774);; Cellular Component: endoplasmic reticulum membrane (GO:0005789);; Cellular Component: Golgi apparatus (GO:0005794);; Cellular Component: plasmodesma (GO:0009506);; Cellular Component: integral component of membrane (GO:0016021);;	K13250|1.12658e-41|cit:102615464|K13250 translocon-associated protein subunit beta | (RefSeq) translocon-associated protein subunit beta	[U]	Intracellular trafficking, secretion, and vesicular transport	Translocon-associated protein beta (TRAPB)	--	U	Intracellular trafficking, secretion, and vesicular transport	translocon-associated protein subunit beta [Citrus clementina]
c48533.graph_c0	--	--	--	--	[S]	Function unknown	--	--	S	Function unknown	hypothetical protein SOVF_207500 [Spinacia oleracea]
c93049.graph_c0	--	--	Molecular Function: structural constituent of ribosome (GO:0003735);; Biological Process: translation (GO:0006412);; Cellular Component: integral component of membrane (GO:0016021);; Biological Process: transmembrane transport (GO:0055085);;	K14684|0|bvg:104892189|K14684 solute carrier family 25 (mitochondrial phosphate transporter), member 23/24/25/41 | (RefSeq) mitochondrial adenine nucleotide transporter ADNT1-like	[C]	Energy production and conversion	Mitochondrial carrier protein;; Nucleotide-sugar transporter;; EamA-like transporter family;; UAA transporter family	Mitochondrial adenine nucleotide transporter ADNT1 OS=Arabidopsis thaliana OX=3702 GN=ADNT1 PE=1 SV=1	S	Function unknown	PREDICTED: mitochondrial adenine nucleotide transporter ADNT1 [Beta vulgaris subsp. vulgaris]
c80427.graph_c0	--	--	--	--	[TO]	--	OTU-like cysteine protease;; Peptidase C65 Otubain;; TCP family transcription factor	Transcription factor TCP11 OS=Arabidopsis thaliana OX=3702 GN=TCP11 PE=1 SV=1	O	Posttranslational modification, protein turnover, chaperones	OTU domain-containing protein 5-like isoform X2 [Chenopodium quinoa]
c69872.graph_c1	--	--	Molecular Function: nucleotide binding (GO:0000166);; Molecular Function: nucleic acid binding (GO:0003676);; Molecular Function: ATP-dependent RNA helicase activity (GO:0004004);; Biological Process: RNA secondary structure unwinding (GO:0010501);;	K14809|1.25272e-26|vvi:100260487|K14809 ATP-dependent RNA helicase DDX55/SPB4 [EC:3.6.4.13] | (RefSeq) DEAD-box ATP-dependent RNA helicase 18	[A]	RNA processing and modification	Domain of unknown function (DUF4217)	DEAD-box ATP-dependent RNA helicase 18 OS=Arabidopsis thaliana OX=3702 GN=RH18 PE=2 SV=1	L	Replication, recombination and repair	hypothetical protein CISIN_1g031303mg [Citrus sinensis]
c104504.graph_c0	[G]	Carbohydrate transport and metabolism	Molecular Function: alpha,alpha-trehalose-phosphate synthase (UDP-forming) activity (GO:0003825);; Cellular Component: mitochondrion (GO:0005739);; Biological Process: trehalose biosynthetic process (GO:0005992);;	K16055|2.12997e-89|bdi:100826807|K16055 trehalose 6-phosphate synthase/phosphatase [EC:2.4.1.15 3.1.3.12] | (RefSeq) alpha,alpha-trehalose-phosphate synthase [UDP-forming] 6-like	[G]	Carbohydrate transport and metabolism	Glycosyltransferase family 20	Alpha,alpha-trehalose-phosphate synthase [UDP-forming] 6 OS=Arabidopsis thaliana OX=3702 GN=TPS6 PE=1 SV=2	G	Carbohydrate transport and metabolism	Alpha,alpha-trehalose-phosphate synthase [UDP-forming] 6 [Triticum urartu]
c84187.graph_c0	--	--	--	--	--	--	Protein of unknown function (DUF4057);; Protein of unknown function (DUF4057)	--	S	Function unknown	PREDICTED: uncharacterized protein LOC104892463 [Beta vulgaris subsp. vulgaris]
c87417.graph_c0	--	--	--	--	--	--	--	Protein LNK2 OS=Arabidopsis thaliana OX=3702 GN=LNK2 PE=1 SV=1	S	Function unknown	protein LNK2 [Spinacia oleracea]
c50514.graph_c0	--	--	--	--	--	--	bZIP transcription factor;; Basic region leucine zipper	bZIP transcription factor 2 OS=Arabidopsis thaliana OX=3702 GN=BZIP2 PE=1 SV=1	S	Function unknown	basic leucine zipper 4-like [Manihot esculenta]
c104114.graph_c0	--	--	--	--	--	--	--	--	S	Function unknown	hypothetical protein KFL_000440430 [Klebsormidium nitens]
c6675.graph_c0	--	--	Cellular Component: nuclear telomere cap complex (GO:0000783);; Molecular Function: double-stranded telomeric DNA binding (GO:0003691);; Molecular Function: zinc ion binding (GO:0008270);; Biological Process: telomeric loop formation (GO:0031627);;	--	--	--	--	--	S	Function unknown	uncharacterized protein LOC110667382 [Hevea brasiliensis]
c6682.graph_c0	--	--	--	--	--	--	--	--	--	--	hypothetical protein THAOC_21444 [Thalassiosira oceanica]
c93509.graph_c0	[E]	Amino acid transport and metabolism	Biological Process: proteolysis (GO:0006508);; Molecular Function: serine-type peptidase activity (GO:0008236);; Cellular Component: chloroplast stroma (GO:0009570);;	--	[O]	Posttranslational modification, protein turnover, chaperones	Prolyl oligopeptidase family;; Dienelactone hydrolase family	Probable glutamyl endopeptidase, chloroplastic OS=Arabidopsis thaliana OX=3702 GN=GEP PE=2 SV=2	E	Amino acid transport and metabolism	PREDICTED: probable glutamyl endopeptidase, chloroplastic isoform X2 [Vitis vinifera]
c81691.graph_c0	--	--	--	--	--	--	ZF-HD protein dimerisation region	Zinc-finger homeodomain protein 1 OS=Oryza sativa subsp. japonica OX=39947 GN=ZHD1 PE=2 SV=1	S	Function unknown	zinc-finger homeodomain protein 4-like [Manihot esculenta]
c77882.graph_c0	--	--	Cellular Component: chloroplast (GO:0009507);;	--	[S]	Function unknown	AhpC/TSA antioxidant enzyme	Thioredoxin-like protein AAED1, chloroplastic OS=Arabidopsis thaliana OX=3702 GN=At2g37240 PE=1 SV=2	O	Posttranslational modification, protein turnover, chaperones	thioredoxin-like protein AAED1, chloroplastic isoform X2 [Chenopodium quinoa]
c129912.graph_c0	[O]	Posttranslational modification, protein turnover, chaperones	Molecular Function: cysteine-type endopeptidase activity (GO:0004197);; Cellular Component: extracellular space (GO:0005615);; Cellular Component: lysosome (GO:0005764);; Cellular Component: integral component of membrane (GO:0016021);; Molecular Function: ligase activity (GO:0016874);; Biological Process: proteolysis involved in cellular protein catabolic process (GO:0051603);;	K08568|5.73083e-42|mis:MICPUN_100793|K08568 cathepsin X [EC:3.4.18.1] | (RefSeq) cysteine endopeptidase	[O]	Posttranslational modification, protein turnover, chaperones	Papain family cysteine protease	Thiol protease aleurain OS=Hordeum vulgare OX=4513 PE=2 SV=1	O	Posttranslational modification, protein turnover, chaperones	cysteine endopeptidase [Micromonas commoda]
c94654.graph_c0	--	--	--	--	--	--	--	--	--	--	hypothetical protein MANES_11G062500 [Manihot esculenta]
c66266.graph_c0	--	--	Cellular Component: intracellular membrane-bounded organelle (GO:0043231);; Cellular Component: cytoplasmic part (GO:0044444);;	K11267|7.10419e-34|cic:CICLE_v10014035mg|K11267 sister chromatid cohesion protein PDS5 | (RefSeq) hypothetical protein	[D]	Cell cycle control, cell division, chromosome partitioning	--	--	S	Function unknown	hypothetical protein CISIN_1g000310mg [Citrus sinensis]
c38661.graph_c0	--	--	--	--	--	--	--	--	S	Function unknown	slit homolog 2 protein-like [Chenopodium quinoa]
c69152.graph_c1	--	--	Cellular Component: photosystem I (GO:0009522);; Cellular Component: photosystem II (GO:0009523);; Cellular Component: chloroplast thylakoid membrane (GO:0009535);; Biological Process: photosynthesis, light harvesting (GO:0009765);; Cellular Component: integral component of membrane (GO:0016021);; Molecular Function: chlorophyll binding (GO:0016168);; Biological Process: protein-chromophore linka…	K08913|3.23502e-132|sot:102606321|K08913 light-harvesting complex II chlorophyll a/b binding protein 2 | (RefSeq) chlorophyll a-b binding protein 5, chloroplastic	--	--	Chlorophyll A-B binding protein	Chlorophyll a-b binding protein 36, chloroplastic OS=Nicotiana tabacum OX=4097 GN=CAB36 PE=3 SV=1	J	Translation, ribosomal structure and biogenesis	PREDICTED: chlorophyll a-b binding protein 36, chloroplastic-like [Nicotiana tabacum]
c43253.graph_c0	--	--	--	--	[R]	General function prediction only	Aspartyl protease;; Aspartyl protease	--	L	Replication, recombination and repair	uncharacterized protein LOC110709398 [Chenopodium quinoa]
c91287.graph_c0	[K]	Transcription	Molecular Function: kinase activity (GO:0016301);;	--	--	--	Protein kinase domain;; Protein tyrosine kinase;; Leucine rich repeat;; Leucine Rich repeats (2 copies);; Leucine rich repeat N-terminal domain;; Leucine Rich Repeat	Probable LRR receptor-like serine/threonine-protein kinase At3g47570 OS=Arabidopsis thaliana OX=3702 GN=At3g47570 PE=2 SV=1	S	Function unknown	probable LRR receptor-like serine/threonine-protein kinase At3g47570 [Manihot esculenta]
c86712.graph_c0	--	--	Cellular Component: nucleus (GO:0005634);; Biological Process: single-organism process (GO:0044699);;	K14505|1.06407e-110|gra:105783726|K14505 cyclin D3, plant | (RefSeq) cyclin-D3-1-like	[D]	Cell cycle control, cell division, chromosome partitioning	Cyclin, N-terminal domain;; Cyclin, C-terminal domain	Cyclin-D3-1 OS=Arabidopsis thaliana OX=3702 GN=CYCD3-1 PE=1 SV=3	D	Cell cycle control, cell division, chromosome partitioning	hypothetical protein COLO4_32615 [Corchorus olitorius]
c48362.graph_c0	--	--	--	--	--	--	C-terminal duplication domain of Friend of PRMT1	--	--	--	THO complex subunit 4A-like [Aegilops tauschii subsp. tauschii]
c69311.graph_c0	--	--	--	--	--	--	--	--	S	Function unknown	uncharacterized protein LOC110798556 [Spinacia oleracea]
c87270.graph_c0	--	--	Cellular Component: chloroplast (GO:0009507);; Biological Process: photosystem II oxygen evolving complex assembly (GO:0010270);; Cellular Component: integral component of membrane (GO:0016021);;	--	--	--	Protein of unknown function (DUF3493)	Protein LOW PSII ACCUMULATION 1, chloroplastic OS=Arabidopsis thaliana OX=3702 GN=LPA1 PE=1 SV=1	S	Function unknown	PREDICTED: protein LOW PSII ACCUMULATION 1, chloroplastic isoform X1 [Ziziphus jujuba]
c6236.graph_c0	--	--	--	--	--	--	--	--	--	--	BnaC05g29580D [Brassica napus]
c119805.graph_c0	--	--	--	--	--	--	--	--	--	--	unknown [Zea mays]
c79544.graph_c0	--	--	Cellular Component: plasma membrane (GO:0005886);;	--	--	--	--	BTB/POZ domain-containing protein At5g48800 OS=Arabidopsis thaliana OX=3702 GN=At5g48800 PE=2 SV=1	S	Function unknown	PREDICTED: BTB/POZ domain-containing protein At5g48800-like [Pyrus x bretschneideri]
c82482.graph_c0	--	--	Cellular Component: chloroplast (GO:0009507);; Cellular Component: thylakoid (GO:0009579);;	--	--	--	Protein of unknown function (DUF2488)	Uncharacterized protein ycf54 OS=Porphyra purpurea OX=2787 GN=ycf54 PE=3 SV=1	S	Function unknown	uncharacterized protein LOC110791864 [Spinacia oleracea]
c79242.graph_c0	--	--	--	--	[R]	General function prediction only	Reverse transcriptase-like	Putative ribonuclease H protein At1g65750 OS=Arabidopsis thaliana OX=3702 GN=At1g65750 PE=3 SV=1	S	Function unknown	unknown [Arabidopsis lyrata subsp. lyrata]
c88327.graph_c0	--	--	--	--	--	--	--	Protein APEM9 OS=Arabidopsis thaliana OX=3702 GN=APEM9 PE=1 SV=1	S	Function unknown	hypothetical protein SOVF_076480 [Spinacia oleracea]
c75780.graph_c0	--	--	--	--	--	--	--	Transcription factor NIGTH1 OS=Oryza sativa subsp. japonica OX=39947 GN=NHO1 PE=1 SV=2	S	Function unknown	PREDICTED: myb family transcription factor EFM-like [Nelumbo nucifera]
c51201.graph_c0	--	--	--	--	[R]	General function prediction only	--	--	L	Replication, recombination and repair	PREDICTED: transposon Tf2-1 polyprotein [Malus domestica]
c117818.graph_c0	--	--	--	--	--	--	--	--	S	Function unknown	PREDICTED: F-box/kelch-repeat protein At1g80440-like [Glycine max]
c89524.graph_c0	--	--	--	--	--	--	RNA dependent RNA polymerase;; Carlavirus endopeptidase;; Viral (Superfamily 1) RNA helicase;; Viral methyltransferase;; Viral coat protein;; Carlavirus coat;; Viral (Superfamily 1) RNA helicase;; Plant viral movement protein;; Carlavirus putative nucleic acid binding protein;; 7kD viral coat protein	--	--	--	--
c83053.graph_c0	--	--	--	--	[R]	General function prediction only	zinc-binding in reverse transcriptase	--	S	Function unknown	PREDICTED: uncharacterized protein LOC104898604 [Beta vulgaris subsp. vulgaris]
c79626.graph_c0	--	--	Biological Process: transcription, DNA-templated (GO:0006351);;	--	--	--	AP2 domain	Ethylene-responsive transcription factor ERF053 OS=Arabidopsis thaliana OX=3702 GN=ERF053 PE=1 SV=1	K	Transcription	PREDICTED: ethylene-responsive transcription factor ERF054 [Solanum tuberosum]
c85573.graph_c0	--	--	--	--	[R]	General function prediction only	PPR repeat family;; PPR repeat;; PPR repeat;; Pentatricopeptide repeat domain;; Pentacotripeptide-repeat region of PRORP;; Tetratricopeptide repeat;; Tetratricopeptide repeat	Pentatricopeptide repeat-containing protein At1g08070, chloroplastic OS=Arabidopsis thaliana OX=3702 GN=PCMP-H12 PE=2 SV=1	S	Function unknown	PREDICTED: pentatricopeptide repeat-containing protein At1g08070, chloroplastic [Ricinus communis]
c10450.graph_c0	--	--	--	--	[R]	General function prediction only	--	Retrovirus-related Pol polyprotein from transposon RE1 OS=Arabidopsis thaliana OX=3702 GN=RE1 PE=2 SV=1	L	Replication, recombination and repair	PREDICTED: uncharacterized protein LOC109135359 [Beta vulgaris subsp. vulgaris]
c82944.graph_c0	[IR]	Lipid transport and metabolism ;; General function prediction only	--	--	--	--	GDSL-like Lipase/Acylhydrolase	GDSL esterase/lipase At1g29670 OS=Arabidopsis thaliana OX=3702 GN=At1g29670 PE=2 SV=1	S	Function unknown	GDSL esterase/lipase At1g29670-like [Spinacia oleracea]
c61202.graph_c0	--	--	Molecular Function: DNA binding (GO:0003677);; Cellular Component: nucleus (GO:0005634);; Cellular Component: integral component of membrane (GO:0016021);;	--	--	--	--	Squamosa promoter-binding-like protein 1 OS=Arabidopsis thaliana OX=3702 GN=SPL1 PE=1 SV=2	S	Function unknown	Transcription factor, SBP-box [Corchorus capsularis]
c39098.graph_c0	[N]	Cell motility	Cellular Component: Golgi membrane (GO:0000139);; Molecular Function: RNA polymerase II regulatory region sequence-specific DNA binding (GO:0000977);; Cellular Component: endosome (GO:0005768);; Cellular Component: endoplasmic reticulum (GO:0005783);; Cellular Component: trans-Golgi network (GO:0005802);; Cellular Component: plasma membrane (GO:0005886);; Biological Process: response to cold (GO:…	K20924|1.73701e-83|crb:CARUB_v10012847mg|K20924 cellulose synthase-like protein [EC:2.4.1.-] | (RefSeq) hypothetical protein	--	--	Cellulose synthase	Cellulose synthase-like protein D3 OS=Arabidopsis thaliana OX=3702 GN=CSLD3 PE=1 SV=1	M	Cell wall/membrane/envelope biogenesis	PREDICTED: cellulose synthase-like protein D3, partial [Nicotiana tabacum]
c81525.graph_c0	[O]	Posttranslational modification, protein turnover, chaperones	Molecular Function: protein binding (GO:0005515);; Molecular Function: ion binding (GO:0043167);;	--	[O]	Posttranslational modification, protein turnover, chaperones	DnaJ domain;; DnaJ central domain;; DnaJ C terminal domain	Chaperone protein dnaJ 1, mitochondrial OS=Arabidopsis thaliana OX=3702 GN=ATJ1 PE=2 SV=2	O	Posttranslational modification, protein turnover, chaperones	chaperone protein dnaJ 1, mitochondrial-like isoform X1 [Chenopodium quinoa]
c109792.graph_c0	--	--	Cellular Component: mitochondrion (GO:0005739);;	--	--	--	--	Probable DNA-directed RNA polymerase OS=Zea mays OX=4577 PE=3 SV=1	--	--	hypothetical protein ZEAMMB73_Zm00001d040879 [Zea mays]
c13112.graph_c0	--	--	Molecular Function: DNA binding (GO:0003677);; Cellular Component: nucleus (GO:0005634);; Biological Process: regulation of transcription, DNA-templated (GO:0006355);; Cellular Component: integral component of membrane (GO:0016021);;	--	--	--	--	--	S	Function unknown	NAC domain-containing protein 78 [Triticum urartu]
c79588.graph_c0	[T]	Signal transduction mechanisms	--	--	[R]	General function prediction only	Protein kinase domain;; Protein tyrosine kinase	Protein kinase PINOID 2 OS=Arabidopsis thaliana OX=3702 GN=PID2 PE=1 SV=1	T	Signal transduction mechanisms	PREDICTED: protein kinase PINOID 2 [Pyrus x bretschneideri]
c59198.graph_c1	--	--	Cellular Component: endosome (GO:0005768);; Cellular Component: vacuolar membrane (GO:0005774);; Cellular Component: trans-Golgi network (GO:0005802);; Molecular Function: S-adenosylmethionine-dependent methyltransferase activity (GO:0008757);; Cellular Component: integral component of membrane (GO:0016021);; Biological Process: methylation (GO:0032259);;	--	--	--	Putative S-adenosyl-L-methionine-dependent methyltransferase	Probable methyltransferase PMT24 OS=Arabidopsis thaliana OX=3702 GN=At1g29470 PE=2 SV=1	S	Function unknown	hypothetical protein CRG98_045437 [Punica granatum]
c135351.graph_c0	--	--	--	--	--	--	--	--	S	Function unknown	uncharacterized protein LOC109767506 [Aegilops tauschii subsp. tauschii]
c88291.graph_c1	[M]	Cell wall/membrane/envelope biogenesis	--	--	[T]	Signal transduction mechanisms	--	--	S	Function unknown	hypothetical protein BVRB_5g117340 [Beta vulgaris subsp. vulgaris]
c108281.graph_c0	--	--	--	--	[R]	General function prediction only	--	--	L	Replication, recombination and repair	Ty3/gypsy retrotransposon protein, partial [Trifolium pratense]
c67756.graph_c0	--	--	--	--	--	--	cAMP-regulated phosphoprotein/endosulfine conserved region	--	S	Function unknown	Endosulphine [Trema orientalis]
c65017.graph_c0	--	--	Molecular Function: microtubule motor activity (GO:0003777);; Molecular Function: ATP binding (GO:0005524);; Cellular Component: microtubule (GO:0005874);; Biological Process: microtubule-based movement (GO:0007018);; Molecular Function: microtubule binding (GO:0008017);;	K10405|2.2191e-22|gra:105780108|K10405 kinesin family member C1 | (RefSeq) kinesin-3-like	[Z]	Cytoskeleton	--	Kinesin-like protein KIN-14C OS=Arabidopsis thaliana OX=3702 GN=KIN14C PE=2 SV=1	Z	Cytoskeleton	hypothetical protein CRG98_011854 [Punica granatum]
c37993.graph_c0	--	--	Molecular Function: DNA binding (GO:0003677);; Molecular Function: zinc ion binding (GO:0008270);;	--	--	--	Zinc knuckle	--	L	Replication, recombination and repair	PREDICTED: uncharacterized protein LOC104748688 [Camelina sativa]
c11664.graph_c0	[R]	General function prediction only	Molecular Function: kinase activity (GO:0016301);; Biological Process: phosphorylation (GO:0016310);;	K14753|5.23712e-50|bpg:Bathy17g01940|K14753 guanine nucleotide-binding protein subunit beta-2-like 1 protein | (RefSeq) hypothetical protein	[T]	Signal transduction mechanisms	WD domain, G-beta repeat	Receptor for activated C kinase 1C OS=Arabidopsis thaliana OX=3702 GN=RACK1C PE=1 SV=1	S	Function unknown	guanine nucleotide-binding protein subunit beta-like protein [Aphanomyces astaci]
c87858.graph_c0	--	--	Molecular Function: organic cyclic compound binding (GO:0097159);; Molecular Function: heterocyclic compound binding (GO:1901363);;	K14837|1.01157e-120|pxb:103960449|K14837 nucleolar protein 12 | (RefSeq) RNA-binding protein 34-like	[R]	General function prediction only	RNA recognition motif. (a.k.a. RRM, RBD, or RNP domain);; RNA recognition motif	--	S	Function unknown	Splicing factor 3b, subunit 4 [Handroanthus impetiginosus]
c72591.graph_c0	--	--	--	--	--	--	Transcriptional repressor, ovate	Transcription repressor OFP13 OS=Arabidopsis thaliana OX=3702 GN=OFP13 PE=1 SV=1	S	Function unknown	hypothetical protein F511_06746 [Dorcoceras hygrometricum]
c81378.graph_c0	[T]	Signal transduction mechanisms	Molecular Function: protein serine/threonine kinase activity (GO:0004674);; Molecular Function: ATP binding (GO:0005524);; Biological Process: protein phosphorylation (GO:0006468);; Cellular Component: integral component of membrane (GO:0016021);; Molecular Function: carbohydrate binding (GO:0030246);;	--	--	--	Legume lectin domain;; Protein kinase domain;; Protein tyrosine kinase	L-type lectin-domain containing receptor kinase IV.1 OS=Arabidopsis thaliana OX=3702 GN=LECRK41 PE=2 SV=1	T	Signal transduction mechanisms	PREDICTED: L-type lectin-domain containing receptor kinase IV.1 [Eucalyptus grandis]
c122457.graph_c0	--	--	--	--	[C]	Energy production and conversion	Cytochrome C oxidase subunit II, transmembrane domain	--	C	Energy production and conversion	--
c81002.graph_c0	--	--	--	--	--	--	CCT motif	Zinc finger protein CONSTANS-LIKE 5 OS=Arabidopsis thaliana OX=3702 GN=COL5 PE=2 SV=2	S	Function unknown	PREDICTED: probable basic-leucine zipper transcription factor C isoform X1 [Gossypium hirsutum]
c25428.graph_c0	--	--	--	--	[R]	General function prediction only	gag-polypeptide of LTR copia-type	--	--	--	uncharacterized protein LOC111409515 [Olea europaea var. sylvestris]
c80912.graph_c0	[R]	General function prediction only	Biological Process: protein depalmitoylation (GO:0002084);; Molecular Function: lysophospholipase activity (GO:0004622);; Cellular Component: cytoplasm (GO:0005737);; Molecular Function: palmitoyl-(protein) hydrolase activity (GO:0008474);;	K06130|6.03549e-82|rcu:8269554|K06130 lysophospholipase II [EC:3.1.1.5] | (RefSeq) acyl-protein thioesterase 2	[I]	Lipid transport and metabolism	Phospholipase/Carboxylesterase;; Serine hydrolase (FSH1)	--	S	Function unknown	Phospholipase/carboxylesterase/thioesterase [Corchorus capsularis]
c42678.graph_c0	--	--	Biological Process: response to stress (GO:0006950);; Biological Process: response to water (GO:0009415);;	--	--	--	--	--	--	--	hypothetical protein CUMW_048530 [Citrus unshiu]
c89338.graph_c0	[M]	Cell wall/membrane/envelope biogenesis	--	K04733|2.82051e-165|pper:PRUPE_ppa018374mg|K04733 interleukin-1 receptor-associated kinase 4 [EC:2.7.11.1] | (RefSeq) hypothetical protein	--	--	Protein kinase domain;; Protein tyrosine kinase;; Wall-associated receptor kinase galacturonan-binding	Wall-associated receptor kinase-like 22 OS=Arabidopsis thaliana OX=3702 GN=WAKL22 PE=2 SV=1	T	Signal transduction mechanisms	wall-associated receptor kinase-like 1 isoform X2 [Helianthus annuus]
c93906.graph_c0	--	--	--	K10706|0|bvg:104891497|K10706 senataxin [EC:3.6.4.-] | (RefSeq) probable helicase DDB_G0274399	[A]	RNA processing and modification	AAA domain	--	L	Replication, recombination and repair	helicase sen1-like [Chenopodium quinoa]
c79080.graph_c0	--	--	Cellular Component: integral component of membrane (GO:0016021);;	K17086|6.10574e-156|vvi:100259324|K17086 transmembrane 9 superfamily member 2/4 | (RefSeq) transmembrane 9 superfamily member 9	[U]	Intracellular trafficking, secretion, and vesicular transport	Endomembrane protein 70	Transmembrane 9 superfamily member 9 OS=Arabidopsis thaliana OX=3702 GN=TMN9 PE=2 SV=1	S	Function unknown	transmembrane 9 superfamily member 8-like [Chenopodium quinoa]
c79877.graph_c1	--	--	--	--	--	--	Protein of unknown function (DUF1645)	--	S	Function unknown	PREDICTED: uncharacterized protein LOC107062317 [Solanum tuberosum]
c67754.graph_c0	[G]	Carbohydrate transport and metabolism	Molecular Function: lyase activity (GO:0016829);;	--	--	--	HpcH/HpaI aldolase/citrate lyase family	--	G	Carbohydrate transport and metabolism	uncharacterized protein LOC110732290 [Chenopodium quinoa]
c121431.graph_c0	--	--	Molecular Function: protein serine/threonine kinase activity (GO:0004674);; Molecular Function: ATP binding (GO:0005524);; Cellular Component: cytosol (GO:0005829);; Biological Process: protein phosphorylation (GO:0006468);; Biological Process: intracellular signal transduction (GO:0035556);;	K08867|3.41066e-19|egr:104414820|K08867 WNK lysine deficient protein kinase [EC:2.7.11.1] | (RefSeq) probable serine/threonine-protein kinase WNK9	[R]	General function prediction only	--	Serine/threonine-protein kinase WNK1 OS=Arabidopsis thaliana OX=3702 GN=WNK1 PE=1 SV=1	T	Signal transduction mechanisms	PREDICTED: probable serine/threonine-protein kinase WNK9 isoform X1 [Vigna angularis]
c96996.graph_c0	--	--	--	--	[R]	General function prediction only	--	--	--	--	--
c84253.graph_c0	--	--	--	--	--	--	C1 domain;; Phorbol esters/diacylglycerol binding domain (C1 domain);; AAA domain	--	S	Function unknown	hypothetical protein JCGZ_18643 [Jatropha curcas]
c131577.graph_c0	--	--	--	K14611|2.75132e-06|mus:103992873|K14611 solute carrier family 23 (nucleobase transporter), member 1/2 | (RefSeq) nucleobase-ascorbate transporter LPE1-like	--	--	--	--	--	--	--
c92660.graph_c0	--	--	Biological Process: obsolete protein import into nucleus, docking (GO:0000059);; Biological Process: protein import into nucleus, translocation (GO:0000060);; Cellular Component: cytoplasm (GO:0005737);; Biological Process: NLS-bearing protein import into nucleus (GO:0006607);; Biological Process: ribosomal protein import into nucleus (GO:0006610);; Molecular Function: nuclear localization sequen…	K20222|0|vvi:100265730|K20222 importin-5 | (RefSeq) importin-5	[YU]	--	HEAT repeat;; HEAT repeats;; HEAT-like repeat	60S acidic ribosomal protein P1 OS=Zea mays OX=4577 GN=RPP1A PE=1 SV=1	U	Intracellular trafficking, secretion, and vesicular transport	hypothetical protein CQW23_01785 [Capsicum baccatum]
c65566.graph_c0	[G]	Carbohydrate transport and metabolism	Biological Process: metabolic process (GO:0008152);; Molecular Function: hydrolase activity, acting on glycosyl bonds (GO:0016798);;	K01188|5.18143e-130|egr:104454680|K01188 beta-glucosidase [EC:3.2.1.21] | (RefSeq) beta-glucosidase 17-like	[G]	Carbohydrate transport and metabolism	Glycosyl hydrolase family 1	Beta-glucosidase 11 OS=Oryza sativa subsp. japonica OX=39947 GN=BGLU11 PE=3 SV=2	G	Carbohydrate transport and metabolism	Glyco_hydro_1 domain-containing protein [Cephalotus follicularis]
c32521.graph_c0	--	--	--	--	[R]	General function prediction only	--	--	L	Replication, recombination and repair	PREDICTED: uncharacterized protein LOC109132508 [Camelina sativa]
c68496.graph_c0	--	--	Molecular Function: binding (GO:0005488);; Biological Process: metabolic process (GO:0008152);; Biological Process: cellular process (GO:0009987);; Molecular Function: oxidoreductase activity (GO:0016491);; Biological Process: response to stimulus (GO:0050896);;	K00430|2.40582e-124|vvi:100245996|K00430 peroxidase [EC:1.11.1.7] | (RefSeq) peroxidase 5	--	--	Peroxidase	Peroxidase 5 OS=Vitis vinifera OX=29760 GN=GSVIVT00037159001 PE=1 SV=2	G	Carbohydrate transport and metabolism	PREDICTED: peroxidase 5 [Vitis vinifera]
c81297.graph_c0	--	--	Molecular Function: serine-type carboxypeptidase activity (GO:0004185);; Cellular Component: integral component of membrane (GO:0016021);; Molecular Function: transferase activity, transferring acyl groups other than amino-acyl groups (GO:0016747);; Biological Process: secondary metabolic process (GO:0019748);; Biological Process: proteolysis involved in cellular protein catabolic process (GO:005…	K16297|1.91369e-169|bvg:104893903|K16297 serine carboxypeptidase-like clade II [EC:3.4.16.-] | (RefSeq) serine carboxypeptidase-like 45	[OE]	--	Serine carboxypeptidase	Serine carboxypeptidase-like 45 OS=Arabidopsis thaliana OX=3702 GN=SCPL45 PE=2 SV=1	E	Amino acid transport and metabolism	PREDICTED: serine carboxypeptidase-like 45 [Beta vulgaris subsp. vulgaris]
c76726.graph_c0	--	--	Molecular Function: binding (GO:0005488);;	--	[R]	General function prediction only	Reverse transcriptase (RNA-dependent DNA polymerase)	Retrovirus-related Pol polyprotein from transposon RE1 OS=Arabidopsis thaliana OX=3702 GN=RE1 PE=2 SV=1	S	Function unknown	Retrovirus-related Pol polyprotein from transposon TNT 1-94 [Glycine soja]
c98129.graph_c0	--	--	--	--	--	--	--	--	--	--	uncharacterized protein LOC110697753 [Chenopodium quinoa]
c90390.graph_c0	--	--	Biological Process: base-excision repair (GO:0006284);; Molecular Function: methyltransferase activity (GO:0008168);; Molecular Function: lyase activity (GO:0016829);; Biological Process: methylation (GO:0032259);; Molecular Function: 4 iron, 4 sulfur cluster binding (GO:0051539);;	--	--	--	RRM in Demeter	Transcriptional activator DEMETER OS=Arabidopsis thaliana OX=3702 GN=DME PE=1 SV=2	L	Replication, recombination and repair	hypothetical protein CISIN_1g0021411mg, partial [Citrus sinensis]
c22794.graph_c0	--	--	--	--	--	--	--	--	--	--	unnamed protein product [Fusarium sp. FIESC_5 CS3069]
c21905.graph_c0	--	--	Cellular Component: intracellular ribonucleoprotein complex (GO:0030529);; Cellular Component: intracellular organelle (GO:0043229);; Cellular Component: cytoplasmic part (GO:0044444);;	K02875|5.10001e-29|gsl:Gasu_42990|K02875 large subunit ribosomal protein L14e | (RefSeq) 60S ribosomal protein L14e	[J]	Translation, ribosomal structure and biogenesis	Ribosomal protein L14;; KOW motif	60S ribosomal protein L14 OS=Griffithsia japonica OX=83288 GN=RPL14 PE=2 SV=1	J	Translation, ribosomal structure and biogenesis	hypothetical protein KAFR_0D03330 [Kazachstania africana CBS 2517]
c70568.graph_c0	--	--	--	--	--	--	--	--	S	Function unknown	PREDICTED: uncharacterized protein LOC100241419 [Vitis vinifera]
c119346.graph_c0	[H]	Coenzyme transport and metabolism	Molecular Function: nicotinate-nucleotide diphosphorylase (carboxylating) activity (GO:0004514);; Cellular Component: cytoplasm (GO:0005737);; Biological Process: NAD biosynthetic process (GO:0009435);; Biological Process: quinolinate catabolic process (GO:0034213);;	K00767|8.35307e-83|pda:103717950|K00767 nicotinate-nucleotide pyrophosphorylase (carboxylating) [EC:2.4.2.19] | (RefSeq) nicotinate-nucleotide pyrophosphorylase [carboxylating], chloroplastic	[F]	Nucleotide transport and metabolism	Quinolinate phosphoribosyl transferase, C-terminal domain;; Quinolinate phosphoribosyl transferase, N-terminal domain	Nicotinate-nucleotide pyrophosphorylase [carboxylating], chloroplastic OS=Oryza sativa subsp. japonica OX=39947 GN=Os09g0553600 PE=2 SV=1	H	Coenzyme transport and metabolism	nicotinate-nucleotide pyrophosphorylase [carboxylating], chloroplastic [Asparagus officinalis]
c110824.graph_c0	--	--	Biological Process: activation of MAPK activity (GO:0000187);; Biological Process: response to pheromone involved in conjugation with cellular fusion (GO:0000749);; Molecular Function: GTP binding (GO:0005525);; Cellular Component: cellular bud (GO:0005933);; Biological Process: budding cell bud growth (GO:0007117);; Biological Process: small GTPase mediated signal transduction (GO:0007264);; Bio…	K04392|1.62839e-40|mus:103978720|K04392 Ras-related C3 botulinum toxin substrate 1 | (RefSeq) rac-like GTP-binding protein 5	[R]	General function prediction only	Ras family;; Ras of Complex, Roc, domain of DAPkinase	Rac-like GTP-binding protein 5 OS=Oryza sativa subsp. japonica OX=39947 GN=RAC5 PE=2 SV=2	S	Function unknown	hypothetical protein WALSEDRAFT_60827 [Wallemia mellicola CBS 633.66]
c128307.graph_c0	[PQ]	Inorganic ion transport and metabolism ;; Secondary metabolites biosynthesis, transport and catabolism	Molecular Function: nitrite reductase [NAD(P)H] activity (GO:0008942);; Cellular Component: plastid (GO:0009536);; Biological Process: nitrate assimilation (GO:0042128);; Molecular Function: 2 iron, 2 sulfur cluster binding (GO:0051537);; Biological Process: oxidation-reduction process (GO:0055114);;	--	--	--	Rieske-like [2Fe-2S] domain	--	C	Energy production and conversion	rieske domain containing protein [Zea mays]
c79302.graph_c0	[O]	Posttranslational modification, protein turnover, chaperones	Cellular Component: nucleolus (GO:0005730);; Cellular Component: vacuole (GO:0005773);; Biological Process: cellular protein modification process (GO:0006464);; Biological Process: ubiquitin-dependent protein catabolic process (GO:0006511);; Biological Process: aging (GO:0007568);; Biological Process: response to salicylic acid (GO:0009751);; Cellular Component: cytosolic large ribosomal subunit …	K08770|6.09546e-161|brp:103839752|K08770 ubiquitin C | (RefSeq) polyubiquitin	[OR]	--	Ubiquitin family;; Ubiquitin-2 like Rad60 SUMO-like;; Ubiquitin-like domain;; Ubiquitin-2 like Rad60 SUMO-like;; DUF2407 ubiquitin-like domain;; Telomere stability and silencing;; Protein of unknown function (DUF2870);; RNA methyltransferase	Polyubiquitin 14 OS=Arabidopsis thaliana OX=3702 GN=UBQ14 PE=2 SV=2	O	Posttranslational modification, protein turnover, chaperones	putative ubiquitin [Helianthus annuus]
c101172.graph_c0	--	--	Molecular Function: actin binding (GO:0003779);; Cellular Component: nucleus (GO:0005634);; Cellular Component: mitochondrion (GO:0005739);; Cellular Component: actomyosin contractile ring (GO:0005826);; Cellular Component: cytosol (GO:0005829);; Cellular Component: Arp2/3 protein complex (GO:0005885);; Biological Process: endocytosis (GO:0006897);; Cellular Component: actin cortical patch (GO:00…	K05756|4.74049e-37|pxb:103942596|K05756 actin related protein 2/3 complex, subunit 3 | (RefSeq) actin-related protein 2/3 complex subunit 3-like	[Z]	Cytoskeleton	ARP2/3 complex ARPC3 (21 kDa) subunit	Actin-related protein 2/3 complex subunit 3 OS=Arabidopsis thaliana OX=3702 GN=ARPC3 PE=1 SV=1	S	Function unknown	hypothetical protein SPPG_04131 [Spizellomyces punctatus DAOM BR117]
c44789.graph_c0	--	--	Molecular Function: oxidoreductase activity, acting on single donors with incorporation of molecular oxygen, incorporation of two atoms of oxygen (GO:0016702);; Biological Process: oxylipin biosynthetic process (GO:0031408);; Molecular Function: metal ion binding (GO:0046872);; Biological Process: oxidation-reduction process (GO:0055114);;	K00454|9.46908e-133|bdi:100831197|K00454 lipoxygenase [EC:1.13.11.12] | (RefSeq) putative lipoxygenase 5	--	--	Lipoxygenase	Putative lipoxygenase 5 OS=Oryza sativa subsp. japonica OX=39947 GN=Os04g0447100 PE=3 SV=2	S	Function unknown	predicted protein [Hordeum vulgare subsp. vulgare]
c5441.graph_c0	--	--	Cellular Component: extracellular region (GO:0005576);; Cellular Component: cell wall (GO:0005618);; Biological Process: plant-type cell wall organization (GO:0009664);; Cellular Component: integral component of membrane (GO:0016021);;	--	--	--	Pollen allergen	Expansin-A7 OS=Arabidopsis thaliana OX=3702 GN=EXPA7 PE=3 SV=1	G	Carbohydrate transport and metabolism	expansin-A7 [Morus notabilis]
c72729.graph_c2	--	--	Cellular Component: nucleus (GO:0005634);; Biological Process: deoxyribonucleoside monophosphate biosynthetic process (GO:0009157);; Molecular Function: hydrolase activity (GO:0016787);; Molecular Function: deoxynucleoside kinase activity (GO:0019136);;	--	[F]	Nucleotide transport and metabolism	Deoxynucleoside kinase	--	F	Nucleotide transport and metabolism	PREDICTED: uncharacterized protein LOC109006330 [Juglans regia]
c80495.graph_c0	[O]	Posttranslational modification, protein turnover, chaperones	Cellular Component: cell (GO:0005623);; Molecular Function: electron carrier activity (GO:0009055);; Molecular Function: protein disulfide oxidoreductase activity (GO:0015035);; Biological Process: cell redox homeostasis (GO:0045454);; Biological Process: oxidation-reduction process (GO:0055114);;	K03676|4.70876e-56|bvg:104899055|K03676 glutaredoxin 3 | (RefSeq) monothiol glutaredoxin-S6-like	[O]	Posttranslational modification, protein turnover, chaperones	Glutaredoxin	Monothiol glutaredoxin-S6 OS=Arabidopsis thaliana OX=3702 GN=GRXS6 PE=3 SV=1	O	Posttranslational modification, protein turnover, chaperones	monothiol glutaredoxin-S6-like [Chenopodium quinoa]
c78102.graph_c0	--	--	Molecular Function: binding (GO:0005488);;	--	--	--	Wall-associated receptor kinase galacturonan-binding;; Calcium-binding EGF domain;; Protein kinase domain;; Protein tyrosine kinase;; Complement Clr-like EGF-like;; EGF-like domain;; Wall-associated kinase	Wall-associated receptor kinase 2 OS=Arabidopsis thaliana OX=3702 GN=WAK2 PE=1 SV=1	T	Signal transduction mechanisms	hypothetical protein BVRB_2g033140 [Beta vulgaris subsp. vulgaris]
c93376.graph_c0	--	--	--	--	[TU]	--	Cytoskeletal-regulatory complex EF hand;; EF hand;; EF-hand domain;; EF hand;; EF-hand domain pair	EH domain-containing protein 2 OS=Arabidopsis thaliana OX=3702 GN=EHD2 PE=1 SV=1	S	Function unknown	epidermal growth factor receptor substrate 15-like [Chenopodium quinoa]
c93591.graph_c0	--	--	Biological Process: transcription-dependent tethering of RNA polymerase II gene DNA at nuclear periphery (GO:0000972);; Cellular Component: nucleolus (GO:0005730);; Cellular Component: plasma membrane (GO:0005886);; Biological Process: RNA export from nucleus (GO:0006405);; Biological Process: protein import into nucleus (GO:0006606);; Cellular Component: plasmodesma (GO:0009506);; Cellular Compo…	K14312|0|spen:107025974|K14312 nuclear pore complex protein Nup155 | (RefSeq) nuclear pore complex protein NUP155	[YU]	--	Nup133 N terminal like	Nuclear pore complex protein NUP155 OS=Arabidopsis thaliana OX=3702 GN=NUP155 PE=1 SV=1	U	Intracellular trafficking, secretion, and vesicular transport	PREDICTED: nuclear pore complex protein NUP155 [Nicotiana attenuata]
c16529.graph_c0	--	--	--	--	[E]	Amino acid transport and metabolism	--	Protein NRT1/ PTR FAMILY 2.13 OS=Arabidopsis thaliana OX=3702 GN=NPF2.13 PE=1 SV=1	E	Amino acid transport and metabolism	Proton-dependent oligopeptide transporter family [Macleaya cordata]
c85908.graph_c0	--	--	--	--	--	--	--	Protein PHYTOCHROME KINASE SUBSTRATE 1 OS=Arabidopsis thaliana OX=3702 GN=PKS1 PE=1 SV=2	T	Signal transduction mechanisms	protein PHYTOCHROME KINASE SUBSTRATE 2 [Citrus clementina]
c118297.graph_c0	--	--	--	K02267|4.71613e-10|ccp:CHC_T00009022001|K02267 cytochrome c oxidase subunit 6b | (RefSeq) Cytochrome c oxidase subunit 6b-1	[C]	Energy production and conversion	Cytochrome oxidase c subunit VIb	Cytochrome c oxidase subunit 6b-1 OS=Arabidopsis thaliana OX=3702 GN=COX6B-1 PE=1 SV=1	O	Posttranslational modification, protein turnover, chaperones	putative Cytochrome c oxidase subunit 6B [Glarea lozoyensis 74030]
c86682.graph_c1	[M]	Cell wall/membrane/envelope biogenesis	Molecular Function: protein serine/threonine kinase activity (GO:0004674);; Molecular Function: ATP binding (GO:0005524);; Biological Process: protein phosphorylation (GO:0006468);;	--	[T]	Signal transduction mechanisms	Protein kinase domain;; Protein tyrosine kinase	Mitogen-activated protein kinase 19 OS=Arabidopsis thaliana OX=3702 GN=MPK19 PE=2 SV=2	T	Signal transduction mechanisms	mitogen-activated protein kinase 19-like isoform X3 [Chenopodium quinoa]
c22763.graph_c0	--	--	--	--	[R]	General function prediction only	--	--	S	Function unknown	hypothetical protein L195_g026040, partial [Trifolium pratense]
c114571.graph_c0	[O]	Posttranslational modification, protein turnover, chaperones	--	--	--	--	--	--	O	Posttranslational modification, protein turnover, chaperones	heat shock protein 78, mitochondrial precursor HSP78 [Hyphopichia burtonii NRRL Y-1933]
c84209.graph_c0	[F]	Nucleotide transport and metabolism	Molecular Function: guanylate kinase activity (GO:0004385);; Biological Process: phosphorylation (GO:0016310);; Biological Process: GMP metabolic process (GO:0046037);; Biological Process: GDP metabolic process (GO:0046710);;	K00942|1.17629e-139|bvg:104896983|K00942 guanylate kinase [EC:2.7.4.8] | (RefSeq) guanylate kinase 3, chloroplastic	[F]	Nucleotide transport and metabolism	Guanylate kinase	Guanylate kinase 3, chloroplastic OS=Arabidopsis thaliana OX=3702 GN=GK3 PE=2 SV=1	F	Nucleotide transport and metabolism	guanylate kinase 2, chloroplastic/mitochondrial-like [Chenopodium quinoa]
c100781.graph_c0	--	--	--	--	--	--	zinc-binding in reverse transcriptase	--	--	--	PREDICTED: uncharacterized protein LOC109215145 [Nicotiana attenuata]
c98816.graph_c0	--	--	--	--	[R]	General function prediction only	--	--	L	Replication, recombination and repair	hypothetical protein VITISV_034850 [Vitis vinifera]
c59516.graph_c0	[J]	Translation, ribosomal structure and biogenesis	Molecular Function: translation elongation factor activity (GO:0003746);; Molecular Function: GTPase activity (GO:0003924);; Molecular Function: GTP binding (GO:0005525);; Cellular Component: cytoplasm (GO:0005737);; Biological Process: translational elongation (GO:0006414);;	K03231|0|cme:CYME_CMH226C|K03231 elongation factor 1-alpha | (RefSeq) eukaryotic translation elongation factor 1 alpha	[J]	Translation, ribosomal structure and biogenesis	Elongation factor Tu GTP binding domain;; Elongation factor Tu C-terminal domain;; Elongation factor Tu domain 2;; 50S ribosome-binding GTPase	Elongation factor 1-alpha OS=Pyropia yezoensis OX=2788 PE=2 SV=1	J	Translation, ribosomal structure and biogenesis	elongation factor 1alpha, partial [Paulinella chromatophora]
c43661.graph_c0	--	--	--	--	--	--	--	--	--	--	uncharacterized protein LOC105631775 [Jatropha curcas]
c27488.graph_c0	--	--	Biological Process: DNA metabolic process (GO:0006259);;	--	--	--	--	Putative F-box/kelch-repeat protein At5g24040 OS=Arabidopsis thaliana OX=3702 GN=At5g24040 PE=4 SV=1	S	Function unknown	putative F-box protein At5g60060 [Chenopodium quinoa]
c125042.graph_c0	--	--	--	--	[R]	General function prediction only	--	Retrovirus-related Pol polyprotein from transposon RE1 OS=Arabidopsis thaliana OX=3702 GN=RE1 PE=2 SV=1	L	Replication, recombination and repair	uncharacterized protein LOC110799535 [Spinacia oleracea]
c80711.graph_c0	[E]	Amino acid transport and metabolism	Biological Process: amino acid transmembrane transport (GO:0003333);; Molecular Function: amino acid transmembrane transporter activity (GO:0015171);; Cellular Component: integral component of membrane (GO:0016021);;	--	[E]	Amino acid transport and metabolism	Amino acid permease;; Amino acid permease;; C-terminus of AA_permease	Cationic amino acid transporter 8, vacuolar OS=Arabidopsis thaliana OX=3702 GN=CAT8 PE=2 SV=1	E	Amino acid transport and metabolism	cationic amino acid transporter 8, vacuolar [Chenopodium quinoa]
c92003.graph_c0	[E]	Amino acid transport and metabolism	Cellular Component: cytosol (GO:0005829);; Biological Process: proteolysis (GO:0006508);; Molecular Function: serine-type peptidase activity (GO:0008236);;	K01278|0|bvg:104888243|K01278 dipeptidyl-peptidase 4 [EC:3.4.14.5] | (RefSeq) dipeptidyl peptidase 8	[O]	Posttranslational modification, protein turnover, chaperones	Dipeptidyl peptidase IV (DPP IV) N-terminal region;; Prolyl oligopeptidase family;; X-Pro dipeptidyl-peptidase (S15 family)	--	E	Amino acid transport and metabolism	PREDICTED: uncharacterized protein LOC104888243 isoform X1 [Beta vulgaris subsp. vulgaris]
c75831.graph_c0	--	--	--	--	--	--	--	Putative disease resistance protein RGA3 OS=Solanum bulbocastanum OX=147425 GN=RGA3 PE=2 SV=2	S	Function unknown	putative disease resistance protein RGA1 [Sesamum indicum]
c123093.graph_c0	--	--	Cellular Component: mitochondrion (GO:0005739);; Cellular Component: organelle membrane (GO:0031090);; Cellular Component: intracellular organelle part (GO:0044446);;	--	[S]	Function unknown	Uncharacterised protein family (UPF0041)	Mitochondrial pyruvate carrier 1 OS=Arabidopsis thaliana OX=3702 GN=MPC1 PE=3 SV=1	S	Function unknown	hypothetical protein GPECTOR_17g902 [Gonium pectorale]
c88276.graph_c0	--	--	--	--	--	--	PB1 domain	--	S	Function unknown	PREDICTED: uncharacterized protein LOC109210389 [Nicotiana attenuata]
c94920.graph_c0	--	--	--	--	[R]	General function prediction only	Reverse transcriptase (RNA-dependent DNA polymerase)	Putative ribonuclease H protein At1g65750 OS=Arabidopsis thaliana OX=3702 GN=At1g65750 PE=3 SV=1	S	Function unknown	putative non-LTR retroelement reverse transcriptase [Arabidopsis thaliana]
c32192.graph_c0	--	--	--	--	--	--	--	--	S	Function unknown	putative fasciclin-like arabinogalactan protein 20 [Citrus clementina]
c74568.graph_c1	[R]	General function prediction only	Cellular Component: endoplasmic reticulum (GO:0005783);; Cellular Component: plasma membrane (GO:0005886);; Molecular Function: lipid binding (GO:0008289);; Cellular Component: plasmodesma (GO:0009506);; Cellular Component: integral component of membrane (GO:0016021);;	--	[R]	General function prediction only	C2 domain	Synaptotagmin-5 OS=Arabidopsis thaliana OX=3702 GN=SYT5 PE=2 SV=1	S	Function unknown	hypothetical protein PRUPE_7G250200 [Prunus persica]
c88298.graph_c1	--	--	Cellular Component: integral component of membrane (GO:0016021);;	--	--	--	Protein RETICULATA-related	Protein RETICULATA-RELATED 4, chloroplastic OS=Arabidopsis thaliana OX=3702 GN=RER4 PE=2 SV=1	S	Function unknown	DUF3411 domain-containing protein [Cephalotus follicularis]
c24547.graph_c0	--	--	--	--	[R]	General function prediction only	--	Probable nucleoredoxin 1 OS=Arabidopsis thaliana OX=3702 GN=At1g60420 PE=1 SV=1	O	Posttranslational modification, protein turnover, chaperones	probable nucleoredoxin 1 [Chenopodium quinoa]
c70347.graph_c1	--	--	--	--	[R]	General function prediction only	--	--	S	Function unknown	Shikimate kinase/gluconokinase [Parasponia andersonii]
c72183.graph_c0	--	--	--	--	--	--	Ribosome inactivating protein	Protein synthesis inhibitor I OS=Hordeum vulgare OX=4513 GN=RIP30 PE=1 SV=2	S	Function unknown	PREDICTED: uncharacterized protein LOC105059301 [Elaeis guineensis]
c71974.graph_c0	--	--	Molecular Function: DNA binding (GO:0003677);; Cellular Component: cytosol (GO:0005829);;	--	[R]	General function prediction only	--	--	S	Function unknown	huntingtin-interacting protein K [Sesamum indicum]
c76704.graph_c0	--	--	--	--	--	--	--	Probable aquaporin PIP2-2 OS=Oryza sativa subsp. japonica OX=39947 GN=PIP2-2 PE=2 SV=1	--	--	--
c73137.graph_c0	--	--	--	K01738|8.96745e-11|thj:104821690|K01738 cysteine synthase A [EC:2.5.1.47] | (RefSeq) bifunctional L-3-cyanoalanine synthase/cysteine synthase D2-like	[E]	Amino acid transport and metabolism	Pyridoxal-phosphate dependent enzyme	Bifunctional L-3-cyanoalanine synthase/cysteine synthase D2 OS=Arabidopsis thaliana OX=3702 GN=CYSD2 PE=1 SV=1	E	Amino acid transport and metabolism	cysteine synthase, partial [Arabidopsis thaliana]
c89148.graph_c0	--	--	--	--	--	--	No apical meristem-associated C-terminal domain	Glutathione S-transferase T2 OS=Arabidopsis thaliana OX=3702 GN=GSTT2 PE=2 SV=1	S	Function unknown	PREDICTED: glutathione S-transferase T3-like [Camelina sativa]
c110306.graph_c0	--	--	--	--	[R]	General function prediction only	--	Retrovirus-related Pol polyprotein from transposon RE2 OS=Arabidopsis thaliana OX=3702 GN=RE2 PE=4 SV=1	L	Replication, recombination and repair	uncharacterized protein LOC110607810 [Manihot esculenta]
c64765.graph_c0	--	--	--	--	[R]	General function prediction only	--	Retrovirus-related Pol polyprotein from transposon RE1 OS=Arabidopsis thaliana OX=3702 GN=RE1 PE=2 SV=1	S	Function unknown	PREDICTED: uncharacterized protein LOC104898087 [Beta vulgaris subsp. vulgaris]
c68429.graph_c0	--	--	Molecular Function: ceramidase activity (GO:0017040);;	K12349|1.79848e-84|jcu:105631056|K12349 neutral ceramidase [EC:3.5.1.23] | (RefSeq) neutral ceramidase	[T]	Signal transduction mechanisms	Neutral/alkaline non-lysosomal ceramidase, C-terminal	Neutral ceramidase 3 OS=Arabidopsis thaliana OX=3702 GN=NCER3 PE=2 SV=1	S	Function unknown	LOW QUALITY PROTEIN: neutral ceramidase 1-like, partial [Carica papaya]
c80148.graph_c0	--	--	Molecular Function: hydrolase activity, acting on ester bonds (GO:0016788);;	K14648|2.19074e-101|vvi:100252369|K14648 poly(U)-specific endoribonuclease [EC:3.1.-.-] | (RefSeq) poly(U)-specific endoribonuclease-B	[R]	General function prediction only	Endoribonuclease XendoU	--	S	Function unknown	PREDICTED: poly(U)-specific endoribonuclease-B [Vitis vinifera]
c66707.graph_c1	--	--	Molecular Function: oxidoreductase activity (GO:0016491);; Biological Process: oxidation-reduction process (GO:0055114);;	K00306|1.00686e-13|cmo:103503750|K00306 sarcosine oxidase / L-pipecolate oxidase [EC:1.5.3.1 1.5.3.7] | (RefSeq) probable sarcosine oxidase	[R]	General function prediction only	--	Probable sarcosine oxidase OS=Arabidopsis thaliana OX=3702 GN=At2g24580 PE=2 SV=1	E	Amino acid transport and metabolism	hypothetical protein AQUCO_01800051v1 [Aquilegia coerulea]
c107819.graph_c0	--	--	--	--	[R]	General function prediction only	GAG-pre-integrase domain	--	S	Function unknown	retrovirus-related Pol polyprotein from transposon TNT 1-94 [Trifolium pratense]
c48945.graph_c0	--	--	Molecular Function: transporter activity (GO:0005215);; Cellular Component: mitochondrial inner membrane (GO:0005743);; Cellular Component: integral component of membrane (GO:0016021);; Biological Process: transmembrane transport (GO:0055085);;	K05863|6.91722e-63|tcc:TCM_040621|K05863 solute carrier family 25 (mitochondrial adenine nucleotide translocator), member 4/5/6/31 | (RefSeq) ADP/ATP carrier 2 isoform 1	[C]	Energy production and conversion	Mitochondrial carrier protein	ADP,ATP carrier protein 3, mitochondrial OS=Arabidopsis thaliana OX=3702 GN=AAC3 PE=1 SV=1	U	Intracellular trafficking, secretion, and vesicular transport	PREDICTED: ADP,ATP carrier protein 3, mitochondrial, partial [Camelina sativa]
c54789.graph_c0	--	--	Biological Process: intracellular protein transport (GO:0006886);; Biological Process: ER to Golgi vesicle-mediated transport (GO:0006888);; Biological Process: endoplasmic reticulum organization (GO:0007029);; Biological Process: Golgi organization (GO:0007030);; Molecular Function: zinc ion binding (GO:0008270);; Biological Process: regulation of cell size (GO:0008361);; Biological Process: cel…	K14007|1.39769e-13|bvg:104909000|K14007 protein transport protein SEC24 | (RefSeq) protein transport protein Sec24-like At3g07100	[U]	Intracellular trafficking, secretion, and vesicular transport	--	Protein transport protein Sec24-like At3g07100 OS=Arabidopsis thaliana OX=3702 GN=At3g07100 PE=2 SV=2	U	Intracellular trafficking, secretion, and vesicular transport	PREDICTED: protein transport protein Sec24-like At3g07100 [Beta vulgaris subsp. vulgaris]
c58134.graph_c0	--	--	Molecular Function: alpha-mannosidase activity (GO:0004559);; Biological Process: mannose metabolic process (GO:0006013);; Biological Process: protein deglycosylation (GO:0006517);; Molecular Function: zinc ion binding (GO:0008270);; Molecular Function: carbohydrate binding (GO:0030246);;	K01191|5.17974e-36|rcu:8275495|K01191 alpha-mannosidase [EC:3.2.1.24] | (RefSeq) alpha-mannosidase	[G]	Carbohydrate transport and metabolism	Glycosyl hydrolases family 38 N-terminal domain	Probable alpha-mannosidase At5g13980 OS=Arabidopsis thaliana OX=3702 GN=At5g13980 PE=2 SV=1	G	Carbohydrate transport and metabolism	probable alpha-mannosidase At5g13980 isoform X2 [Hevea brasiliensis]
c89571.graph_c0	--	--	Cellular Component: integral component of membrane (GO:0016021);; Biological Process: transmembrane transport (GO:0055085);;	K15276|5.50372e-178|bvg:104900176|K15276 solute carrier family 35 (adenosine 3'-phospho 5'-phosphosulfate transporter), member B2 | (RefSeq) UDP-galactose/UDP-glucose transporter 5	[G]	Carbohydrate transport and metabolism	UAA transporter family	UDP-galactose/UDP-glucose transporter 5B OS=Arabidopsis thaliana OX=3702 GN=UTR5B PE=2 SV=1	EG	--	PREDICTED: UDP-galactose/UDP-glucose transporter 5 [Beta vulgaris subsp. vulgaris]
c19686.graph_c0	--	--	Molecular Function: catalytic activity (GO:0003824);; Biological Process: cellular macromolecule metabolic process (GO:0044260);; Biological Process: nucleic acid metabolic process (GO:0090304);;	K05658|4.78134e-17|pop:POPTR_0228s002002|K05658 ATP-binding cassette, subfamily B (MDR/TAP), member 1 [EC:3.6.3.44] | (RefSeq) hypothetical protein	[R]	General function prediction only	--	Retrovirus-related Pol polyprotein from transposon TNT 1-94 OS=Nicotiana tabacum OX=4097 PE=2 SV=1	V	Defense mechanisms	hypothetical protein F511_12717 [Dorcoceras hygrometricum]
c89466.graph_c0	[T]	Signal transduction mechanisms	Molecular Function: protein serine/threonine kinase activity (GO:0004674);; Molecular Function: non-membrane spanning protein tyrosine kinase activity (GO:0004715);; Molecular Function: ATP binding (GO:0005524);; Cellular Component: integral component of membrane (GO:0016021);; Biological Process: peptidyl-tyrosine phosphorylation (GO:0018108);;	--	[T]	Signal transduction mechanisms	Protein tyrosine kinase;; Protein kinase domain	Calmodulin-binding receptor-like cytoplasmic kinase 3 OS=Arabidopsis thaliana OX=3702 GN=CRCK3 PE=2 SV=1	T	Signal transduction mechanisms	calmodulin-binding receptor-like cytoplasmic kinase 3 [Jatropha curcas]
c93506.graph_c0	--	--	--	--	--	--	WW domain	--	S	Function unknown	PREDICTED: uncharacterized protein LOC104609583 isoform X2 [Nelumbo nucifera]
c94199.graph_c0	--	--	--	--	--	--	--	--	S	Function unknown	uncharacterized protein LOC110784320 [Spinacia oleracea]
c42226.graph_c0	--	--	Molecular Function: zinc ion binding (GO:0008270);;	K16276|3.80235e-76|pper:PRUPE_ppa000423mg|K16276 zinc finger protein-like protein | (RefSeq) hypothetical protein	[R]	General function prediction only	Hemerythrin HHE cation binding domain	Zinc finger protein BRUTUS OS=Arabidopsis thaliana OX=3702 GN=BTS PE=1 SV=1	S	Function unknown	hypothetical protein PRUPE_1G314300 [Prunus persica]
c91230.graph_c0	--	--	Biological Process: plant-type hypersensitive response (GO:0009626);; Biological Process: regulation of salicylic acid metabolic process (GO:0010337);;	--	--	--	MAC/Perforin domain	MACPF domain-containing protein CAD1 OS=Arabidopsis thaliana OX=3702 GN=CAD1 PE=2 SV=1	S	Function unknown	MACPF domain-containing protein CAD1-like [Hevea brasiliensis]
c90714.graph_c0	--	--	Cellular Component: precatalytic spliceosome (GO:0071011);;	K12850|5.84312e-142|csv:101215555|K12850 pre-mRNA-splicing factor 38B | (RefSeq) pre-mRNA-splicing factor 38B	[R]	General function prediction only	PRP38 family;; Pre-mRNA-splicing factor 38-associated hydrophilic C-term	Pre-mRNA splicing factor SR-like 1 OS=Arabidopsis thaliana OX=3702 GN=SRL1 PE=1 SV=1	A	RNA processing and modification	pre-mRNA splicing factor SR-like 1 isoform X2 [Ananas comosus]
c81332.graph_c0	--	--	--	--	--	--	Protein of unknown function (DUF3223)	Protein DCL, chloroplastic OS=Solanum lycopersicum OX=4081 GN=DCL PE=2 SV=1	S	Function unknown	Uncharacterized protein TCM_033826 isoform 6 [Theobroma cacao]
c113637.graph_c0	[C]	Energy production and conversion	Molecular Function: electron carrier activity (GO:0009055);; Cellular Component: chloroplast stroma (GO:0009570);; Biological Process: photosynthetic acclimation (GO:0009643);; Biological Process: photosynthetic electron transport chain (GO:0009767);; Molecular Function: oxidoreductase activity (GO:0016491);; Molecular Function: metal ion binding (GO:0046872);; Molecular Function: 2 iron, 2 sulfu…	K02639|6.95488e-41|cic:CICLE_v10002793mg|K02639 ferredoxin | (RefSeq) hypothetical protein	--	--	2Fe-2S iron-sulfur cluster binding domain	Ferredoxin-2, chloroplastic OS=Arabidopsis thaliana OX=3702 GN=FD2 PE=1 SV=1	C	Energy production and conversion	hypothetical protein CISIN_1g032269mg [Citrus sinensis]
c75712.graph_c0	--	--	Cellular Component: membrane (GO:0016020);; Molecular Function: transferase activity, transferring acyl groups (GO:0016746);; Molecular Function: metal ion binding (GO:0046872);;	K18932|2.18842e-55|vvi:100263551|K18932 palmitoyltransferase [EC:2.3.1.225] | (RefSeq) protein S-acyltransferase 10	--	--	--	Protein S-acyltransferase 10 OS=Arabidopsis thaliana OX=3702 GN=PAT10 PE=1 SV=1	S	Function unknown	PREDICTED: protein S-acyltransferase 10 [Vitis vinifera]
c76200.graph_c0	--	--	--	--	[R]	General function prediction only	PPR repeat family;; PPR repeat	Pentatricopeptide repeat-containing protein At1g71210, mitochondrial OS=Arabidopsis thaliana OX=3702 GN=At1g71210 PE=1 SV=1	S	Function unknown	PREDICTED: pentatricopeptide repeat-containing protein At1g71210 [Juglans regia]
c59749.graph_c0	--	--	Molecular Function: protein serine/threonine kinase activity (GO:0004674);; Molecular Function: ATP binding (GO:0005524);; Biological Process: protein phosphorylation (GO:0006468);;	--	[T]	Signal transduction mechanisms	--	Receptor-like cytosolic serine/threonine-protein kinase RBK1 OS=Arabidopsis thaliana OX=3702 GN=RBK1 PE=1 SV=1	T	Signal transduction mechanisms	probable receptor-like serine/threonine-protein kinase At5g57670 [Hevea brasiliensis]
c103458.graph_c0	--	--	--	--	--	--	EF-hand domain	--	--	--	--
c82296.graph_c0	--	--	Cellular Component: integral component of membrane (GO:0016021);;	K20363|3.5799e-79|vvi:100267098|K20363 protein transport protein YIP1 | (RefSeq) protein YIPF5 homolog	[U]	Intracellular trafficking, secretion, and vesicular transport	Yip1 domain	--	U	Intracellular trafficking, secretion, and vesicular transport	protein YIPF5 homolog [Lactuca sativa]
c83088.graph_c0	--	--	--	--	--	--	--	--	S	Function unknown	uncharacterized protein LOC110729510 [Chenopodium quinoa]
c83546.graph_c0	[T]	Signal transduction mechanisms	--	--	[R]	General function prediction only	Domain of unknown function;; Ankyrin repeats (many copies);; Ankyrin repeats (many copies);; Ankyrin repeats (3 copies);; Ankyrin repeats (many copies);; Ankyrin repeat;; Ankyrin repeat;; Ankyrin repeats (many copies)	Ankyrin repeat-containing protein ITN1 OS=Arabidopsis thaliana OX=3702 GN=ITN1 PE=1 SV=1	S	Function unknown	PREDICTED: ankyrin repeat-containing protein NPR4 [Beta vulgaris subsp. vulgaris]
c75321.graph_c0	--	--	--	--	--	--	--	--	S	Function unknown	uncharacterized protein LOC111287175 [Durio zibethinus]
c25420.graph_c0	--	--	Molecular Function: transferase activity (GO:0016740);;	--	--	--	--	G-type lectin S-receptor-like serine/threonine-protein kinase LECRK2 OS=Oryza sativa subsp. indica OX=39946 GN=LECRK2 PE=2 SV=1	T	Signal transduction mechanisms	G-type lectin S-receptor-like serine/threonine-protein kinase LECRK3 [Durio zibethinus]
c93876.graph_c0	[J]	Translation, ribosomal structure and biogenesis	Molecular Function: RNA binding (GO:0003723);; Cellular Component: nucleolus (GO:0005730);; Biological Process: RNA processing (GO:0006396);; Cellular Component: small-subunit processome (GO:0032040);;	K14792|0|pmum:103339605|K14792 rRNA biogenesis protein RRP5 | (RefSeq) rRNA biogenesis protein RRP5	[A]	RNA processing and modification	S1 RNA binding domain;; Suppressor of forked protein (Suf);; Tetratricopeptide repeat	rRNA biogenesis protein RRP5 OS=Arabidopsis thaliana OX=3702 GN=RRP5 PE=2 SV=2	J	Translation, ribosomal structure and biogenesis	rRNA biogenesis protein RRP5 [Spinacia oleracea]
c75897.graph_c0	--	--	Biological Process: defense response (GO:0006952);;	--	--	--	LURP-one-related	Protein LURP-one-related 6 OS=Arabidopsis thaliana OX=3702 GN=At2g05910 PE=2 SV=1	S	Function unknown	hypothetical protein COLO4_18086 [Corchorus olitorius]
c96977.graph_c0	--	--	Molecular Function: dioxygenase activity (GO:0051213);;	--	[QR]	--	--	1-aminocyclopropane-1-carboxylate oxidase homolog 6 OS=Arabidopsis thaliana OX=3702 GN=At1g04350 PE=2 SV=1	S	Function unknown	PREDICTED: uncharacterized protein LOC100244182 [Vitis vinifera]
c53281.graph_c0	--	--	Biological Process: maturation of SSU-rRNA from tricistronic rRNA transcript (SSU-rRNA, 5.8S rRNA, LSU-rRNA) (GO:0000462);; Molecular Function: structural constituent of ribosome (GO:0003735);; Biological Process: translation (GO:0006412);; Cellular Component: chloroplast (GO:0009507);; Molecular Function: rRNA binding (GO:0019843);; Cellular Component: cytosolic small ribosomal subunit (GO:00226…	K02995|1.79251e-60|bdi:100832177|K02995 small subunit ribosomal protein S8e | (RefSeq) 40S ribosomal protein S8	[J]	Translation, ribosomal structure and biogenesis	Ribosomal protein S8e	40S ribosomal protein S8 OS=Oryza sativa subsp. japonica OX=39947 GN=RPS8 PE=2 SV=2	J	Translation, ribosomal structure and biogenesis	40S ribosomal protein S8 [Aegilops tauschii subsp. tauschii]
c13227.graph_c0	--	--	Cellular Component: mitochondrion (GO:0005739);;	--	[R]	General function prediction only	--	Retrovirus-related Pol polyprotein from transposon RE1 OS=Arabidopsis thaliana OX=3702 GN=RE1 PE=2 SV=1	L	Replication, recombination and repair	unnamed protein product [Beta vulgaris subsp. vulgaris]
c77020.graph_c0	[CHR]	Energy production and conversion ;; Coenzyme transport and metabolism ;; General function prediction only	--	--	--	--	Sulfite exporter TauE/SafE	Sulfite exporter TauE/SafE family protein 3 OS=Arabidopsis thaliana OX=3702 GN=At2g25737 PE=2 SV=1	S	Function unknown	TauE domain-containing protein [Cephalotus follicularis]
c61461.graph_c0	--	--	--	--	--	--	--	--	S	Function unknown	hypothetical protein BVRB_9g208550 [Beta vulgaris subsp. vulgaris]
c66563.graph_c0	--	--	Cellular Component: peroxisome (GO:0005777);; Molecular Function: phenylpyruvate tautomerase activity (GO:0050178);;	K07253|5.16678e-43|bvg:104892566|K07253 phenylpyruvate tautomerase [EC:5.3.2.1] | (RefSeq) macrophage migration inhibitory factor homolog	[V]	Defense mechanisms	Macrophage migration inhibitory factor (MIF)	--	S	Function unknown	macrophage migration inhibitory factor homolog [Chenopodium quinoa]
c50873.graph_c0	--	--	--	--	--	--	F-box domain	F-box protein At2g32560 OS=Arabidopsis thaliana OX=3702 GN=At2g32560 PE=2 SV=1	S	Function unknown	F-box domain containing protein [Parasponia andersonii]
c137255.graph_c0	[E]	Amino acid transport and metabolism	Biological Process: glutamate biosynthetic process (GO:0006537);; Molecular Function: glutamate synthase activity (GO:0015930);; Biological Process: oxidation-reduction process (GO:0055114);;	K00284|4.41465e-65|cmo:103486888|K00284 glutamate synthase (ferredoxin) [EC:1.4.7.1] | (RefSeq) ferredoxin-dependent glutamate synthase, chloroplastic	[E]	Amino acid transport and metabolism	GXGXG motif	Ferredoxin-dependent glutamate synthase, chloroplastic OS=Spinacia oleracea OX=3562 GN=FdGOGAT PE=1 SV=3	E	Amino acid transport and metabolism	hypothetical protein CUMW_188250 [Citrus unshiu]
c81038.graph_c0	[J]	Translation, ribosomal structure and biogenesis	Molecular Function: nucleic acid binding (GO:0003676);; Molecular Function: helicase activity (GO:0004386);; Molecular Function: ATP binding (GO:0005524);;	K12820|1.25484e-166|zma:100191798|K12820 pre-mRNA-splicing factor ATP-dependent RNA helicase DHX15/PRP43 [EC:3.6.4.13] | (RefSeq) pco124238; uncharacterized LOC100191798	[A]	RNA processing and modification	Helicase conserved C-terminal domain	Probable pre-mRNA-splicing factor ATP-dependent RNA helicase DEAH2 OS=Arabidopsis thaliana OX=3702 GN=At3g62310 PE=2 SV=1	L	Replication, recombination and repair	putative pre-mRNA-splicing factor ATP-dependent RNA helicase DEAH3 [Zea mays]
c85856.graph_c0	[QV]	Secondary metabolites biosynthesis, transport and catabolism ;; Defense mechanisms	Molecular Function: monooxygenase activity (GO:0004497);; Molecular Function: iron ion binding (GO:0005506);; Molecular Function: oxidoreductase activity, acting on paired donors, with incorporation or reduction of molecular oxygen (GO:0016705);; Molecular Function: heme binding (GO:0020037);; Biological Process: oxidation-reduction process (GO:0055114);;	K00487|0|pda:103702142|K00487 trans-cinnamate 4-monooxygenase [EC:1.14.13.11] | (RefSeq) trans-cinnamate 4-monooxygenase-like	[Q]	Secondary metabolites biosynthesis, transport and catabolism	Cytochrome P450	Trans-cinnamate 4-monooxygenase OS=Glycine max OX=3847 GN=CYP73A11 PE=2 SV=1	Q	Secondary metabolites biosynthesis, transport and catabolism	trans-cinnamate 4-monooxygenase [Spinacia oleracea]
c51632.graph_c0	[J]	Translation, ribosomal structure and biogenesis	Biological Process: ribosomal small subunit assembly (GO:0000028);; Molecular Function: structural constituent of ribosome (GO:0003735);; Cellular Component: cytosolic small ribosomal subunit (GO:0022627);;	K02966|5.0049e-39|csl:COCSUDRAFT_67257|K02966 small subunit ribosomal protein S19e | (RefSeq) ribosomal protein S19 component of cytosolic 80S ribosome and 40S small subunit	[J]	Translation, ribosomal structure and biogenesis	Ribosomal protein S19e	40S ribosomal protein S19-1 OS=Arabidopsis thaliana OX=3702 GN=RPS19A PE=2 SV=1	J	Translation, ribosomal structure and biogenesis	40S ribosomal protein S19 [Handroanthus impetiginosus]
[truncated: 39,776 more rows]

## Sheet: Table S3
Table S3 The mapped pathways of all unigenes of the Polygonum cuspidatum transcriptome.
[truncated: 131 more rows]

## Sheet: Table S4
	Table S4 FPKM values of major genes involved in stilbene, flavonoid, and anthraquinone biosynthesis pathways identified from the Polygonum cuspidatum transcriptome.
[truncated: 55 more rows]

[truncated: 4 more sheets: Table S5, Table S6, Table S7, Table S8]
